# Supplementary material for: Genomic analyses reveal recurrent mutations in epigenetic modifiers and the JAK–STAT pathway in Sézary syndrome
Source: Nat Commun. 2015 Sep 29;6:8470. doi: 10.1038/ncomms9470 (PMC4598843; doi:10.1038/ncomms9470)
Supplement: Supplementary Data 3 — Comprehensive list of copy number variations in SS cases. The copy number alterations identified by array-CGH assays are detailed with red representing gain of chromosomal material and blue representing loss. The darker colors represent greater gains (more than 1.5x gains) or losses (less than 0.5x losses) at each of the specified loci for each of the 80 genomes for which there was sufficient DNA to perform aCGH. Shown at the far right are the genes (based on earliest chromosomal position) contained within each locus. [file ncomms9470-s4.xlsx]

## Sheet: Supplementary Data 3
Supplementary Data 3: Comprehensive list of copy number variations in SS cases
The copy number alterations identified by array-CGH assays are detailed with red representing gain of chromosomal material and blue representing loss. The darker colors represent greater gains (more than 1.5x gains) or losses (less than 0.5x losses) at each of the specified loci for each of the 80 genomes for which there was sufficient DNA to perform aCGH. Shown at the far right are the genes (ba…
	G01	H01	A02	B02	C02	D02	SS1	SS2	SS3	SS4	SS5	SS6	SS7	SS8	SS9	SS10	SS11	SS12	SS14	SS15	SS16	SS17	SS18	SS19	SS20	SS23	SS25	SS26	SS27	SS28	SS29	SS30	SS31	SS32	SS33	SS34	SS35	SS36	SS37	SS38	SS39	SS40	SS41	SS42	SS43	SS44	SS45	SS46	SS47
1000060000	0	0	0	0	0	0	0	0	0	0	0	0	0	0	0	0	0	0	0	0	0	0	0	0	0	0	0	0	0	0	0	0	0	0	0	0	0	0	0	0	0	0	0	0	0	0	0	0	0
1000367719	0	0	0		0	0	0	0	0	0	0	0	0	0	0	0	0	0	0	0	0	0	0	0	0	0	0	0	0	0	0	0	0	0	0	0	0	0	0	0	0	0	0	0	0	0	0	0	0
1000571368	0	0	0		0	0	0	0	0	0	0	0	0	0	0	0	0	0	0	0	0	0	0	0	0	0	0	0	0	0	0	0	0	0	0	0	0	0	0	0	0	0	0	0	0	0	0	0	0
1000671368	0	0	0		0	0	0	0	0	0	0	0	0	0	0	0	0	0	0	0	0	0	0	0	0	0	0	0	0	0	0	0	0	0	0	0	0	0	0	0	0	0	0	0	0	0	0	0	0
1000771368	0	0	0		0	0	0	0	0	0	0	0	0	0	0	0	0	0	0	0	0	0	0	0	0	0	0	0	0	0	0	0	0	0	0	0	0	0	0	0	0	0	0	0	0	0	0	0	0
1000871368	0.05231	-0.14683	0.33951		0.06362	0.46399	0.55508	-0.08699	0.10803	0.5618	-0.02267	-0.14382	0.36972	0.42044	0.27582	-0.04876	-0.15666	0.32631	-0.36702	0.29127	-0.15631	0.46584	-0.70177	-0.25619	-0.09475	-0.25827	-0.18749	-0.02308	-0.18634	0.10953	-0.10649	0.4573	-0.07439	-0.15341	0.25633	-0.14193	0.66993	-0.2399	-0.12472	-0.0974	0.48093	-0.06969	0.20296	-0.13114	-0.11493	0.72501	-0.18697	-0.03689	0.00902
1000971368	0.05231	-0.14683	0.33951		0.06362	0.46399	0.55508	-0.08699	0.10803	0.5618	-0.02267	-0.14382	0.36972	0.42044	0.27582	-0.04876	-0.15666	0.32631	-0.36702	0.29127	-0.15631	0.46584	-0.70177	-0.25619	-0.09475	-0.25827	-0.18749	-0.02308	-0.18634	0.10953	-0.10649	0.4573	-0.07439	-0.15341	0.25633	-0.14193	0.66993	-0.2399	-0.12472	-0.0974	0.48093	-0.06969	0.20296	-0.13114	-0.11493	0.72501	-0.18697	-0.03689	0.00902
1001071368	0.05231	-0.14683	0.33951		0.06362	0.46399	0.55508	-0.08699	0.10803	0.5618	-0.02267	-0.14382	0.36972	0.42044	0.27582	-0.04876	-0.15666	0.32631	-0.36702	0.29127	-0.15631	0.46584	-0.70177	-0.25619	-0.09475	-0.25827	-0.18749	-0.02308	-0.18634	0.10953	-0.10649	0.4573	-0.07439	-0.15341	0.25633	-0.14193	0.66993	-0.2399	-0.12472	-0.0974	0.48093	-0.06969	0.20296	-0.13114	-0.11493	0.72501	-0.18697	-0.03689	0.00902
1001171368	0.05231	-0.14683	0.33951		0.06362	0.46399	0.55508	-0.08699	0.10803	0.5618	-0.02267	-0.14382	0.36972	0.42044	0.27582	-0.04876	-0.15666	0.32631	-0.36702	0.29127	-0.15631	0.46584	-0.70177	-0.25619	-0.09475	-0.25827	-0.18749	-0.02308	-0.18634	0.10953	-0.10649	0.4573	-0.07439	-0.15341	0.25633	-0.14193	0.66993	-0.2399	-0.12472	-0.0974	0.48093	-0.06969	0.20296	-0.13114	-0.11493	0.72501	-0.18697	-0.03689	0.00902
1001271368	0.05231	-0.14683	0.33951		0.06362	0.46399	0.55508	-0.08699	-0.16584	0.5618	-0.02267	-0.14382	0.36972	0.42044	0.27582	-0.04876	-0.15666	0.32631	-0.36702	0.29127	-0.15631	0.46584	-0.70177	-0.25619	-0.09475	-0.25827	-0.18749	-0.02308	-0.18634	0.10953	-0.10649	0.4573	-0.07439	-0.15341	0.25633	-0.14193	0.66993	-0.2399	-0.12472	-0.0974	0.48093	-0.06969	0.20296	-0.13114	-0.11493	0.72501	-0.18697	-0.03689	0.00902
1001371368	0.05231	-0.14683	0.33951		0.06362	0.2547	0.55508	-0.08699	-0.16584	0.5618	-0.02267	-0.14382	0.36972	0.42044	0.27582	-0.04876	-0.15666	0.32631	-0.36702	0.29127	-0.15631	0.46584	-0.70177	-0.25619	-0.09475	-0.5168	-0.18749	-0.02308	-0.18634	0.10953	-0.10649	0.4573	-0.07439	-0.15341	0.25633	-0.14193	0.66993	-0.2399	-0.12472	-0.0974	0.48093	-0.06969	0.20296	-0.13114	-0.11493	0.72501	-0.18697	-0.03689	0.00902
1001471368	0.05231	-0.14683	0.33951		0.06362	0.2547	0.55508	-0.08699	-0.16584	0.5618	-0.02267	-0.14382	0.36972	0.19282	0.27582	-0.04876	-0.15666	0.32631	-0.36702	0.29127	-0.15631	0.46584	-0.70177	-0.25619	-0.09475	-0.5168	-0.18749	-0.02308	-0.18634	0.10953	-0.10649	0.4573	-0.30608	-0.15341	0.25633	-0.14193	0.66993	-0.2399	-0.12472	-0.0974	0.48093	-0.06969	0.00735	-0.13114	-0.11493	0.72501	-0.18697	-0.03689	0.00902
1001571368	0.05231	-0.14683	0.33951		0.06362	0.2547	0.55508	-0.08699	-0.16584	0.5618	-0.02267	-0.14382	0.36972	0.19282	0.27582	-0.04876	-0.15666	0.32631	-0.36702	0.29127	-0.15631	0.46584	-0.70177	-0.25619	-0.09475	-0.15549	-0.18749	-0.02308	-0.18634	0.10953	-0.10649	0.4573	-0.30608	-0.15341	0.25633	-0.14193	0.27188	-0.2399	-0.12472	-0.0974	0.48093	-0.06969	0.00735	-0.13114	-0.11493	0.46619	-0.18697	-0.03689	0.00902
1001671368	0.05231	-0.14683	0.33951		0.06362	0.2547	0.55508	-0.08699	-0.16584	0.5618	-0.02267	-0.14382	0.36972	0.19282	0.27582	-0.04876	-0.15666	0.32631	-0.36702	0.29127	-0.15631	0.46584	-0.70177	-0.25619	-0.09475	-0.15549	-0.18749	-0.02308	-0.18634	0.10953	-0.10649	0.4573	-0.30608	-0.15341	0.25633	-0.14193	0.27188	-0.2399	-0.12472	-0.0974	0.48093	-0.06969	0.00735	-0.13114	-0.11493	0.46619	-0.18697	-0.03689	0.00902
1001771368	0.05231	-0.14683	0.33951		0.06362	0.2547	0.55508	-0.08699	-0.16584	0.5618	-0.02267	-0.14382	0.36972	0.19282	0.27582	-0.04876	-0.15666	0.32631	-0.16783	0.29127	-0.15631	0.46584	-0.70177	-0.25619	-0.09475	-0.15549	-0.18749	-0.02308	-0.18634	0.10953	-0.10649	0.4573	-0.30608	-0.15341	0.25633	-0.14193	0.27188	-0.2399	-0.12472	-0.0974	0.48093	-0.06969	0.00735	-0.13114	-0.11493	0.46619	-0.18697	-0.03689	0.00902
1001871368	0.05231	-0.14683	0.33951		0.06362	0.2547	0.55508	-0.08699	-0.16584	0.5618	-0.02267	-0.14382	0.36972	0.19282	0.27582	-0.04876	-0.15666	0.32631	-0.16783	0.29127	-0.15631	0.46584	-0.70177	-0.25619	-0.09475	-0.15549	-0.18749	-0.02308	-0.58205	0.10953	-0.10649	0.4573	-0.30608	-0.15341	0.25633	-0.14193	0.27188	-0.2399	-0.12472	-0.0974	0.48093	-0.06969	0.00735	-0.13114	-0.11493	0.46619	-0.18697	-0.03689	0.00902
1001971368	0.05231	-0.14683	0.06118		0.06362	0.00538	0.55508	-0.08699	-0.16584	0.5618	-0.02267	-0.14382	0.36972	0.19282	0.27582	-0.04876	-0.15666	0.32631	-0.16783	0.29127	-0.15631	0.46584	-0.70177	-0.25619	-0.09475	-0.15549	-0.18749	-0.02308	-0.58205	0.10953	-0.10649	0.4573	-0.30608	-0.15341	0.25633	-0.14193	0.27188	-0.2399	-0.12472	-0.0974	0.48093	-0.06969	0.00735	-0.13114	-0.11493	0.46619	-0.18697	-0.03689	0.00902
1002071368	0.05231	-0.14683	0.06118		0.06362	0.00538	0.55508	-0.08699	-0.16584	0.5618	-0.02267	-0.14382	0.36972	0.19282	0.27582	-0.04876	-0.15666	0.32631	-0.16783	0.29127	-0.15631	0.46584	-0.70177	-0.25619	-0.09475	-0.15549	-0.18749	-0.02308	-0.58205	0.10953	-0.10649	0.4573	-0.0515	0.08658	0.25633	-0.14193	0.65504	-0.2399	-0.12472	-0.0974	0.48093	-0.06969	0.00735	-0.13114	-0.11493	0.46619	-0.18697	-0.03689	0.00902
1002171368	0.05231	-0.14683	0.4863		0.36169	0.38801	0.55508	-0.08699	-0.16584	0.5618	-0.02267	-0.14382	0.36972	0.19282	0.27582	-0.04876	-0.15666	0.32631	-0.16783	0.29127	-0.15631	0.46584	-0.70177	-0.25619	-0.09475	-0.15549	-0.18749	-0.02308	-0.58205	0.10953	-0.10649	0.4573	-0.0515	0.08658	0.25633	-0.14193	0.65504	-0.2399	-0.12472	-0.0974	0.48093	-0.06969	0.00735	-0.13114	-0.11493	0.46619	-0.18697	-0.03689	0.00902
1002271368	0.05231	-0.14683	0.4863		0.36169	0.38801	0.55508	-0.08699	-0.16584	0.5618	-0.02267	-0.14382	0.36972	0.19282	0.27582	-0.04876	-0.15666	0.32631	-0.16783	0.29127	-0.15631	0.46584	-0.70177	-0.25619	-0.09475	-0.15549	-0.18749	-0.02308	-0.58205	0.10953	-0.10649	0.4573	-0.35828	-0.14823	0.25633	-0.14193	0.65504	-0.2399	-0.12472	-0.0974	0.48093	-0.06969	0.00735	-0.13114	-0.11493	0.46619	-0.18697	-0.03689	0.00902
1002371368	0.05231	-0.14683	0.4863		0.36169	0.38801	0.55508	-0.08699	-0.16584	0.5618	-0.02267	-0.14382	0.36972	0.19282	0.27582	-0.04876	-0.15666	0.32631	-0.16783	0.29127	-0.15631	0.46584	-0.70177	-0.25619	-0.09475	-0.15549	-0.18749	-0.02308	-0.58205	0.10953	-0.10649	0.4573	-0.35828	-0.14823	0.25633	-0.14193	0.65504	-0.2399	-0.12472	-0.0974	0.48093	-0.06969	0.00735	-0.13114	-0.11493	0.46619	-0.18697	-0.03689	0.00902
1002471368	0.05231	-0.14683	0.4863		0.36169	0.38801	0.55508	-0.08699	-0.16584	0.5618	-0.02267	-0.14382	0.36972	0.19282	0.27582	-0.04876	-0.15666	0.32631	-0.16783	0.29127	-0.15631	0.46584	-0.70177	-0.25619	-0.09475	-0.15549	-0.18749	-0.02308	-0.58205	0.10953	-0.10649	0.4573	-0.35828	-0.14823	0.25633	-0.14193	0.14124	-0.2399	-0.12472	-0.0974	0.48093	-0.06969	0.00735	-0.13114	-0.11493	0.46619	-0.18697	-0.03689	0.00902
1002571368	0.05231	-0.14683	-0.0531		-0.02183	-0.03119	-0.45864	-0.08699	-0.16584	-0.15557	-0.02267	-0.14382	0.05213	0.19282	-0.08418	-0.04876	-0.15666	0.1194	-0.16783	-0.24263	-0.15631	0.1977	-0.70177	-0.25619	-0.09475	-0.15549	-0.18749	-0.02308	-0.58205	0.10953	-0.10649	-0.02839	-0.35828	-0.14823	0.25633	-0.14193	0.14124	-0.48343	-0.12472	-0.0974	0.48093	-0.06969	0.00735	-0.13114	-0.11493	0.46619	-0.18697	-0.03689	0.00902
1002734220	0.05231	-0.14683	-0.0531		-0.02183	-0.03119	-0.45864	-0.08699	-0.16584	-0.15557	-0.02267	-0.14382	0.05213	0.19282	-0.08418	-0.04876	-0.15666	0.1194	-0.16783	-0.24263	-0.15631	0.1977	-0.29216	-0.25619	-0.09475	-0.15549	-0.18749	-0.02308	-0.58205	-0.15792	-0.10649	-0.02839	-0.35828	-0.14823	0.25633	-0.14193	0.14124	-0.48343	-0.12472	-0.0974	0.00089	-0.06969	0.00735	-0.13114	-0.11493	0.46619	-0.18697	-0.03689	0.00902
1002834220	0.05231	-0.14683	-0.0531		-0.02183	-0.03119	-0.45864	-0.08699	-0.16584	-0.15557	-0.02267	-0.14382	0.05213	0.19282	-0.08418	-0.04876	-0.15666	0.1194	-0.16783	-0.24263	-0.15631	0.1977	-0.29216	-0.25619	-0.09475	-0.15549	-0.18749	-0.02308	-0.58205	-0.15792	-0.10649	-0.02839	-0.07501	-0.14823	0.04972	-0.14193	0.14124	-0.12467	-0.12472	-0.0974	0.00089	-0.06969	0.00735	-0.13114	-0.11493	0.46619	-0.18697	-0.03689	0.00902
1002934220	0.05231	-0.14683	-0.0531		-0.02183	-0.03119	-0.45864	-0.08699	-0.16584	-0.15557	-0.02267	-0.14382	0.05213	0.19282	-0.08418	-0.04876	-0.15666	0.1194	-0.16783	-0.24263	-0.15631	0.1977	-0.29216	-0.25619	-0.09475	-0.15549	-0.18749	-0.02308	-0.58205	-0.15792	-0.10649	-0.02839	-0.07501	-0.14823	0.04972	-0.14193	0.14124	-0.12467	-0.12472	-0.0974	0.00089	-0.06969	0.00735	-0.13114	-0.11493	0.46619	-0.18697	-0.03689	0.00902
1003034220	0.05231	-0.14683	-0.0531		-0.02183	-0.03119	-0.45864	-0.08699	-0.16584	-0.15557	-0.02267	-0.14382	0.05213	-0.22234	-0.08418	-0.04876	-0.15666	0.1194	-0.16783	-0.24263	-0.15631	0.1977	-0.29216	-0.25619	-0.09475	-0.15549	-0.18749	-0.02308	-0.58205	-0.15792	-0.10649	-0.02839	-0.07501	-0.14823	0.04972	-0.14193	0.14124	-0.12467	-0.12472	-0.0974	0.00089	-0.06969	0.00735	-0.13114	-0.11493	0.46619	-0.18697	-0.03689	0.00902
1003134220	0.05231	-0.14683	-0.0531		-0.02183	-0.03119	-0.45864	-0.08699	-0.16584	-0.15557	-0.02267	-0.14382	0.05213	0.02919	-0.08418	-0.04876	-0.15666	0.1194	-0.16783	-0.24263	-0.15631	0.1977	-0.29216	-0.25619	-0.09475	-0.15549	-0.18749	-0.02308	-0.58205	-0.15792	-0.10649	-0.02839	-0.07501	-0.14823	0.04972	-0.14193	0.14124	-0.12467	-0.12472	-0.0974	0.00089	-0.06969	0.00735	-0.13114	-0.11493	0.46619	-0.18697	-0.03689	0.00902
1003234220	0.05231	-0.14683	-0.0531		-0.02183	-0.03119	-0.45864	-0.08699	-0.16584	-0.15557	-0.02267	-0.14382	0.05213	0.02919	-0.08418	-0.04876	-0.15666	0.1194	-0.16783	-0.24263	-0.15631	0.1977	-0.29216	-0.25619	-0.09475	-0.15549	-0.18749	-0.02308	-0.58205	-0.15792	-0.10649	-0.02839	-0.07501	-0.14823	0.04972	-0.14193	0.14124	-0.12467	-0.12472	-0.0974	0.00089	-0.06969	0.00735	-0.13114	-0.11493	0.46619	-0.18697	-0.03689	0.00902
1003334220	0.05231	-0.14683	-0.0531		-0.02183	-0.03119	0.49893	-0.08699	-0.16584	0.42282	-0.02267	-0.14382	0.29061	0.02919	-0.08418	-0.04876	-0.15666	0.1194	-0.16783	-0.24263	-0.15631	0.1977	-0.29216	-0.25619	-0.09475	-0.15549	-0.18749	-0.02308	-0.58205	-0.15792	-0.10649	-0.02839	-0.07501	-0.14823	0.04972	-0.14193	0.14124	-0.12467	-0.12472	-0.0974	0.00089	-0.06969	0.00735	-0.13114	-0.11493	0.46619	-0.18697	-0.03689	0.00902
1003434220	0.05231	-0.14683	0.24555		-0.02183	0.27766	0.49893	-0.08699	-0.16584	0.42282	-0.02267	-0.14382	0.29061	0.02919	0.23886	-0.04876	-0.15666	0.1194	-0.16783	-0.24263	-0.15631	0.1977	-0.29216	-0.25619	-0.09475	-0.15549	-0.18749	-0.02308	-0.58205	-0.15792	-0.10649	0.29543	-0.07501	-0.14823	0.04972	-0.14193	0.14124	-0.12467	-0.12472	-0.0974	0.00089	-0.06969	0.00735	-0.13114	-0.11493	0.46619	-0.18697	-0.03689	0.00902
1003534220	0.05231	-0.14683	0.24555		-0.02183	0.27766	0.49893	-0.08699	-0.16584	0.42282	-0.02267	-0.14382	0.29061	0.02919	0.23886	-0.04876	-0.15666	0.1194	-0.16783	-0.24263	-0.15631	0.1977	-0.29216	-0.25619	-0.09475	-0.15549	-0.18749	-0.02308	-0.58205	-0.15792	-0.10649	0.29543	-0.07501	-0.14823	0.04972	-0.14193	0.14124	-0.12467	-0.12472	-0.0974	0.00089	-0.06969	0.00735	-0.13114	-0.11493	0.46619	-0.18697	-0.03689	0.00902
1003634220	0.05231	-0.14683	0.24555		-0.02183	0.27766	0.49893	-0.08699	-0.16584	0.42282	-0.02267	-0.14382	0.29061	0.02919	0.23886	-0.04876	-0.15666	0.1194	-0.16783	-0.24263	-0.15631	0.1977	-0.29216	-0.25619	-0.09475	-0.15549	-0.18749	-0.02308	-0.58205	-0.15792	-0.10649	0.29543	-0.07501	-0.14823	0.04972	-0.14193	0.14124	-0.12467	-0.12472	-0.0974	0.00089	-0.06969	0.00735	-0.13114	-0.11493	0.46619	-0.18697	-0.03689	0.00902
1003734220	0.05231	-0.14683	0.24555		-0.02183	0.27766	0.49893	-0.08699	-0.16584	0.42282	-0.02267	-0.14382	0.29061	0.02919	0.23886	-0.04876	-0.15666	0.1194	-0.16783	-0.24263	-0.15631	0.1977	-0.29216	-0.25619	-0.09475	-0.15549	-0.18749	-0.02308	-0.58205	-0.15792	-0.10649	0.29543	-0.07501	-0.14823	0.04972	-0.14193	0.14124	-0.12467	-0.12472	-0.0974	0.00089	-0.06969	0.00735	-0.13114	-0.11493	0.46619	-0.18697	-0.03689	0.00902
1004045268	0.05231	-0.14683	-0.03699		-0.02183	-0.00573	-0.51272	-0.08699	-0.16584	-0.08241	-0.02267	-0.14382	-0.05697	0.02919	-0.10801	-0.04876	-0.15666	0.1194	-0.16783	-0.24263	-0.15631	0.1977	-0.29216	-0.25619	-0.09475	-0.15549	-0.18749	-0.02308	-0.58205	-0.15792	-0.10649	-0.18422	-0.07501	-0.14823	0.04972	-0.14193	0.14124	-0.12467	-0.12472	-0.0974	0.00089	-0.06969	0.00735	-0.13114	-0.11493	0.46619	-0.18697	-0.03689	0.00902
1004145268	0.05231	-0.14683	-0.03699		-0.02183	-0.00573	-0.51272	-0.08699	-0.16584	-0.08241	-0.02267	-0.14382	-0.05697	0.02919	-0.10801	-0.04876	-0.15666	0.1194	-0.16783	-0.24263	-0.15631	0.1977	-0.00814	-0.25619	-0.09475	-0.15549	-0.18749	-0.02308	-0.58205	-0.15792	-0.10649	-0.18422	-0.07501	-0.14823	0.04972	-0.14193	0.14124	-0.12467	-0.12472	-0.0974	0.00089	-0.06969	0.00735	-0.13114	-0.11493	0.21238	-0.18697	-0.03689	0.00902
1004245268	0.05231	-0.14683	-0.03699		-0.02183	-0.00573	-0.51272	-0.08699	-0.16584	-0.08241	-0.02267	-0.14382	-0.05697	0.02919	-0.10801	-0.04876	-0.15666	0.1194	-0.16783	-0.24263	-0.15631	0.1977	-0.00814	-0.25619	-0.09475	-0.15549	-0.18749	-0.02308	-0.58205	-0.15792	-0.10649	-0.18422	-0.07501	-0.14823	0.04972	-0.14193	0.14124	-0.12467	-0.12472	-0.0974	0.00089	-0.06969	0.00735	-0.13114	-0.11493	0.21238	-0.18697	-0.03689	0.00902
1004345268	0.05231	-0.14683	-0.03699		-0.02183	-0.00573	-0.51272	-0.08699	-0.16584	-0.08241	-0.02267	-0.14382	-0.05697	0.02919	-0.10801	-0.04876	-0.15666	0.1194	-0.16783	-0.24263	-0.15631	0.1977	-0.00814	-0.25619	-0.09475	-0.15549	-0.18749	-0.02308	-0.58205	-0.15792	-0.10649	-0.18422	-0.07501	-0.14823	0.04972	-0.14193	0.14124	-0.12467	-0.12472	-0.0974	0.00089	-0.06969	0.00735	-0.13114	-0.11493	0.21238	-0.18697	-0.03689	0.00902
1004445268	0.05231	-0.14683	-0.03699		-0.02183	-0.00573	-0.51272	-0.08699	-0.16584	-0.08241	-0.02267	-0.14382	-0.05697	0.02919	-0.10801	-0.04876	-0.15666	0.1194	-0.16783	-0.24263	-0.15631	0.1977	-0.00814	-0.25619	-0.09475	-0.15549	-0.18749	-0.02308	-0.58205	-0.15792	-0.10649	-0.18422	-0.07501	-0.14823	0.04972	-0.14193	0.14124	-0.12467	-0.12472	-0.0974	0.00089	-0.06969	0.00735	-0.13114	-0.11493	0.21238	-0.18697	-0.03689	0.00902
1004545268	0.05231	-0.14683	-0.03699		-0.02183	-0.00573	-0.51272	-0.08699	-0.16584	-0.08241	-0.02267	-0.14382	-0.05697	0.02919	-0.10801	-0.04876	-0.15666	0.1194	-0.16783	-0.24263	-0.15631	-0.01697	-0.00814	-0.25619	-0.09475	-0.15549	-0.18749	-0.02308	-0.58205	-0.15792	-0.10649	-0.18422	-0.07501	-0.14823	0.04972	-0.14193	-0.08027	-0.12467	-0.12472	-0.0974	0.00089	-0.06969	0.00735	-0.13114	-0.11493	0.21238	-0.18697	-0.03689	0.00902
1004645268	0.05231	-0.14683	-0.03699		-0.02183	-0.00573	-0.51272	-0.08699	-0.16584	-0.08241	-0.02267	-0.14382	-0.05697	0.02919	-0.10801	-0.04876	-0.15666	0.1194	-0.16783	-0.24263	-0.15631	-0.01697	-0.00814	-0.25619	-0.09475	-0.15549	-0.18749	-0.02308	-0.58205	-0.15792	-0.10649	-0.18422	-0.07501	-0.14823	0.04972	-0.14193	-0.08027	-0.12467	-0.12472	-0.0974	0.00089	-0.06969	0.00735	-0.13114	-0.11493	0.21238	-0.18697	-0.03689	0.00902
1004745268	0.05231	-0.14683	-0.03699		-0.02183	-0.00573	-0.51272	-0.08699	-0.16584	-0.08241	-0.02267	-0.14382	-0.05697	0.02919	-0.10801	-0.04876	-0.15666	0.1194	-0.16783	-0.24263	-0.15631	-0.01697	-0.00814	-0.25619	-0.09475	-0.15549	-0.18749	-0.02308	-0.58205	-0.15792	-0.10649	-0.18422	-0.07501	-0.14823	0.04972	-0.14193	-0.08027	-0.12467	-0.12472	-0.0974	0.00089	-0.06969	0.00735	-0.13114	-0.11493	0.21238	-0.18697	-0.03689	0.00902
1004845268	0.05231	-0.14683	-0.03699		-0.02183	-0.00573	-0.51272	-0.08699	-0.16584	-0.08241	-0.02267	-0.14382	-0.05697	0.02919	-0.10801	-0.04876	-0.15666	0.1194	-0.16783	-0.24263	-0.15631	-0.01697	-0.00814	-0.25619	-0.09475	-0.15549	-0.18749	-0.02308	-0.58205	-0.15792	-0.10649	-0.18422	-0.07501	-0.14823	0.04972	-0.14193	-0.08027	-0.12467	-0.12472	-0.0974	0.00089	-0.06969	0.00735	-0.13114	-0.11493	0.21238	-0.18697	-0.03689	0.00902
1004945268	0.05231	-0.14683	-0.03699		-0.02183	-0.00573	-0.51272	-0.08699	-0.16584	-0.08241	-0.02267	-0.14382	-0.05697	0.02919	-0.10801	-0.04876	-0.15666	0.1194	-0.16783	-0.24263	-0.15631	-0.01697	-0.00814	-0.25619	-0.09475	-0.15549	-0.18749	-0.02308	-0.58205	-0.15792	-0.10649	-0.18422	-0.07501	-0.14823	0.04972	0.12324	-0.08027	-0.12467	-0.12472	-0.0974	0.00089	-0.06969	0.00735	-0.13114	-0.11493	0.21238	-0.18697	-0.03689	0.00902
1005045268	0.05231	-0.14683	-0.03699		-0.02183	-0.00573	-0.51272	-0.08699	-0.16584	-0.08241	-0.02267	-0.14382	-0.05697	0.02919	-0.10801	-0.04876	-0.15666	0.1194	-0.16783	-0.24263	-0.15631	-0.01697	-0.00814	-0.25619	-0.09475	-0.15549	-0.18749	-0.02308	-0.58205	-0.15792	-0.10649	-0.18422	-0.07501	-0.14823	0.04972	-0.19325	-0.08027	-0.12467	-0.12472	-0.0974	0.00089	-0.06969	0.00735	-0.13114	-0.11493	0.21238	-0.18697	-0.03689	0.00902
1005145268	0.05231	-0.14683	-0.03699		-0.02183	-0.00573	-0.51272	-0.08699	-0.16584	-0.08241	-0.02267	-0.14382	-0.05697	0.02919	-0.10801	-0.04876	-0.15666	0.1194	-0.16783	-0.24263	-0.15631	-0.01697	-0.00814	-0.25619	-0.09475	-0.15549	-0.18749	-0.02308	-0.58205	-0.15792	-0.10649	-0.18422	-0.07501	-0.14823	0.04972	-0.19325	-0.08027	-0.12467	-0.12472	-0.0974	0.00089	-0.06969	0.00735	-0.13114	-0.11493	0.21238	-0.18697	-0.03689	0.00902
1005245268	0.05231	-0.14683	-0.03699		-0.02183	-0.00573	-0.51272	-0.08699	-0.16584	-0.08241	-0.02267	-0.14382	-0.05697	0.02919	-0.10801	-0.04876	-0.15666	0.1194	-0.16783	-0.24263	-0.15631	-0.01697	-0.00814	-0.25619	-0.09475	-0.15549	-0.18749	-0.02308	-0.58205	-0.15792	-0.10649	-0.18422	-0.07501	-0.14823	0.04972	-0.19325	-0.08027	-0.12467	-0.12472	-0.0974	0.00089	-0.06969	0.00735	-0.13114	-0.11493	0.21238	-0.18697	-0.03689	0.00902
1005345268	0.05231	-0.14683	-0.03699		-0.02183	-0.00573	-0.51272	-0.08699	-0.16584	-0.08241	-0.02267	-0.14382	-0.05697	0.02919	-0.10801	-0.04876	-0.15666	0.1194	-0.16783	-0.24263	-0.15631	-0.01697	-0.00814	-0.25619	-0.09475	-0.15549	-0.18749	-0.02308	-0.58205	-0.15792	-0.10649	-0.18422	-0.07501	-0.14823	0.04972	-0.19325	-0.08027	-0.12467	-0.12472	-0.0974	0.00089	-0.06969	0.00735	-0.13114	-0.11493	0.21238	-0.18697	-0.03689	0.00902
1005445268	0.05231	-0.14683	-0.03699		-0.02183	-0.00573	-0.08648	-0.08699	-0.36617	-0.08241	-0.02267	-0.14382	-0.05697	0.02919	-0.10801	-0.04876	-0.15666	0.1194	-0.16783	-0.24263	-0.15631	0.20054	-0.00814	-0.25619	-0.09475	-0.15549	-0.18749	-0.02308	-0.58205	-0.15792	-0.10649	-0.18422	-0.07501	-0.14823	0.04972	-0.19325	-0.08027	-0.12467	-0.12472	-0.0974	0.00089	-0.06969	0.00735	-0.13114	-0.11493	0.21238	-0.18697	-0.03689	0.00902
1005545268	0.05231	-0.14683	-0.03699		-0.02183	-0.00573	-0.08648	-0.08699	-0.06015	-0.08241	-0.02267	-0.14382	-0.05697	0.02919	-0.10801	-0.04876	-0.15666	0.1194	-0.16783	-0.24263	-0.15631	0.20054	-0.00814	-0.04694	-0.09475	-0.15549	-0.18749	-0.02308	-0.58205	-0.15792	-0.10649	-0.18422	-0.07501	-0.14823	0.04972	-0.19325	-0.08027	-0.12467	-0.12472	-0.0974	0.00089	-0.06969	0.00735	-0.13114	-0.11493	0.21238	-0.18697	-0.03689	0.00902
1005645268	0.05231	-0.14683	-0.03699		-0.02183	-0.00573	-0.08648	-0.08699	-0.06015	-0.08241	-0.02267	-0.14382	0.14387	0.02919	-0.10801	-0.04876	-0.15666	0.1194	-0.16783	-0.24263	-0.15631	0.20054	-0.00814	-0.04694	-0.09475	-0.15549	-0.18749	-0.02308	-0.58205	-0.15792	-0.10649	-0.18422	-0.07501	-0.14823	0.04972	-0.19325	-0.08027	-0.12467	-0.12472	-0.0974	0.00089	-0.06969	0.00735	-0.13114	-0.11493	0.21238	-0.18697	-0.03689	0.00902
1005745268	0.05231	-0.14683	-0.03699		-0.02183	-0.00573	-0.08648	-0.08699	-0.06015	-0.08241	-0.02267	-0.14382	0.14387	0.02919	-0.10801	-0.04876	-0.15666	0.1194	-0.16783	0.09146	-0.15631	0.20054	-0.22003	-0.26902	-0.09475	-0.15549	-0.18749	-0.02308	-0.58205	-0.15792	-0.10649	-0.18422	-0.07501	-0.14823	0.04972	-0.19325	-0.08027	-0.12467	-0.12472	-0.0974	0.00089	-0.06969	0.00735	-0.13114	-0.11493	0.21238	-0.18697	-0.03689	0.00902
1005845268	0.05231	-0.14683	-0.03699		-0.02183	-0.00573	-0.08648	-0.08699	-0.06015	-0.08241	-0.02267	-0.14382	0.14387	0.02919	-0.10801	-0.04876	-0.15666	0.1194	-0.16783	0.09146	-0.15631	0.20054	-0.22003	-0.26902	-0.09475	-0.15549	-0.18749	-0.02308	-0.58205	-0.15792	-0.10649	-0.18422	-0.07501	-0.14823	0.04972	-0.19325	-0.08027	-0.12467	-0.12472	-0.0974	0.00089	-0.06969	0.00735	-0.13114	-0.11493	0.21238	-0.18697	-0.03689	0.00902
1005945268	0.05231	-0.14683	-0.03699		-0.02183	-0.00573	-0.08648	-0.08699	-0.06015	-0.08241	-0.02267	-0.14382	0.14387	0.02919	-0.10801	-0.04876	-0.15666	0.1194	-0.16783	0.09146	-0.15631	0.20054	-0.22003	-0.26902	-0.09475	-0.15549	-0.18749	-0.02308	-0.58205	-0.15792	-0.10649	-0.18422	-0.07501	-0.14823	0.04972	-0.19325	-0.08027	-0.12467	-0.12472	-0.0974	0.00089	-0.06969	0.00735	-0.13114	-0.11493	0.21238	-0.18697	-0.03689	0.00902
1006045268	0.05231	-0.14683	0.16617		-0.02183	-0.00573	-0.08648	-0.08699	-0.06015	0.46606	-0.02267	-0.14382	0.14387	0.02919	0.21191	-0.04876	-0.15666	0.1194	-0.16783	0.09146	-0.15631	0.20054	-0.22003	-0.26902	-0.09475	-0.15549	-0.18749	-0.02308	-0.58205	-0.15792	-0.10649	0.35735	0.18319	-0.14823	0.04972	-0.19325	0.38847	-0.12467	-0.12472	-0.0974	0.00089	-0.06969	0.00735	-0.13114	-0.11493	0.53647	-0.18697	-0.03689	0.00902
1006145268	0.05231	-0.14683	0.16617		-0.02183	-0.00573	-0.08648	-0.08699	-0.06015	0.46606	-0.02267	-0.14382	0.14387	0.02919	0.21191	-0.04876	-0.15666	0.1194	-0.16783	0.09146	-0.15631	0.20054	-0.59655	-0.26902	-0.09475	-0.15549	-0.18749	-0.02308	-0.58205	-0.15792	-0.10649	0.35735	0.18319	-0.14823	0.04972	-0.19325	0.38847	-0.12467	-0.12472	-0.0974	0.00089	-0.06969	0.00735	-0.13114	-0.11493	0.53647	-0.18697	-0.03689	0.00902
1006245268	0.05231	-0.14683	0.16617		-0.02183	-0.00573	0.58232	-0.08699	-0.06015	0.46606	-0.02267	-0.14382	0.14387	0.02919	0.21191	-0.04876	-0.15666	0.1194	-0.16783	0.09146	-0.15631	0.20054	-0.59655	-0.26902	-0.09475	-0.15549	-0.18749	-0.02308	-0.58205	-0.15792	-0.10649	0.35735	-0.16045	-0.14823	0.04972	-0.19325	0.38847	-0.12467	-0.12472	-0.0974	0.00089	-0.06969	0.00735	-0.13114	-0.11493	0.53647	-0.18697	-0.03689	0.00902
1006345268	0.05231	-0.14683	0.16617		-0.02183	-0.00573	0.58232	-0.08699	-0.06015	0.46606	-0.02267	-0.14382	0.14387	0.02919	0.21191	-0.04876	-0.15666	0.1194	-0.16783	0.09146	-0.15631	0.20054	-0.59655	-0.26902	-0.09475	-0.15549	-0.18749	-0.02308	-0.58205	-0.15792	-0.10649	0.35735	-0.16045	-0.14823	0.04972	-0.19325	0.38847	-0.12467	-0.12472	-0.0974	0.00089	-0.06969	0.00735	-0.13114	-0.11493	0.53647	-0.18697	-0.03689	0.00902
1006445268	0.05231	-0.14683	0.16617		-0.02183	-0.00573	0.58232	-0.08699	-0.06015	0.46606	-0.02267	-0.14382	0.14387	0.02919	0.21191	-0.04876	-0.15666	0.1194	-0.16783	0.09146	-0.15631	0.20054	-0.59655	-0.26902	-0.09475	-0.15549	-0.18749	-0.02308	-0.58205	-0.15792	-0.10649	0.35735	-0.16045	-0.14823	0.04972	-0.19325	0.38847	-0.12467	-0.12472	-0.0974	0.00089	-0.06969	0.00735	-0.13114	-0.11493	0.53647	-0.18697	-0.03689	0.00902
1006545268	0.05231	-0.14683	0.16617		-0.02183	-0.00573	0.58232	-0.08699	-0.06015	0.46606	-0.02267	-0.14382	0.14387	0.02919	0.21191	-0.04876	-0.15666	0.1194	-0.16783	0.09146	-0.15631	0.20054	-0.59655	-0.26902	-0.09475	-0.15549	-0.18749	-0.02308	-0.58205	-0.15792	-0.10649	0.35735	-0.16045	-0.14823	0.04972	-0.19325	0.38847	-0.12467	-0.12472	-0.0974	0.00089	-0.06969	0.00735	-0.13114	-0.11493	0.53647	-0.18697	-0.03689	0.00902
1006645268	0.05231	-0.14683	0.16617		-0.02183	-0.00573	0.58232	-0.08699	-0.06015	0.46606	-0.02267	-0.14382	0.14387	0.02919	0.21191	-0.04876	-0.15666	0.1194	-0.16783	0.09146	-0.15631	0.20054	-0.59655	-0.26902	-0.09475	-0.15549	-0.18749	-0.02308	-0.20709	-0.15792	-0.10649	0.35735	-0.16045	-0.14823	0.04972	-0.19325	0.38847	-0.12467	-0.12472	-0.0974	0.00089	-0.06969	0.00735	-0.13114	-0.11493	0.53647	-0.18697	-0.03689	0.00902
1006745268	0.05231	-0.14683	0.16617		-0.02183	-0.00573	0.58232	-0.08699	-0.06015	0.02889	-0.02267	-0.14382	0.14387	0.02919	0.21191	-0.04876	-0.15666	0.1194	-0.16783	0.09146	-0.15631	0.20054	-0.38299	-0.26902	-0.09475	-0.15549	-0.18749	-0.02308	-0.20709	-0.15792	-0.10649	0.35735	-0.16045	-0.14823	0.04972	-0.19325	-0.01792	-0.12467	-0.12472	-0.0974	0.00089	-0.06969	0.00735	-0.13114	-0.11493	0.32346	-0.18697	-0.03689	0.00902
1006845268	0.05231	-0.14683	0.16617		-0.02183	-0.00573	0.58232	-0.08699	-0.06015	0.02889	-0.02267	-0.14382	0.14387	0.02919	0.21191	-0.04876	0.30129	0.1194	-0.16783	0.09146	-0.15631	0.20054	-0.38299	-0.26902	-0.09475	-0.15549	-0.18749	-0.02308	-0.20709	-0.15792	-0.10649	0.35735	-0.16045	-0.14823	0.04972	-0.19325	-0.01792	-0.12467	-0.12472	-0.0974	0.00089	-0.06969	0.00735	-0.13114	-0.11493	0.32346	-0.18697	-0.03689	0.00902
1006945268	0.05231	-0.14683	-0.04265		-0.02183	-0.00573	-0.2099	-0.08699	-0.06015	0.02889	-0.02267	-0.14382	0.14387	0.02919	-0.11875	-0.04876	-0.07533	0.1194	-0.16783	-0.25636	-0.15631	0.20054	-0.08197	-0.26902	-0.09475	-0.15549	-0.18749	-0.02308	-0.20709	-0.15792	-0.10649	-0.14616	-0.16045	-0.14823	0.04972	-0.19325	-0.01792	-0.12467	-0.12472	-0.0974	0.00089	-0.06969	0.00735	-0.13114	-0.11493	0.32346	-0.18697	-0.03689	0.00902
1007045268	0.05231	-0.14683	-0.04265		-0.02183	-0.00573	-0.2099	-0.08699	-0.06015	0.02889	-0.02267	-0.14382	0.14387	0.02919	-0.11875	-0.04876	-0.07533	0.1194	-0.16783	-0.25636	-0.15631	0.20054	-0.08197	-0.26902	-0.09475	-0.15549	-0.18749	-0.02308	-0.20709	-0.15792	-0.10649	-0.14616	-0.16045	-0.14823	0.04972	-0.19325	-0.01792	-0.12467	-0.12472	-0.0974	0.00089	-0.06969	0.00735	-0.13114	-0.11493	0.32346	-0.18697	-0.03689	0.00902
1007145268	0.05231	-0.14683	-0.04265		-0.02183	-0.00573	-0.2099	-0.08699	-0.06015	0.02889	-0.02267	-0.14382	0.14387	0.02919	-0.11875	-0.04876	-0.07533	0.1194	-0.16783	-0.25636	-0.15631	0.20054	-0.08197	-0.26902	-0.09475	-0.15549	-0.18749	-0.02308	-0.20709	-0.15792	-0.10649	-0.14616	-0.16045	-0.14823	0.04972	-0.19325	-0.01792	-0.12467	-0.12472	-0.0974	0.00089	-0.06969	0.00735	-0.13114	-0.11493	0.32346	-0.18697	-0.03689	0.00902
1007245268	0.05231	-0.14683	-0.04265		-0.02183	-0.00573	-0.2099	-0.08699	-0.06015	0.02889	-0.02267	-0.14382	0.14387	0.02919	-0.11875	-0.04876	-0.07533	0.1194	-0.16783	-0.25636	-0.15631	0.20054	-0.08197	-0.26902	-0.09475	-0.15549	-0.18749	-0.02308	-0.20709	-0.3765	-0.10649	-0.14616	-0.16045	-0.14823	0.04972	-0.19325	-0.01792	-0.12467	-0.12472	-0.0974	0.00089	-0.06969	0.00735	-0.13114	-0.11493	0.32346	-0.18697	-0.03689	0.00902
1007345268	0.05231	-0.14683	-0.04265		-0.02183	-0.00573	-0.2099	-0.08699	-0.06015	0.02889	-0.02267	-0.14382	0.14387	0.02919	-0.11875	-0.04876	-0.07533	0.1194	-0.16783	-0.25636	-0.15631	0.20054	-0.08197	-0.26902	-0.09475	-0.15549	-0.18749	-0.02308	-0.20709	-0.3765	-0.10649	-0.14616	-0.16045	-0.14823	0.04972	-0.19325	-0.01792	-0.12467	-0.12472	-0.0974	0.00089	-0.06969	0.00735	-0.13114	-0.11493	0.32346	-0.18697	-0.03689	0.00902
1007445268	0.05231	-0.14683	-0.04265		-0.02183	-0.00573	-0.2099	-0.08699	-0.06015	0.02889	-0.02267	-0.14382	0.14387	0.02919	-0.11875	-0.04876	-0.07533	0.1194	-0.16783	-0.25636	-0.15631	0.20054	-0.08197	-0.26902	-0.09475	-0.15549	-0.18749	-0.02308	-0.20709	-0.3765	-0.10649	-0.14616	-0.16045	-0.14823	0.04972	-0.19325	-0.01792	-0.12467	-0.12472	-0.0974	0.00089	-0.06969	0.00735	-0.13114	-0.11493	0.32346	-0.18697	-0.03689	0.00902
1007545268	0.05231	-0.14683	-0.04265		-0.02183	-0.00573	-0.2099	-0.08699	-0.06015	0.02889	-0.02267	-0.14382	0.14387	0.02919	-0.11875	-0.04876	-0.07533	0.1194	-0.16783	-0.25636	-0.15631	0.20054	-0.08197	-0.26902	-0.09475	-0.15549	-0.18749	-0.02308	-0.20709	-0.3765	-0.10649	-0.14616	-0.16045	-0.14823	0.04972	-0.19325	-0.01792	-0.12467	-0.12472	-0.0974	0.00089	-0.06969	0.00735	-0.13114	-0.11493	0.32346	-0.18697	-0.03689	0.00902
1007645268	0.05231	-0.14683	-0.04265		-0.02183	-0.00573	-0.2099	-0.08699	-0.06015	0.02889	-0.02267	-0.14382	0.14387	0.02919	-0.11875	-0.04876	-0.07533	0.1194	-0.16783	-0.25636	-0.15631	0.20054	-0.08197	-0.26902	-0.09475	-0.15549	-0.18749	-0.02308	-0.20709	-0.3765	-0.33408	-0.14616	-0.16045	-0.14823	0.04972	-0.19325	-0.01792	-0.12467	-0.12472	-0.0974	0.00089	-0.06969	0.00735	-0.13114	-0.11493	0.32346	-0.18697	-0.03689	0.00902
1007745268	0.05231	-0.14683	-0.04265		-0.02183	-0.00573	-0.2099	-0.08699	-0.06015	0.02889	-0.02267	-0.14382	0.14387	0.02919	-0.11875	-0.04876	-0.07533	0.1194	-0.16783	-0.25636	-0.15631	0.20054	-0.08197	-0.26902	-0.09475	-0.15549	-0.18749	-0.02308	-0.20709	-0.3765	-0.33408	-0.14616	-0.16045	-0.14823	0.04972	-0.19325	-0.01792	-0.12467	-0.12472	-0.0974	0.00089	-0.06969	0.00735	-0.13114	-0.11493	0.32346	-0.18697	-0.03689	0.00902
1007845268	0.05231	-0.14683	0.15998		-0.02183	0.26068	-0.2099	-0.08699	-0.06015	0.02889	-0.02267	-0.14382	0.14387	0.02919	0.18248	-0.04876	-0.07533	0.1194	-0.16783	0.12651	-0.15631	0.20054	-0.08197	-0.26902	-0.09475	-0.15549	-0.18749	-0.02308	-0.20709	0.08773	-0.03412	0.25453	-0.16045	0.09521	0.04972	-0.19325	-0.01792	-0.12467	-0.12472	-0.0974	0.00089	-0.06969	0.00735	-0.13114	-0.11493	0.32346	0.12551	-0.03689	0.00902
1007945268	0.05231	-0.14683	0.15998		-0.02183	0.04806	-0.2099	-0.08699	-0.06015	0.02889	-0.02267	-0.14382	0.14387	0.02919	0.18248	-0.04876	-0.07533	0.1194	-0.16783	0.12651	-0.15631	0.20054	-0.37196	-0.26902	-0.09475	-0.15549	-0.18749	-0.02308	-0.20709	0.08773	-0.03412	0.25453	-0.16045	-0.1315	0.04972	-0.19325	0.21886	-0.12467	-0.12472	-0.0974	0.20212	-0.06969	0.00735	-0.13114	-0.11493	0.32346	-0.09342	-0.03689	0.00902
1008045268	0.05231	-0.14683	0.15998		-0.02183	0.04806	0.46204	-0.08699	-0.06015	0.43104	-0.02267	-0.14382	0.14387	0.02919	0.18248	-0.04876	-0.07533	0.1194	-0.16783	0.12651	-0.15631	0.20054	-0.37196	-0.26902	-0.09475	-0.15549	-0.18749	-0.02308	-0.20709	0.08773	-0.03412	0.25453	-0.16045	-0.1315	0.04972	-0.19325	0.21886	-0.12467	-0.12472	-0.0974	0.20212	-0.06969	0.00735	-0.13114	-0.11493	0.32346	-0.09342	-0.03689	0.00902
1008145268	0.05231	-0.14683	0.15998		-0.02183	0.04806	0.46204	-0.08699	-0.06015	0.43104	-0.02267	-0.14382	0.14387	0.02919	0.18248	-0.04876	-0.07533	0.1194	-0.16783	0.12651	-0.15631	0.20054	-0.37196	-0.26902	-0.09475	-0.15549	-0.18749	-0.02308	-0.20709	0.08773	-0.03412	0.25453	-0.16045	-0.1315	0.04972	-0.19325	0.21886	-0.12467	-0.12472	-0.0974	0.20212	-0.06969	0.00735	-0.13114	-0.11493	0.32346	-0.09342	-0.03689	0.00902
1008245268	0.05231	-0.14683	0.15998		-0.02183	0.04806	0.46204	-0.08699	-0.06015	0.43104	-0.02267	-0.14382	0.14387	0.02919	0.18248	-0.04876	-0.07533	0.1194	-0.16783	0.12651	-0.15631	0.20054	-0.37196	-0.26902	-0.09475	-0.15549	-0.18749	-0.02308	-0.20709	0.08773	-0.03412	0.25453	-0.16045	-0.1315	0.04972	-0.19325	0.21886	-0.12467	-0.12472	-0.0974	0.20212	-0.06969	0.00735	-0.13114	-0.11493	0.32346	-0.09342	-0.03689	0.00902
1008345268	0.05231	-0.14683	0.15998		-0.02183	0.04806	0.46204	-0.08699	-0.06015	0.43104	-0.02267	-0.14382	0.14387	0.02919	0.18248	-0.04876	-0.07533	0.1194	-0.16783	0.12651	-0.15631	0.20054	-0.37196	-0.26902	-0.09475	-0.15549	-0.18749	-0.02308	-0.20709	0.08773	-0.03412	0.25453	-0.16045	-0.1315	0.04972	-0.19325	0.21886	-0.12467	-0.12472	-0.0974	0.20212	-0.06969	0.00735	-0.13114	-0.11493	0.32346	-0.09342	-0.03689	0.00902
1008445268	0.05231	-0.14683	0.15998		-0.02183	0.04806	0.46204	-0.08699	-0.06015	0.43104	-0.02267	-0.14382	0.14387	0.02919	0.18248	-0.04876	-0.07533	0.1194	-0.16783	0.12651	-0.15631	0.20054	-0.37196	-0.26902	-0.09475	-0.15549	-0.18749	-0.02308	-0.20709	0.08773	-0.03412	0.25453	-0.16045	-0.1315	0.04972	-0.19325	0.21886	-0.12467	-0.12472	-0.0974	0.20212	-0.06969	0.00735	-0.13114	-0.11493	0.32346	-0.09342	-0.03689	0.00902
1008545268	0.05231	-0.14683	0.15998		-0.02183	0.04806	0.46204	-0.08699	-0.06015	0.43104	-0.02267	-0.14382	0.14387	0.02919	0.18248	-0.04876	-0.07533	0.1194	-0.16783	0.12651	-0.15631	0.20054	-0.37196	-0.26902	-0.09475	-0.15549	-0.18749	-0.02308	-0.20709	0.08773	-0.03412	0.25453	-0.16045	-0.1315	0.04972	-0.19325	0.21886	-0.12467	-0.12472	-0.0974	0.20212	-0.06969	0.00735	-0.35858	-0.11493	0.32346	-0.09342	-0.03689	0.00902
1008645268	0.05231	-0.14683	0.15998		-0.02183	0.04806	0.46204	-0.08699	-0.06015	0.43104	-0.02267	-0.14382	0.14387	0.02919	0.18248	-0.04876	-0.07533	0.1194	-0.16783	0.12651	-0.15631	0.20054	-0.37196	-0.26902	-0.09475	-0.15549	-0.18749	-0.02308	-0.20709	0.08773	-0.03412	0.25453	-0.16045	-0.1315	0.04972	-0.19325	0.21886	-0.12467	-0.12472	-0.0974	0.20212	-0.06969	0.00735	-0.14723	-0.11493	0.32346	-0.09342	-0.03689	0.00902
1008745268	0.05231	-0.14683	0.15998		-0.02183	0.04806	0.46204	-0.08699	-0.06015	0.43104	-0.02267	-0.14382	0.14387	0.02919	0.18248	-0.04876	-0.07533	0.1194	-0.16783	0.12651	-0.15631	0.20054	-0.37196	-0.26902	-0.09475	-0.15549	-0.18749	-0.02308	-0.20709	0.08773	-0.03412	0.25453	-0.16045	-0.1315	0.04972	-0.19325	0.21886	-0.12467	-0.12472	-0.0974	0.20212	-0.06969	0.00735	-0.14723	-0.11493	0.32346	-0.09342	-0.03689	0.00902
1008845268	0.05231	-0.14683	0.15998		-0.02183	0.04806	0.46204	-0.08699	-0.06015	0.43104	-0.02267	-0.14382	0.14387	0.02919	0.18248	-0.04876	-0.07533	0.1194	-0.16783	0.12651	-0.15631	0.20054	-0.37196	-0.26902	-0.09475	-0.15549	-0.18749	-0.02308	-0.20709	0.08773	-0.03412	0.25453	-0.16045	-0.1315	0.04972	-0.19325	0.21886	0.07727	-0.12472	-0.0974	0.20212	-0.06969	0.00735	-0.14723	-0.11493	0.32346	-0.09342	-0.03689	0.00902
1008945268	0.05231	-0.14683	0.15998		-0.02183	0.04806	0.46204	-0.08699	-0.06015	0.43104	-0.02267	-0.14382	0.14387	0.38217	0.18248	-0.04876	-0.07533	0.1194	-0.16783	0.12651	-0.15631	0.20054	-0.67739	-0.26902	-0.09475	-0.15549	-0.18749	-0.02308	-0.20709	0.08773	-0.03412	0.25453	-0.16045	-0.1315	0.04972	-0.19325	0.21886	-0.21606	-0.12472	-0.0974	0.20212	-0.06969	0.00735	-0.14723	-0.11493	0.32346	-0.09342	-0.03689	0.00902
1009045268	0.05231	-0.14683	0.15998		-0.02183	0.04806	0.46204	-0.08699	-0.06015	0.43104	-0.02267	-0.14382	0.14387	0.05731	0.18248	-0.04876	-0.07533	0.1194	-0.16783	0.12651	-0.15631	0.20054	-0.46545	-0.26902	-0.09475	-0.15549	-0.18749	-0.02308	-0.20709	0.08773	-0.03412	0.25453	-0.16045	-0.1315	0.04972	-0.19325	0.21886	-0.21606	-0.12472	-0.0974	0.20212	-0.06969	0.00735	-0.14723	-0.11493	0.32346	-0.09342	-0.03689	0.00902
1009145268	0.05231	-0.14683	0.15998		-0.02183	0.04806	0.46204	-0.08699	-0.06015	0.43104	-0.02267	-0.14382	0.14387	0.05731	0.18248	-0.04876	-0.07533	0.1194	-0.16783	0.12651	-0.15631	0.20054	-0.46545	-0.26902	-0.09475	-0.15549	-0.18749	-0.02308	-0.20709	0.08773	-0.03412	0.25453	-0.16045	-0.1315	0.04972	-0.19325	0.21886	-0.21606	-0.12472	-0.0974	0.20212	-0.06969	0.00735	-0.14723	-0.11493	0.32346	-0.09342	-0.03689	0.00902
1009245268	0.05231	-0.14683	0.15998		-0.02183	0.04806	0.46204	-0.08699	-0.06015	0.43104	-0.02267	-0.14382	0.14387	0.05731	0.18248	-0.04876	-0.07533	0.1194	-0.16783	0.12651	-0.15631	0.20054	-0.46545	-0.26902	-0.09475	-0.15549	-0.18749	-0.02308	-0.20709	0.08773	-0.03412	0.25453	-0.16045	-0.1315	0.04972	-0.19325	0.21886	-0.21606	-0.12472	-0.0974	0.20212	-0.06969	0.00735	-0.14723	-0.11493	0.32346	-0.09342	-0.03689	0.00902
1009345268	0.05231	-0.14683	0.15998		-0.02183	0.04806	0.46204	-0.08699	-0.06015	0.19646	-0.02267	-0.14382	0.14387	0.05731	0.18248	-0.04876	-0.07533	0.1194	-0.16783	0.12651	-0.15631	0.20054	-0.46545	-0.26902	-0.09475	-0.15549	-0.18749	-0.02308	-0.20709	0.08773	-0.03412	0.25453	-0.16045	-0.1315	0.04972	-0.19325	0.21886	-0.21606	-0.12472	-0.0974	0.20212	-0.06969	0.00735	-0.14723	-0.11493	0.32346	0.25252	-0.03689	0.00902
1009445268	0.05231	-0.14683	0.15998		-0.02183	0.04806	0.46204	-0.08699	-0.06015	0.19646	-0.02267	-0.14382	0.14387	0.05731	0.18248	-0.04876	-0.07533	0.1194	-0.16783	0.12651	-0.15631	0.20054	-0.46545	-0.26902	-0.09475	-0.15549	-0.18749	-0.02308	-0.20709	0.08773	-0.03412	0.25453	-0.16045	-0.1315	0.04972	-0.19325	0.21886	-0.21606	-0.12472	-0.0974	0.20212	-0.06969	0.00735	-0.14723	-0.11493	0.32346	-0.13876	-0.03689	0.00902
1009545268	0.05231	-0.14683	0.15998		-0.02183	0.04806	0.46204	-0.08699	-0.06015	0.19646	-0.02267	-0.14382	0.14387	0.05731	0.18248	-0.04876	-0.07533	0.1194	-0.16783	0.12651	-0.15631	0.20054	-0.46545	-0.26902	-0.09475	-0.15549	-0.18749	-0.02308	-0.20709	0.08773	-0.03412	0.25453	-0.16045	-0.1315	0.04972	-0.19325	0.21886	-0.21606	-0.12472	-0.0974	0.20212	-0.06969	0.00735	-0.14723	-0.11493	0.32346	-0.13876	-0.03689	0.00902
1009645268	0.05231	-0.14683	0.15998		-0.02183	0.04806	0.46204	-0.08699	-0.06015	0.19646	-0.02267	-0.14382	0.14387	0.9667	0.18248	-0.04876	-0.07533	0.1194	-0.16783	0.12651	-0.15631	0.20054	-0.46545	-0.26902	-0.09475	-0.15549	-0.18749	-0.02308	-0.20709	0.08773	-0.03412	0.25453	-0.16045	-0.1315	0.04972	-0.19325	0.21886	-0.21606	-0.12472	-0.0974	0.20212	-0.06969	0.00735	-0.14723	-0.11493	0.32346	-0.13876	-0.03689	0.00902
1009745268	0.05231	-0.14683	0.15998		-0.02183	0.04806	0.46204	-0.08699	-0.06015	0.19646	-0.02267	-0.14382	0.14387	0.9667	0.18248	-0.04876	-0.07533	0.1194	-0.16783	0.12651	-0.15631	0.20054	-0.46545	-0.26902	-0.60852	-0.15549	-0.18749	-0.02308	-0.20709	0.08773	-0.03412	0.25453	-0.16045	-0.1315	0.04972	-0.19325	0.21886	-0.21606	-0.12472	-0.0974	0.20212	-0.06969	0.00735	-0.14723	-0.11493	0.32346	-0.13876	-0.03689	0.00902
1009845268	0.05231	-0.14683	0.15998		-0.02183	0.04806	0.46204	-0.08699	-0.06015	0.19646	-0.02267	-0.14382	0.14387	-0.28602	0.18248	-0.04876	-0.07533	0.1194	-0.16783	0.12651	-0.15631	0.20054	-0.46545	-0.26902	-0.60852	-0.15549	-0.18749	-0.02308	-0.20709	0.08773	-0.03412	0.25453	-0.16045	-0.1315	0.04972	-0.19325	0.21886	-0.21606	-0.12472	-0.0974	0.20212	-0.06969	0.00735	-0.14723	-0.11493	0.32346	-0.13876	-0.03689	0.00902
1009945268	0.05231	-0.14683	0.15998		-0.02183	0.04806	0.46204	-0.08699	-0.06015	0.19646	-0.02267	-0.14382	0.14387	-0.28602	0.18248	-0.04876	-0.07533	0.1194	-0.16783	0.12651	-0.15631	0.20054	-0.46545	-0.26902	-0.60852	-0.15549	-0.18749	-0.02308	-0.20709	0.08773	-0.03412	0.25453	-0.16045	-0.1315	0.04972	-0.19325	0.21886	-0.21606	-0.12472	-0.0974	0.20212	-0.06969	0.00735	-0.14723	-0.11493	0.32346	-0.13876	-0.03689	0.00902
1010045268	0.05231	-0.14683	0.15998		-0.02183	0.04806	0.46204	-0.08699	-0.06015	0.19646	-0.02267	-0.14382	0.14387	-0.28602	0.18248	-0.04876	-0.07533	0.1194	-0.16783	0.12651	-0.15631	0.20054	-0.46545	-0.26902	-0.60852	-0.15549	-0.18749	-0.02308	-0.20709	0.08773	-0.03412	0.25453	-0.16045	-0.1315	0.04972	-0.19325	0.21886	-0.21606	-0.12472	-0.0974	0.20212	-0.06969	0.00735	-0.14723	-0.11493	0.32346	-0.13876	-0.03689	0.00902
1010145268	0.05231	-0.14683	0.15998		-0.02183	0.04806	0.46204	-0.08699	-0.06015	0.19646	-0.02267	-0.14382	0.14387	-0.28602	0.18248	-0.04876	-0.07533	0.1194	-0.16783	0.12651	-0.15631	0.20054	-0.46545	-0.26902	-0.60852	-0.15549	-0.18749	-0.02308	-0.20709	0.08773	-0.03412	0.25453	-0.16045	-0.1315	0.04972	-0.19325	0.21886	-0.21606	-0.12472	-0.0974	0.20212	-0.06969	0.00735	-0.14723	-0.11493	0.32346	-0.13876	-0.03689	0.00902
1010245268	0.05231	-0.14683	0.15998		-0.02183	0.04806	0.46204	-0.08699	-0.06015	0.19646	-0.02267	-0.14382	0.14387	0.1656	0.18248	-0.04876	-0.07533	0.1194	-0.16783	0.12651	-0.15631	0.20054	-0.22457	-0.26902	-0.60852	-0.15549	-0.18749	-0.02308	-0.20709	0.08773	-0.03412	0.25453	-0.16045	-0.1315	0.04972	-0.19325	0.21886	-0.21606	-0.12472	-0.0974	0.20212	-0.06969	0.00735	-0.14723	-0.11493	0.32346	-0.13876	-0.03689	0.00902
1010345268	0.05231	-0.14683	0.15998		-0.02183	0.04806	0.46204	-0.08699	-0.06015	0.19646	-0.02267	-0.14382	0.14387	0.1656	0.18248	-0.04876	-0.07533	0.1194	-0.16783	0.12651	-0.15631	0.20054	-0.22457	-0.26902	-0.60852	-0.15549	-0.18749	-0.02308	-0.20709	0.08773	-0.03412	0.25453	-0.16045	-0.1315	0.04972	-0.19325	0.21886	-0.21606	-0.12472	-0.0974	0.20212	-0.06969	0.00735	-0.14723	-0.11493	0.32346	-0.13876	-0.03689	0.00902
1010445268	0.05231	-0.14683	0.15998		-0.02183	0.04806	0.46204	-0.08699	-0.06015	0.19646	-0.02267	-0.14382	0.14387	0.1656	0.18248	-0.04876	-0.07533	0.1194	-0.16783	0.12651	-0.15631	0.20054	-0.55092	-0.26902	-0.60852	-0.15549	-0.18749	-0.02308	-0.20709	0.08773	-0.03412	0.25453	-0.16045	-0.1315	0.04972	-0.19325	0.21886	-0.21606	-0.12472	-0.0974	0.20212	-0.06969	-0.26253	-0.14723	-0.11493	0.32346	-0.13876	-0.03689	0.00902
1010545268	0.05231	-0.14683	0.15998		-0.02183	0.04806	0.46204	-0.08699	-0.06015	0.19646	-0.02267	-0.14382	0.14387	0.1656	0.18248	-0.04876	-0.07533	0.1194	-0.16783	0.12651	-0.15631	0.20054	-0.55092	-0.26902	-0.08222	-0.15549	-0.18749	-0.02308	-0.20709	0.08773	-0.03412	0.25453	-0.16045	-0.1315	0.04972	-0.19325	0.21886	-0.21606	-0.12472	-0.0974	0.20212	-0.06969	-0.03996	-0.14723	-0.11493	0.32346	-0.13876	-0.03689	0.00902
1010645268	0.05231	-0.14683	0.15998		-0.02183	0.04806	0.46204	-0.08699	-0.06015	0.19646	-0.02267	-0.14382	0.14387	0.1656	0.18248	-0.04876	-0.07533	0.1194	-0.16783	0.12651	-0.15631	0.20054	-0.25202	-0.26902	-0.08222	-0.15549	-0.18749	-0.02308	-0.20709	0.08773	-0.03412	0.25453	-0.16045	-0.1315	0.04972	-0.19325	0.21886	-0.21606	-0.12472	-0.0974	0.20212	-0.06969	-0.03996	-0.14723	-0.11493	0.32346	-0.13876	-0.03689	0.00902
1010745268	0.05231	-0.14683	0.15998		-0.02183	0.04806	0.46204	-0.08699	-0.06015	0.19646	-0.02267	-0.14382	0.14387	0.1656	0.18248	-0.04876	-0.07533	0.1194	-0.16783	0.12651	-0.15631	0.20054	-0.25202	-0.26902	-0.08222	-0.15549	-0.18749	-0.02308	-0.20709	0.08773	-0.03412	0.25453	-0.16045	-0.1315	0.04972	-0.19325	0.21886	-0.11416	-0.12472	-0.0974	0.20212	-0.06969	-0.03996	-0.14723	-0.11493	0.32346	-0.13876	-0.03689	0.00902
1010845268	0.05231	-0.14683	0.15998		-0.02183	0.04806	0.46204	-0.08699	-0.06015	0.19646	-0.02267	-0.14382	0.14387	0.1656	0.18248	-0.04876	-0.07533	0.1194	-0.16783	0.12651	-0.15631	0.20054	-0.25202	-0.26902	-0.08222	-0.15549	-0.18749	-0.02308	-0.20709	-0.13041	-0.03412	0.25453	-0.16045	-0.1315	0.04972	-0.19325	0.21886	-0.11416	-0.12472	-0.0974	0.20212	-0.06969	-0.03996	-0.14723	-0.11493	0.32346	-0.13876	-0.03689	0.00902
1010945268	0.05231	-0.14683	0.15998		-0.02183	0.04806	0.46204	-0.08699	-0.06015	0.19646	-0.02267	-0.14382	0.14387	0.1656	0.18248	-0.04876	-0.07533	0.1194	-0.16783	0.12651	-0.15631	0.20054	-0.25202	-0.26902	-0.08222	-0.15549	-0.18749	-0.02308	-0.20709	-0.13041	-0.03412	0.25453	-0.16045	-0.1315	0.04972	-0.19325	0.21886	-0.11416	-0.12472	-0.0974	0.20212	-0.06969	-0.03996	-0.14723	-0.11493	0.32346	-0.13876	-0.03689	0.00902
1011045268	0.05231	-0.14683	0.15998		-0.02183	0.04806	0.46204	-0.08699	-0.06015	0.19646	-0.02267	-0.14382	0.14387	0.1656	0.18248	-0.04876	-0.07533	0.1194	-0.16783	0.12651	-0.15631	0.20054	-0.25202	-0.26902	-0.08222	-0.15549	-0.18749	-0.02308	-0.20709	-0.13041	-0.03412	0.25453	-0.16045	-0.1315	0.04972	-0.19325	0.21886	-0.11416	-0.12472	-0.0974	0.20212	-0.06969	-0.03996	-0.14723	-0.11493	0.32346	-0.13876	-0.03689	0.00902
1011145268	0.05231	-0.14683	0.15998		-0.02183	0.04806	0.46204	-0.08699	-0.06015	0.19646	-0.02267	-0.14382	0.14387	0.1656	0.18248	-0.04876	-0.07533	0.1194	-0.16783	0.12651	-0.15631	0.20054	-0.25202	-0.26902	-0.08222	-0.15549	-0.18749	-0.02308	-0.20709	-0.13041	-0.03412	0.25453	-0.16045	-0.1315	0.04972	-0.19325	0.21886	-0.11416	-0.12472	-0.0974	0.20212	-0.06969	-0.03996	-0.14723	-0.11493	0.32346	-0.13876	-0.03689	0.00902
1011245268	0.05231	-0.14683	0.15998		-0.02183	0.04806	0.46204	-0.08699	-0.06015	0.19646	-0.02267	-0.14382	0.14387	0.1656	0.18248	-0.04876	-0.07533	0.1194	-0.16783	0.12651	-0.15631	0.20054	-0.25202	-0.26902	-0.08222	-0.15549	-0.18749	-0.02308	-0.20709	-0.13041	-0.03412	0.25453	-0.16045	-0.1315	0.04972	-0.19325	0.21886	-0.11416	-0.12472	-0.0974	0.20212	-0.06969	-0.03996	-0.14723	-0.11493	0.32346	-0.13876	-0.03689	0.00902
1011345268	0.05231	-0.14683	0.15998		-0.02183	0.04806	0.46204	-0.08699	-0.06015	0.19646	-0.02267	-0.14382	0.14387	0.1656	0.18248	-0.04876	-0.07533	0.1194	-0.16783	0.12651	-0.15631	0.20054	-0.25202	-0.26902	-0.08222	-0.15549	-0.18749	-0.02308	-0.20709	-0.13041	-0.03412	0.25453	-0.16045	-0.1315	0.04972	-0.19325	0.21886	-0.11416	-0.12472	-0.0974	0.20212	-0.06969	-0.03996	-0.14723	-0.11493	0.32346	-0.13876	-0.03689	0.00902
1011445268	0.05231	-0.14683	-0.13202		-0.02183	0.04806	-0.32094	-0.08699	-0.06015	0.19646	-0.02267	-0.14382	0.14387	-0.11606	0.18248	-0.04876	-0.07533	0.1194	-0.16783	-0.07847	-0.15631	0.20054	-0.25202	-0.26902	-0.08222	-0.15549	-0.18749	-0.02308	-0.20709	-0.13041	-0.03412	0.25453	-0.16045	-0.1315	0.04972	-0.19325	0.21886	-0.11416	-0.12472	-0.0974	0.20212	-0.06969	-0.03996	-0.14723	-0.11493	0.32346	-0.13876	-0.03689	0.00902
1011545268	0.05231	-0.14683	-0.13202		-0.02183	0.04806	-0.32094	-0.08699	-0.06015	0.19646	-0.02267	-0.14382	0.14387	-0.11606	0.18248	-0.04876	-0.07533	0.1194	-0.16783	-0.07847	-0.15631	0.20054	-0.25202	-0.26902	-0.08222	-0.15549	-0.18749	-0.02308	-0.20709	-0.13041	-0.03412	0.25453	-0.16045	-0.1315	0.04972	-0.19325	0.21886	-0.11416	-0.12472	-0.0974	0.20212	-0.06969	-0.03996	-0.14723	-0.11493	0.32346	-0.13876	-0.03689	0.00902
1011645268	0.05231	-0.14683	0.07575		-0.02183	0.04806	-0.32094	-0.08699	-0.06015	0.19646	-0.02267	-0.14382	0.14387	-0.11606	0.18248	-0.04876	-0.07533	0.1194	-0.16783	-0.07847	-0.15631	0.20054	-0.25202	-0.26902	-0.08222	-0.15549	-0.18749	-0.02308	-0.20709	-0.13041	-0.03412	0.25453	-0.16045	-0.1315	0.04972	-0.19325	0.21886	-0.11416	-0.12472	-0.0974	0.20212	-0.06969	-0.03996	-0.14723	-0.11493	0.32346	-0.13876	-0.03689	0.00902
1011745268	0.05231	-0.14683	0.07575		-0.02183	0.04806	-0.32094	-0.08699	-0.06015	0.19646	-0.02267	-0.14382	0.14387	0.84444	0.18248	-0.04876	-0.07533	0.1194	-0.16783	-0.07847	-0.15631	0.20054	-0.25202	-0.26902	-0.08222	-0.15549	-0.18749	-0.02308	-0.20709	-0.13041	-0.03412	0.25453	-0.16045	-0.1315	0.04972	-0.19325	0.21886	-0.11416	-0.12472	-0.0974	0.20212	-0.06969	-0.03996	-0.14723	-0.11493	0.32346	-0.13876	-0.03689	0.00902
1011845268	0.05231	-0.14683	0.07575		-0.02183	0.04806	0.57891	-0.08699	-0.06015	0.19646	-0.02267	-0.14382	0.14387	0.84444	0.18248	-0.04876	-0.07533	0.1194	-0.16783	-0.07847	-0.15631	0.20054	-0.55341	-0.26902	-0.08222	-0.15549	-0.18749	-0.02308	-0.20709	0.10463	-0.03412	0.25453	-0.16045	-0.1315	0.04972	-0.19325	0.21886	-0.11416	-0.12472	-0.0974	0.20212	-0.06969	-0.03996	-0.14723	-0.11493	0.59516	-0.13876	-0.03689	0.00902
1011945268	0.05231	-0.14683	0.07575		-0.02183	0.04806	0.57891	-0.08699	-0.06015	0.19646	-0.02267	-0.14382	0.14387	0.84444	0.18248	-0.04876	-0.07533	0.1194	-0.16783	-0.07847	-0.15631	0.20054	-0.55341	-0.26902	-0.08222	-0.15549	-0.18749	-0.02308	-0.20709	0.10463	-0.03412	0.25453	-0.16045	-0.1315	0.04972	-0.19325	0.21886	-0.11416	-0.12472	-0.0974	0.20212	-0.06969	-0.03996	-0.14723	-0.11493	0.59516	-0.13876	-0.03689	0.00902
1012045268	0.05231	-0.14683	0.07575		-0.02183	0.04806	0.57891	-0.08699	-0.06015	0.19646	-0.02267	-0.14382	0.14387	0.84444	0.18248	-0.04876	-0.07533	0.1194	-0.16783	-0.07847	-0.15631	0.20054	-0.55341	-0.26902	-0.08222	-0.15549	-0.18749	-0.02308	-0.20709	0.10463	-0.03412	0.25453	-0.16045	-0.1315	0.04972	-0.19325	0.21886	-0.11416	-0.12472	-0.0974	0.20212	-0.06969	-0.03996	-0.14723	-0.11493	0.59516	-0.13876	-0.03689	0.00902
1012145268	0.05231	-0.14683	0.07575		-0.02183	0.04806	0.57891	-0.08699	-0.06015	0.19646	-0.02267	-0.14382	0.14387	0.84444	0.18248	-0.04876	-0.07533	0.1194	-0.16783	-0.07847	-0.15631	0.20054	-0.55341	-0.26902	-0.08222	-0.15549	-0.18749	-0.02308	-0.20709	0.10463	-0.03412	0.25453	-0.16045	-0.1315	0.04972	-0.19325	0.21886	-0.11416	-0.12472	-0.0974	0.20212	-0.06969	-0.03996	-0.14723	-0.11493	0.59516	-0.13876	-0.03689	0.00902
1012245268	0.05231	-0.14683	0.07575		-0.02183	0.04806	0.57891	-0.08699	-0.06015	0.19646	-0.02267	-0.14382	0.14387	1.31081	0.18248	-0.04876	-0.07533	0.1194	-0.16783	-0.07847	-0.15631	0.20054	-0.55341	-0.26902	-0.08222	-0.15549	-0.18749	-0.02308	-0.20709	0.10463	-0.03412	0.25453	-0.16045	-0.1315	0.04972	-0.19325	0.21886	-0.11416	-0.12472	-0.0974	0.20212	-0.06969	-0.03996	-0.14723	-0.11493	0.20297	-0.13876	-0.03689	0.00902
1012345268	0.05231	-0.14683	0.07575		-0.02183	0.04806	0.57891	-0.08699	-0.06015	0.19646	-0.02267	-0.14382	0.14387	-0.07122	0.18248	-0.04876	-0.07533	0.1194	-0.16783	-0.07847	-0.15631	0.20054	-0.21587	-0.26902	-0.08222	-0.15549	-0.18749	-0.02308	-0.20709	0.10463	-0.03412	0.25453	-0.16045	-0.1315	0.04972	-0.19325	0.21886	-0.11416	-0.12472	-0.0974	0.20212	-0.06969	-0.03996	-0.14723	-0.11493	0.20297	-0.13876	-0.03689	0.00902
1012445268	0.05231	-0.14683	0.07575		-0.02183	0.04806	0.57891	-0.08699	-0.06015	0.19646	-0.02267	-0.14382	0.14387	-0.32665	0.18248	-0.04876	-0.07533	0.1194	-0.16783	-0.07847	-0.15631	0.20054	-0.21587	-0.26902	-0.08222	-0.15549	-0.18749	-0.02308	-0.20709	0.10463	-0.03412	0.25453	-0.16045	0.08807	0.04972	-0.19325	0.21886	-0.11416	0.10789	-0.0974	0.20212	-0.06969	-0.03996	-0.14723	-0.11493	0.20297	-0.13876	-0.03689	0.00902
1012545268	0.05231	-0.14683	0.07575		-0.02183	0.04806	0.04134	-0.08699	-0.06015	0.19646	-0.02267	-0.14382	0.14387	-0.32665	0.18248	-0.04876	-0.07533	0.1194	-0.16783	-0.07847	-0.15631	0.20054	-0.21587	-0.26902	-0.08222	-0.15549	-0.14196	-0.02308	-0.20709	-0.22138	-0.03412	0.25453	-0.16045	-0.16033	0.04972	-0.19325	-0.00135	-0.11416	0.10789	-0.0974	0.20212	-0.06969	-0.03996	-0.14723	-0.11493	0.20297	-0.13876	-0.03689	0.00902
1012645268	0.05231	-0.14683	0.07575		-0.02183	0.04806	0.04134	-0.08699	-0.06015	0.19646	-0.02267	-0.14382	0.14387	-0.32665	0.18248	-0.04876	-0.07533	0.1194	-0.16783	-0.07847	-0.15631	0.20054	-0.21587	-0.26902	-0.08222	-0.15549	-0.14196	-0.02308	-0.20709	-0.22138	-0.03412	0.25453	-0.16045	-0.16033	0.04972	-0.19325	-0.00135	-0.11416	-0.0958	-0.0974	0.20212	-0.06969	-0.03996	-0.14723	-0.11493	0.20297	-0.13876	-0.03689	0.00902
1012745268	0.05231	-0.14683	0.07575		-0.02183	0.04806	0.04134	-0.08699	-0.06015	0.19646	-0.02267	-0.14382	0.14387	-0.32665	0.18248	-0.04876	-0.07533	0.1194	-0.16783	-0.07847	-0.15631	0.20054	-0.21587	-0.26902	-0.08222	-0.15549	-0.14196	-0.02308	-0.20709	-0.22138	-0.03412	0.25453	-0.16045	-0.16033	0.04972	-0.19325	-0.00135	-0.11416	-0.0958	-0.0974	0.20212	-0.06969	-0.03996	-0.14723	-0.11493	0.20297	-0.13876	-0.03689	0.00902
1012845268	0.05231	-0.14683	0.07575		-0.02183	0.04806	0.04134	-0.08699	-0.06015	0.19646	-0.02267	-0.14382	0.14387	0.01698	0.18248	-0.04876	-0.07533	0.1194	-0.16783	-0.07847	-0.15631	0.20054	-0.21587	-0.26902	-0.08222	-0.15549	-0.14196	-0.02308	-0.20709	-0.22138	-0.03412	0.25453	-0.16045	-0.16033	0.04972	-0.19325	-0.00135	-0.11416	-0.0958	-0.0974	-0.09138	-0.06969	-0.03996	-0.14723	-0.11493	0.20297	-0.13876	-0.03689	0.00902
1012945268	0.05231	-0.14683	0.07575		-0.02183	0.04806	0.04134	-0.08699	-0.06015	0.19646	-0.02267	-0.14382	0.14387	0.01698	0.18248	-0.04876	-0.07533	0.1194	-0.16783	-0.07847	-0.15631	0.20054	-0.21587	-0.26902	-0.08222	-0.15549	-0.14196	-0.02308	-0.20709	-0.22138	-0.03412	0.25453	-0.16045	-0.16033	0.04972	-0.19325	-0.00135	-0.11416	-0.0958	-0.0974	-0.09138	-0.06969	-0.03996	-0.14723	-0.11493	0.20297	-0.13876	-0.03689	0.00902
1013152998	0.05231	-0.14683	0.07575		-0.02183	0.04806	0.04134	-0.08699	-0.06015	0.19646	-0.02267	-0.14382	0.14387	0.01698	0.18248	-0.04876	-0.07533	0.1194	-0.16783	-0.07847	-0.15631	0.20054	-0.21587	-0.26902	-0.08222	-0.15549	-0.14196	-0.02308	-0.20709	-0.22138	-0.03412	0.25453	-0.16045	-0.16033	0.04972	-0.19325	-0.00135	-0.11416	-0.0958	-0.0974	-0.09138	-0.06969	-0.03996	-0.14723	-0.11493	0.20297	-0.13876	-0.03689	0.00902
1013369912	0.05231	-0.14683	0.07575		-0.02183	0.04806	0.04134	-0.08699	-0.06015	0.19646	-0.02267	-0.14382	0.14387	0.01698	0.18248	-0.04876	-0.07533	0.1194	-0.16783	-0.07847	-0.15631	0.20054	-0.21587	-0.26902	-0.08222	-0.15549	-0.14196	-0.02308	-0.20709	-0.22138	-0.03412	0.25453	-0.16045	-0.16033	0.04972	-0.19325	-0.00135	-0.11416	-0.0958	-0.0974	-0.09138	-0.06969	-0.03996	-0.14723	-0.11493	0.20297	-0.13876	-0.03689	0.00902
1013469912	0.05231	-0.14683	0.07575		-0.02183	0.04806	0.04134	-0.08699	-0.06015	0.19646	-0.02267	-0.14382	0.14387	0.01698	0.18248	-0.04876	-0.07533	0.1194	-0.16783	-0.07847	-0.15631	0.20054	-0.21587	-0.26902	-0.08222	-0.15549	-0.14196	-0.02308	-0.20709	-0.22138	-0.03412	0.25453	-0.16045	-0.16033	0.04972	-0.19325	-0.00135	-0.11416	-0.0958	-0.0974	-0.09138	-0.06969	-0.03996	-0.14723	-0.11493	0.20297	-0.13876	-0.03689	0.00902
1013657162	0.05231	-0.14683	0.07575		-0.02183	0.04806	0.04134	-0.08699	-0.06015	0.19646	-0.02267	-0.14382	0.14387	0.01698	0.18248	-0.04876	-0.07533	0.1194	-0.16783	-0.07847	-0.15631	0.20054	-0.21587	-0.26902	-0.08222	-0.15549	-0.14196	-0.02308	-0.20709	-0.22138	-0.03412	0.25453	-0.16045	-0.16033	0.04972	-0.19325	-0.00135	-0.11416	-0.0958	-0.0974	-0.09138	-0.06969	-0.03996	-0.14723	-0.11493	0.20297	-0.13876	-0.03689	0.00902
1013757162	0.05231	-0.14683	0.07575		-0.02183	0.04806	0.04134	-0.08699	-0.06015	0.19646	-0.02267	-0.14382	0.14387	0.01698	0.18248	-0.04876	-0.07533	0.1194	-0.16783	-0.07847	-0.15631	0.20054	-0.21587	-0.26902	-0.08222	-0.15549	-0.14196	-0.02308	-0.20709	-0.22138	-0.03412	0.25453	-0.16045	-0.16033	0.04972	-0.19325	-0.00135	-0.11416	-0.0958	-0.0974	-0.09138	-0.06969	-0.03996	-0.14723	-0.11493	0.20297	-0.13876	-0.03689	0.00902
1013857162	0.05231	-0.14683	0.07575		-0.02183	0.04806	0.04134	-0.08699	-0.06015	0.19646	-0.02267	-0.14382	0.14387	0.01698	0.18248	-0.04876	-0.07533	0.1194	-0.16783	-0.07847	-0.15631	0.20054	-0.21587	-0.26902	-0.08222	-0.15549	-0.14196	-0.02308	-0.20709	-0.22138	-0.03412	0.25453	-0.16045	-0.16033	0.04972	-0.19325	-0.00135	-0.11416	-0.0958	-0.0974	-0.09138	-0.06969	-0.03996	-0.14723	-0.11493	0.20297	-0.13876	-0.03689	0.00902
1013957162	0.05231	-0.14683	0.07575		-0.02183	0.04806	0.04134	-0.08699	-0.06015	0.19646	-0.02267	-0.14382	0.14387	0.29544	0.18248	-0.04876	-0.07533	0.1194	-0.16783	-0.07847	-0.15631	0.20054	-0.21587	-0.26902	-0.08222	-0.15549	-0.14196	-0.02308	-0.20709	-0.22138	-0.03412	0.25453	-0.16045	-0.16033	0.04972	-0.19325	-0.00135	-0.11416	-0.0958	-0.0974	-0.09138	-0.06969	-0.03996	-0.14723	-0.11493	0.20297	-0.13876	-0.03689	0.00902
1014057162	0.05231	0.05574	0.36864		0.22185	0.30769	0.82915	0.22357	0.22098	0.76958	-0.02267	-0.14382	0.14387	0.29544	0.40764	-0.04876	0.27368	0.1194	-0.16783	0.59649	-0.15631	0.20054	-0.21587	0.03869	-0.08222	0.18487	-0.14196	-0.02308	-0.20709	0.31584	-0.03412	0.25453	-0.16045	0.12535	0.04972	-0.19325	-0.00135	-0.11416	-0.0958	-0.0974	-0.09138	0.14266	-0.03996	-0.14723	-0.11493	0.20297	0.11054	-0.03689	0.00902
1014157162	0.05231	0.05574	0.00824		0.22185	-0.02667	0.82915	-0.13366	-0.12759	0.76958	-0.02267	-0.14382	-0.06407	-0.08275	0.40764	-0.04876	-0.12436	0.1194	-0.16783	-0.34347	-0.15631	0.20054	-0.21587	-0.23471	-0.08222	-0.12183	-0.14196	-0.02308	-0.20709	-0.22462	-0.03412	-0.23616	-0.16045	-0.1037	0.04972	-0.19325	-0.00135	-0.11416	-0.0958	-0.0974	-0.09138	-0.09099	-0.03996	-0.14723	-0.11493	0.20297	-0.14168	-0.03689	0.00902
1014257162	0.05231	0.05574	0.00824		-0.06585	-0.02667	-0.66491	-0.13366	-0.12759	-0.19258	-0.02267	-0.14382	-0.06407	-0.08275	-0.10304	-0.04876	-0.12436	0.1194	-0.16783	-0.34347	-0.15631	-0.07684	0.08806	-0.23471	-0.08222	-0.12183	-0.14196	-0.02308	-0.20709	-0.22462	-0.03412	-0.23616	-0.16045	-0.1037	0.04972	-0.19325	-0.00135	-0.11416	-0.0958	-0.0974	-0.09138	-0.09099	-0.03996	-0.14723	-0.11493	0.20297	-0.14168	-0.03689	0.00902
1014357162	0.05231	-0.37286	0.00824		-0.06585	-0.02667	-0.66491	-0.13366	-0.12759	-0.19258	-0.02267	-0.14382	-0.06407	-0.08275	-0.10304	-0.04876	-0.12436	0.1194	-0.16783	-0.34347	-0.15631	-0.07684	0.08806	-0.23471	-0.08222	-0.12183	-0.14196	-0.02308	-0.20709	-0.22462	-0.03412	-0.23616	-0.16045	-0.1037	0.04972	0.11263	-0.00135	-0.11416	-0.0958	-0.0974	-0.09138	-0.09099	-0.03996	-0.14723	-0.11493	0.20297	-0.14168	-0.03689	0.00902
1014457162	0.05231	-0.37286	0.00824		-0.06585	-0.02667	-0.66491	-0.13366	-0.12759	-0.19258	-0.02267	-0.14382	-0.06407	-0.08275	-0.10304	-0.04876	-0.12436	0.1194	-0.16783	-0.34347	-0.15631	-0.07684	0.08806	-0.23471	-0.08222	-0.12183	-0.14196	-0.02308	-0.20709	-0.22462	-0.03412	-0.23616	-0.16045	-0.1037	0.04972	-0.18828	-0.00135	-0.11416	-0.0958	-0.0974	-0.09138	-0.09099	-0.03996	-0.14723	-0.11493	0.20297	-0.14168	-0.03689	0.00902
1014557162	0.05231	-0.37286	0.00824		-0.06585	-0.02667	-0.66491	-0.13366	-0.12759	-0.19258	-0.02267	0.10871	-0.06407	-0.08275	-0.10304	-0.04876	-0.12436	0.1194	-0.16783	-0.34347	-0.15631	-0.07684	0.08806	-0.23471	-0.08222	-0.12183	-0.14196	-0.02308	-0.20709	-0.22462	-0.03412	-0.23616	-0.16045	-0.1037	0.04972	-0.18828	-0.00135	-0.11416	-0.0958	-0.0974	-0.09138	-0.09099	-0.03996	-0.14723	-0.11493	0.20297	-0.14168	-0.03689	0.00902
1014657162	0.05231	-0.37286	0.00824		-0.06585	-0.02667	-0.66491	-0.13366	-0.12759	-0.19258	-0.02267	0.10871	-0.06407	-0.08275	-0.10304	-0.04876	-0.12436	0.1194	-0.16783	-0.34347	-0.15631	-0.07684	0.08806	-0.23471	-0.08222	-0.12183	-0.14196	-0.02308	-0.20709	-0.22462	-0.03412	-0.23616	-0.16045	-0.1037	0.04972	-0.18828	-0.00135	-0.11416	-0.0958	-0.0974	-0.09138	-0.09099	-0.03996	-0.14723	-0.11493	0.20297	-0.14168	-0.03689	0.00902
1014757162	0.05231	-0.37286	0.00824		-0.06585	-0.02667	-0.66491	-0.13366	-0.12759	-0.19258	-0.02267	-0.10878	-0.06407	-0.08275	-0.10304	-0.04876	-0.12436	0.1194	-0.16783	-0.34347	-0.15631	-0.07684	0.08806	-0.23471	-0.08222	-0.12183	-0.14196	-0.02308	-0.20709	-0.22462	-0.03412	-0.23616	-0.16045	-0.1037	0.04972	-0.18828	-0.00135	-0.11416	-0.0958	-0.0974	-0.09138	-0.09099	-0.03996	-0.14723	-0.11493	0.20297	-0.14168	-0.03689	0.00902
1014857162	0.05231	-0.37286	0.00824		-0.06585	-0.02667	-0.66491	-0.13366	-0.12759	-0.19258	-0.02267	-0.10878	-0.06407	-0.08275	-0.10304	-0.04876	-0.12436	0.1194	-0.16783	-0.34347	-0.15631	-0.07684	0.08806	-0.23471	-0.08222	-0.12183	-0.14196	-0.02308	-0.20709	-0.22462	-0.03412	-0.23616	-0.16045	-0.1037	0.04972	-0.18828	-0.00135	-0.11416	-0.0958	-0.0974	-0.09138	-0.09099	-0.03996	-0.14723	-0.11493	0.20297	-0.14168	-0.03689	0.00902
1014957162	0.05231	-0.37286	0.00824		-0.06585	-0.02667	-0.66491	-0.13366	-0.12759	-0.19258	-0.02267	-0.10878	-0.06407	-0.08275	-0.10304	-0.04876	-0.12436	0.1194	-0.16783	-0.34347	-0.15631	-0.07684	0.08806	-0.23471	-0.08222	-0.12183	-0.14196	-0.02308	-0.20709	-0.22462	-0.03412	-0.23616	-0.16045	-0.1037	0.04972	-0.18828	-0.00135	-0.11416	-0.0958	-0.0974	-0.09138	-0.09099	-0.03996	-0.14723	-0.11493	0.20297	-0.14168	-0.03689	0.00902
1015057162	0.05231	-0.37286	0.00824		-0.06585	-0.02667	-0.66491	-0.13366	-0.12759	-0.19258	-0.02267	-0.10878	-0.06407	-0.08275	-0.10304	-0.04876	-0.12436	0.1194	-0.16783	-0.34347	-0.15631	-0.07684	0.08806	-0.23471	-0.08222	-0.12183	-0.14196	-0.02308	-0.20709	-0.22462	-0.03412	-0.23616	-0.16045	-0.1037	0.04972	-0.18828	-0.00135	-0.11416	-0.0958	-0.0974	-0.09138	-0.09099	-0.03996	-0.14723	-0.11493	0.20297	-0.14168	-0.03689	0.00902
1015157162	0.05231	-0.37286	0.00824		-0.06585	-0.02667	-0.28443	-0.13366	-0.12759	-0.19258	-0.02267	-0.10878	-0.06407	-0.08275	-0.10304	-0.04876	-0.12436	0.1194	-0.16783	-0.34347	-0.15631	-0.07684	0.08806	-0.23471	-0.08222	-0.12183	-0.14196	-0.02308	-0.20709	-0.22462	-0.03412	-0.23616	-0.16045	-0.1037	0.04972	-0.18828	-0.00135	-0.11416	-0.0958	-0.0974	-0.09138	-0.09099	-0.03996	-0.14723	-0.11493	0.20297	-0.14168	-0.03689	0.00902
1015257162	0.05231	-0.37286	0.00824		-0.06585	-0.02667	-0.28443	-0.13366	-0.12759	-0.19258	-0.02267	-0.10878	0.17428	-0.08275	-0.10304	-0.04876	-0.12436	0.1194	-0.16783	-0.34347	-0.15631	-0.07684	-0.14864	-0.23471	-0.08222	-0.12183	-0.14196	-0.02308	-0.20709	-0.22462	-0.03412	-0.23616	-0.16045	-0.1037	0.04972	-0.18828	-0.00135	-0.11416	-0.0958	-0.0974	-0.09138	-0.09099	-0.03996	-0.14723	-0.11493	0.20297	-0.14168	-0.03689	0.00902
1015357162	0.05231	-0.37286	0.00824		-0.06585	-0.02667	-0.28443	-0.13366	-0.12759	-0.19258	-0.02267	-0.10878	0.17428	-0.08275	-0.10304	-0.04876	-0.12436	0.1194	-0.16783	-0.34347	-0.15631	-0.07684	-0.14864	-0.23471	-0.08222	-0.12183	-0.14196	-0.02308	-0.20709	-0.22462	-0.03412	-0.23616	-0.16045	-0.1037	0.04972	-0.18828	-0.00135	-0.11416	-0.0958	-0.0974	-0.09138	-0.09099	-0.03996	-0.14723	-0.11493	0.20297	-0.14168	-0.03689	0.00902
1015457162	0.05231	-0.37286	0.00824		-0.06585	-0.02667	-0.28443	-0.13366	-0.12759	-0.19258	-0.02267	-0.10878	0.17428	-0.08275	-0.10304	-0.04876	-0.12436	0.1194	-0.16783	-0.34347	-0.15631	-0.07684	-0.14864	-0.23471	-0.08222	-0.12183	-0.14196	-0.02308	-0.20709	-0.22462	-0.03412	0.2901	-0.16045	-0.1037	0.04972	-0.18828	-0.00135	-0.11416	-0.0958	-0.0974	-0.09138	-0.09099	-0.03996	-0.14723	-0.11493	0.20297	-0.14168	-0.03689	0.00902
1015557162	0.05231	-0.37286	0.00824		-0.06585	-0.02667	-0.28443	-0.13366	-0.12759	-0.19258	-0.02267	-0.10878	0.17428	0.16483	-0.10304	-0.04876	-0.12436	0.1194	-0.16783	-0.34347	-0.15631	-0.07684	-0.14864	-0.23471	-0.08222	-0.12183	-0.14196	-0.02308	-0.20709	-0.22462	-0.03412	0.2901	-0.16045	-0.1037	0.04972	-0.18828	-0.00135	-0.11416	-0.0958	-0.0974	-0.09138	-0.09099	-0.03996	-0.14723	-0.11493	0.20297	-0.14168	-0.03689	0.00902
1015657162	0.05231	-0.37286	0.00824		-0.06585	-0.02667	-0.28443	-0.13366	-0.12759	-0.19258	-0.02267	-0.10878	0.17428	0.16483	-0.10304	-0.04876	-0.12436	0.1194	-0.16783	-0.34347	-0.15631	-0.07684	-0.14864	-0.23471	-0.08222	-0.12183	-0.14196	-0.02308	-0.20709	-0.22462	-0.03412	0.2901	-0.16045	-0.1037	0.04972	-0.18828	-0.00135	-0.11416	-0.0958	-0.0974	-0.09138	-0.09099	-0.03996	-0.14723	-0.11493	0.20297	-0.14168	-0.03689	0.00902
1015757162	0.05231	-0.37286	0.00824		-0.06585	-0.02667	-0.28443	-0.13366	-0.12759	-0.19258	-0.02267	-0.10878	0.17428	0.16483	-0.10304	-0.04876	-0.12436	0.1194	-0.16783	-0.34347	-0.15631	-0.07684	-0.14864	-0.23471	-0.08222	-0.12183	-0.14196	-0.02308	-0.20709	-0.22462	-0.03412	0.2901	-0.16045	-0.1037	0.04972	-0.18828	-0.00135	-0.11416	-0.0958	-0.0974	-0.09138	-0.09099	-0.03996	-0.14723	-0.11493	0.20297	-0.14168	-0.03689	0.00902
1015857162	0.05231	-0.37286	0.00824		0.36191	-0.02667	-0.28443	-0.13366	0.13281	0.46012	-0.02267	-0.10878	0.17428	0.16483	-0.10304	-0.04876	0.46594	0.35032	-0.16783	0.30477	-0.15631	0.95998	-0.44785	-0.23471	-0.08222	0.23341	-0.14196	-0.02308	-0.20709	0.19374	-0.03412	0.2901	-0.16045	-0.1037	0.04972	-0.18828	-0.00135	-0.11416	-0.0958	-0.0974	1.02705	-0.09099	-0.03996	-0.14723	-0.11493	1.04103	-0.14168	-0.03689	0.00902
1015957162	0.05231	-0.37286	0.00824		-0.01356	-0.02667	-0.28443	-0.13366	0.13281	0.46012	-0.02267	-0.10878	0.17428	0.16483	-0.10304	-0.04876	-0.09269	0.35032	-0.16783	0.30477	-0.15631	0.32838	-0.44785	-0.23471	-0.08222	-0.12844	-0.14196	-0.02308	-0.20709	0.19374	-0.03412	0.2901	-0.16045	-0.1037	0.04972	-0.18828	0.30066	-0.11416	-0.0958	-0.0974	0.07527	-0.09099	-0.03996	-0.14723	-0.11493	0.40763	-0.14168	-0.03689	0.00902
1016057162	0.05231	-0.37286	0.00824		-0.01356	-0.02667	0.61087	-0.13366	0.13281	0.46012	-0.02267	-0.10878	0.17428	0.16483	-0.10304	-0.04876	-0.09269	0.35032	-0.16783	0.30477	-0.15631	0.32838	-0.44785	-0.23471	-0.08222	-0.12844	-0.14196	-0.02308	-0.20709	0.19374	-0.03412	0.2901	-0.16045	-0.1037	0.04972	-0.18828	0.06798	-0.11416	-0.0958	-0.0974	0.07527	-0.09099	-0.03996	-0.14723	-0.11493	0.40763	-0.14168	-0.03689	0.00902
1016157162	0.05231	-0.37286	0.00824		-0.01356	-0.02667	0.61087	-0.13366	0.13281	0.46012	-0.02267	-0.10878	0.17428	0.16483	-0.10304	-0.04876	-0.09269	0.35032	-0.16783	0.30477	-0.15631	0.32838	-0.44785	-0.23471	-0.08222	-0.12844	-0.14196	-0.02308	-0.20709	0.19374	-0.03412	0.2901	-0.16045	-0.1037	0.04972	-0.18828	0.06798	-0.11416	-0.0958	-0.0974	0.07527	-0.09099	-0.03996	-0.14723	-0.11493	0.40763	-0.14168	-0.03689	0.00902
1016257162	0.05231	-0.37286	0.00824		-0.01356	-0.02667	0.61087	0.26566	0.13281	0.46012	-0.02267	-0.10878	0.17428	0.16483	0.26423	-0.04876	-0.09269	0.13908	-0.16783	0.30477	-0.15631	0.32838	-0.44785	-0.23471	-0.08222	-0.12844	-0.14196	-0.02308	-0.20709	0.19374	-0.03412	0.2901	-0.16045	-0.1037	0.04972	-0.18828	0.06798	-0.11416	-0.0958	-0.0974	0.07527	-0.09099	-0.03996	-0.14723	-0.11493	0.40763	-0.14168	-0.03689	0.00902
1016357162	0.05231	-0.37286	0.00824		-0.01356	-0.02667	0.61087	0.26566	-0.10501	0.46012	-0.02267	-0.10878	0.17428	0.16483	0.26423	-0.04876	-0.09269	0.13908	-0.16783	0.30477	-0.15631	0.32838	-0.44785	-0.23471	-0.08222	-0.12844	-0.14196	-0.02308	-0.20709	0.19374	-0.03412	0.2901	-0.16045	-0.1037	0.04972	-0.18828	0.06798	-0.11416	-0.0958	-0.0974	0.07527	-0.09099	-0.03996	-0.14723	-0.11493	0.40763	-0.14168	-0.03689	0.00902
1016457162	0.05231	-0.37286	0.00824		-0.01356	-0.02667	0.61087	-0.02113	-0.10501	0.46012	-0.02267	-0.10878	0.17428	0.16483	0.26423	-0.04876	-0.09269	0.13908	-0.16783	0.30477	-0.15631	0.32838	-0.44785	-0.23471	-0.08222	-0.12844	-0.14196	-0.02308	-0.20709	0.19374	-0.03412	0.2901	-0.16045	-0.1037	0.04972	-0.18828	0.06798	-0.11416	-0.0958	-0.0974	0.07527	-0.09099	-0.03996	-0.14723	-0.11493	0.40763	-0.14168	-0.03689	0.00902
1016557162	0.05231	-0.37286	0.00824		-0.01356	-0.02667	0.61087	-0.02113	-0.10501	0.46012	-0.02267	-0.10878	0.17428	0.16483	0.26423	-0.04876	-0.09269	0.13908	-0.16783	0.30477	-0.15631	0.32838	-0.44785	-0.23471	-0.08222	-0.12844	-0.14196	-0.02308	-0.20709	0.19374	-0.03412	0.2901	-0.16045	-0.1037	0.04972	-0.18828	0.06798	-0.11416	-0.0958	-0.0974	0.07527	-0.09099	-0.03996	-0.14723	-0.11493	0.40763	-0.14168	-0.03689	0.00902
1016657162	0.05231	-0.37286	0.00824		-0.01356	-0.02667	0.61087	-0.02113	-0.10501	0.46012	-0.02267	-0.10878	0.53505	0.16483	0.26423	-0.04876	-0.09269	0.13908	-0.16783	0.30477	-0.15631	0.32838	-0.44785	-0.23471	-0.08222	-0.12844	-0.14196	-0.02308	-0.20709	-0.07791	-0.03412	0.2901	-0.16045	-0.1037	0.04972	-0.18828	0.06798	-0.11416	-0.0958	-0.0974	0.07527	-0.09099	-0.03996	-0.14723	-0.11493	0.40763	-0.14168	-0.03689	0.00902
1016757162	0.05231	-0.37286	0.00824		-0.01356	-0.02667	0.61087	-0.02113	-0.10501	0.46012	-0.02267	-0.10878	0.53505	0.16483	0.26423	-0.04876	-0.09269	0.13908	-0.16783	-0.2475	-0.15631	0.32838	-0.44785	-0.23471	-0.08222	-0.12844	-0.14196	-0.02308	-0.20709	-0.07791	-0.03412	0.2901	-0.16045	-0.1037	0.04972	-0.18828	0.06798	-0.11416	-0.0958	-0.0974	0.07527	-0.09099	-0.03996	-0.14723	-0.11493	0.40763	-0.14168	-0.03689	0.00902
1016857162	0.05231	-0.37286	0.00824		-0.01356	-0.02667	0.61087	-0.02113	-0.10501	0.46012	-0.02267	-0.10878	0.53505	0.16483	0.26423	-0.04876	-0.09269	0.13908	-0.16783	-0.2475	-0.15631	0.32838	-0.44785	-0.23471	-0.08222	-0.12844	-0.14196	-0.02308	-0.20709	-0.07791	-0.03412	0.2901	-0.16045	-0.1037	0.04972	-0.18828	0.06798	-0.11416	-0.0958	-0.0974	0.07527	-0.09099	-0.03996	-0.14723	-0.11493	0.17565	-0.14168	-0.03689	0.00902
1016957162	0.05231	-0.37286	0.00824		-0.01356	-0.02667	0.61087	-0.02113	-0.10501	0.46012	-0.02267	-0.10878	0.02578	0.16483	0.26423	-0.04876	-0.09269	0.13908	-0.16783	-0.2475	-0.15631	0.32838	-0.44785	-0.23471	-0.08222	-0.12844	-0.14196	-0.02308	-0.20709	-0.07791	-0.03412	0.2901	-0.16045	-0.1037	0.04972	-0.18828	0.06798	-0.11416	-0.0958	-0.0974	0.07527	-0.09099	-0.03996	-0.14723	-0.11493	0.17565	-0.14168	-0.03689	0.00902
1017057162	0.05231	-0.37286	0.00824		-0.01356	-0.02667	0.61087	-0.02113	-0.10501	0.46012	-0.02267	-0.10878	0.02578	0.16483	0.26423	-0.04876	-0.09269	0.13908	-0.16783	-0.2475	-0.15631	0.32838	-0.44785	-0.23471	-0.08222	-0.12844	-0.14196	-0.02308	-0.20709	-0.07791	-0.03412	0.2901	-0.16045	-0.1037	0.04972	-0.18828	0.06798	-0.11416	-0.0958	-0.0974	0.07527	-0.09099	-0.03996	-0.14723	-0.11493	0.17565	-0.14168	-0.03689	0.00902
1017225658	0.05231	-0.37286	0.00824		-0.01356	-0.02667	0.61087	-0.02113	-0.10501	0.46012	-0.02267	-0.10878	0.02578	0.16483	0.26423	-0.04876	-0.09269	0.13908	-0.16783	-0.2475	-0.15631	0.32838	-0.44785	-0.23471	-0.08222	-0.12844	-0.14196	-0.02308	-0.20709	-0.07791	-0.03412	0.2901	-0.16045	-0.1037	0.04972	-0.18828	0.06798	-0.11416	-0.0958	-0.0974	0.07527	-0.09099	-0.03996	-0.14723	-0.11493	0.17565	-0.14168	-0.03689	0.00902
1017325658	0.05231	-0.37286	0.00824		-0.01356	-0.02667	0.61087	-0.02113	-0.10501	0.46012	-0.02267	-0.10878	0.02578	0.16483	0.26423	-0.04876	-0.09269	0.13908	-0.16783	-0.2475	-0.15631	0.32838	-0.44785	-0.23471	-0.08222	-0.12844	-0.14196	-0.02308	-0.20709	-0.07791	-0.03412	0.2901	-0.16045	-0.1037	0.04972	-0.18828	0.06798	-0.11416	-0.0958	-0.0974	0.07527	-0.09099	-0.03996	-0.14723	-0.11493	0.17565	-0.14168	-0.03689	0.00902
1017425658	0.05231	-0.37286	0.00824		-0.01356	-0.02667	-0.54059	-0.23992	-0.10501	-0.08983	-0.02267	-0.10878	0.02578	0.16483	-0.11822	-0.04876	-0.09269	0.13908	-0.16783	-0.2475	-0.15631	0.32838	-0.44785	-0.23471	-0.08222	-0.12844	-0.14196	-0.02308	-0.20709	-0.07791	-0.03412	0.2901	-0.16045	-0.1037	0.04972	-0.18828	0.06798	-0.11416	-0.0958	-0.0974	0.07527	-0.09099	-0.03996	-0.14723	-0.11493	0.17565	-0.14168	-0.03689	0.00902
1017525658	0.05231	-0.37286	0.00824		-0.01356	-0.02667	-0.54059	-0.23992	-0.10501	-0.08983	-0.02267	-0.10878	0.02578	0.16483	-0.11822	-0.04876	-0.09269	0.13908	-0.16783	-0.2475	-0.15631	0.32838	-0.44785	-0.23471	-0.08222	-0.12844	-0.14196	-0.02308	-0.20709	-0.07791	-0.03412	-0.08731	-0.16045	-0.1037	0.04972	-0.18828	0.06798	-0.11416	-0.0958	-0.0974	0.07527	-0.09099	-0.03996	-0.14723	-0.11493	0.17565	-0.14168	-0.03689	0.00902
1017625658	0.05231	-0.37286	0.00824		-0.01356	-0.02667	-0.54059	-0.23992	-0.10501	-0.08983	-0.02267	-0.10878	0.02578	0.16483	-0.11822	-0.04876	-0.09269	0.13908	-0.16783	-0.2475	-0.15631	0.32838	-0.44785	-0.23471	-0.08222	-0.12844	-0.14196	-0.02308	-0.20709	-0.07791	-0.03412	-0.08731	-0.16045	-0.1037	0.04972	-0.18828	0.06798	-0.11416	-0.0958	-0.0974	0.07527	-0.09099	-0.03996	-0.14723	-0.11493	0.17565	-0.14168	-0.03689	0.00902
1017725658	0.05231	-0.37286	0.00824		-0.01356	-0.02667	-0.54059	-0.23992	-0.10501	-0.08983	-0.02267	-0.10878	0.02578	0.16483	-0.11822	-0.04876	-0.09269	0.13908	-0.16783	-0.2475	-0.15631	0.32838	-0.44785	-0.23471	-0.08222	-0.12844	-0.14196	-0.02308	-0.20709	-0.07791	-0.03412	-0.08731	-0.16045	-0.1037	0.04972	-0.18828	0.06798	-0.36827	-0.0958	-0.0974	0.07527	-0.09099	-0.03996	-0.14723	-0.11493	0.17565	-0.14168	-0.03689	0.00902
1017825658	0.05231	-0.37286	0.00824		-0.01356	-0.02667	-0.54059	-0.23992	-0.10501	-0.08983	-0.02267	-0.10878	0.02578	0.16483	-0.11822	-0.04876	-0.09269	0.13908	-0.16783	-0.2475	-0.15631	0.02203	-0.44785	-0.23471	-0.08222	-0.12844	-0.14196	-0.02308	-0.20709	-0.07791	-0.03412	-0.08731	-0.16045	-0.1037	0.04972	-0.18828	0.06798	-0.36827	-0.0958	-0.0974	0.07527	-0.09099	-0.03996	-0.14723	-0.11493	-0.21993	-0.14168	-0.03689	0.00902
1017925658	0.05231	-0.37286	0.00824		-0.01356	-0.02667	-0.54059	-0.23992	-0.10501	-0.08983	-0.02267	-0.10878	0.02578	-0.15337	-0.11822	-0.04876	-0.09269	0.13908	-0.16783	-0.2475	-0.15631	0.02203	-0.01774	-0.23471	-0.08222	-0.12844	-0.14196	-0.02308	-0.20709	-0.07791	-0.03412	-0.08731	-0.16045	-0.1037	0.04972	-0.18828	0.06798	-0.36827	-0.0958	-0.0974	0.07527	-0.09099	-0.03996	-0.14723	-0.11493	-0.21993	-0.14168	-0.03689	0.00902
1018025658	0.05231	-0.37286	0.00824		-0.01356	-0.02667	-0.54059	-0.23992	-0.10501	-0.08983	-0.02267	-0.10878	0.02578	-0.15337	-0.11822	-0.04876	-0.09269	0.13908	-0.16783	-0.2475	-0.15631	0.02203	-0.01774	-0.23471	-0.08222	-0.12844	-0.14196	-0.02308	-0.20709	-0.07791	-0.03412	-0.08731	-0.49989	-0.1037	0.04972	-0.18828	0.06798	-0.36827	-0.0958	-0.0974	0.07527	-0.09099	-0.03996	-0.14723	-0.11493	-0.21993	-0.14168	-0.03689	0.00902
1018125658	0.05231	-0.37286	0.00824		-0.01356	-0.02667	-0.54059	-0.23992	-0.10501	-0.08983	-0.02267	-0.10878	0.02578	-0.15337	-0.11822	-0.04876	-0.09269	0.13908	-0.16783	-0.2475	-0.15631	0.02203	-0.01774	-0.23471	-0.08222	-0.12844	-0.14196	-0.02308	-0.20709	-0.28465	-0.03412	-0.08731	0.18079	-0.1037	0.04972	-0.18828	0.06798	-0.10825	-0.0958	-0.0974	0.07527	-0.09099	-0.03996	-0.14723	0.24568	-0.21993	-0.14168	-0.03689	0.00902
1018225658	0.05231	-0.37286	0.00824		-0.01356	-0.02667	-0.54059	-0.23992	-0.10501	-0.08983	-0.02267	-0.10878	0.02578	-0.15337	-0.11822	-0.04876	-0.09269	0.13908	-0.16783	-0.2475	-0.15631	0.02203	-0.01774	-0.23471	-0.08222	-0.12844	-0.14196	-0.02308	-0.20709	-0.28465	-0.03412	-0.08731	-0.15585	-0.1037	0.04972	-0.18828	0.06798	-0.10825	-0.0958	-0.0974	0.07527	-0.09099	-0.03996	-0.14723	-0.06899	-0.21993	-0.14168	-0.03689	0.00902
1018325658	0.05231	-0.37286	0.00824		-0.01356	-0.02667	-0.54059	-0.23992	-0.10501	-0.08983	-0.02267	-0.10878	0.02578	-0.15337	-0.11822	-0.04876	-0.09269	0.13908	-0.16783	-0.2475	-0.15631	0.02203	-0.01774	-0.23471	-0.08222	-0.12844	-0.14196	-0.02308	-0.20709	-0.28465	-0.03412	-0.08731	-0.15585	-0.1037	0.04972	-0.18828	0.06798	-0.10825	-0.0958	-0.0974	0.07527	-0.09099	-0.03996	-0.14723	-0.06899	-0.21993	-0.14168	-0.03689	0.00902
1018425658	0.05231	-0.37286	0.00824		-0.01356	-0.02667	-0.54059	-0.23992	-0.10501	-0.08983	-0.02267	-0.10878	0.02578	-0.15337	-0.11822	-0.04876	-0.09269	0.13908	-0.16783	-0.2475	-0.15631	0.02203	-0.01774	-0.23471	-0.08222	-0.12844	-0.14196	-0.02308	-0.20709	-0.28465	-0.03412	-0.08731	-0.15585	-0.1037	0.04972	-0.18828	0.06798	-0.10825	-0.0958	-0.0974	0.07527	-0.09099	-0.03996	-0.14723	-0.06899	-0.21993	-0.14168	-0.03689	0.00902
1018525658	0.05231	-0.37286	0.00824		-0.01356	-0.02667	-0.54059	-0.23992	-0.10501	-0.08983	-0.02267	-0.10878	0.02578	-0.15337	-0.11822	-0.04876	-0.09269	0.13908	-0.16783	-0.2475	-0.15631	0.02203	-0.01774	-0.23471	-0.08222	-0.12844	-0.14196	-0.02308	-0.20709	-0.28465	-0.03412	-0.08731	-0.15585	-0.1037	0.04972	-0.18828	0.06798	-0.10825	-0.0958	-0.0974	0.07527	-0.09099	-0.03996	-0.14723	-0.06899	-0.21993	-0.14168	-0.03689	0.00902
1018625658	0.05231	-0.37286	0.00824		-0.01356	-0.02667	-0.54059	-0.23992	-0.10501	-0.08983	-0.02267	-0.10878	0.02578	-0.15337	-0.11822	-0.04876	-0.09269	0.13908	-0.16783	-0.2475	-0.15631	0.02203	-0.01774	-0.23471	-0.08222	-0.12844	-0.14196	-0.02308	-0.20709	-0.28465	-0.03412	-0.08731	-0.15585	-0.1037	0.04972	-0.18828	0.06798	-0.10825	-0.0958	-0.0974	0.07527	-0.09099	-0.03996	-0.14723	-0.06899	-0.21993	-0.14168	-0.03689	0.00902
1018725658	0.05231	-0.37286	0.00824		-0.01356	-0.02667	-0.54059	-0.23992	-0.10501	-0.08983	-0.02267	-0.10878	0.02578	-0.15337	-0.11822	-0.04876	-0.09269	0.13908	-0.16783	-0.2475	-0.15631	0.02203	-0.01774	-0.23471	-0.08222	-0.12844	-0.14196	-0.02308	-0.20709	-0.28465	-0.03412	-0.08731	-0.15585	-0.1037	0.04972	-0.18828	0.06798	-0.10825	-0.0958	-0.0974	0.07527	-0.09099	-0.03996	-0.14723	-0.06899	-0.21993	-0.14168	-0.03689	0.00902
1018825658	0.05231	-0.37286	0.00824		-0.01356	-0.02667	-0.54059	-0.23992	-0.10501	-0.08983	-0.02267	-0.10878	0.02578	-0.15337	-0.11822	-0.04876	-0.09269	0.13908	-0.16783	-0.2475	-0.15631	0.02203	-0.01774	-0.23471	-0.08222	-0.12844	-0.14196	-0.02308	-0.20709	-0.28465	-0.03412	-0.08731	-0.15585	-0.1037	0.04972	-0.18828	0.06798	-0.10825	-0.0958	-0.0974	0.07527	-0.09099	-0.03996	-0.14723	-0.06899	-0.21993	-0.14168	-0.03689	0.00902
1018925658	0.05231	-0.37286	0.00824		-0.01356	-0.02667	-0.54059	-0.23992	-0.10501	-0.08983	-0.02267	-0.10878	0.02578	-0.15337	-0.11822	-0.04876	-0.09269	0.13908	-0.16783	-0.2475	-0.15631	0.02203	-0.01774	-0.23471	-0.08222	-0.12844	-0.14196	-0.02308	-0.20709	-0.28465	-0.03412	-0.08731	-0.15585	-0.1037	0.04972	-0.18828	0.06798	-0.10825	-0.0958	-0.0974	0.07527	-0.09099	-0.03996	-0.14723	-0.06899	-0.21993	-0.14168	-0.03689	0.00902
1019025658	0.05231	-0.37286	0.00824		-0.01356	-0.02667	-0.54059	-0.23992	-0.10501	-0.08983	-0.02267	-0.10878	0.02578	-0.18416	-0.11822	-0.04876	-0.09269	0.13908	-0.16783	-0.2475	-0.15631	0.02203	-0.01774	-0.23471	-0.08222	-0.12844	-0.14196	-0.02308	-0.20709	-0.28465	-0.03412	-0.08731	-0.15585	-0.1037	0.04972	-0.18828	0.06798	-0.10825	-0.0958	-0.0974	0.07527	-0.09099	-0.03996	-0.14723	-0.06899	-0.21993	-0.14168	-0.03689	0.00902
1019125658	0.05231	-0.37286	0.00824		-0.01356	-0.02667	-0.54059	-0.03473	-0.10501	-0.08983	-0.02267	-0.10878	0.02578	-0.18416	0.18328	-0.04876	-0.09269	0.13908	-0.16783	-0.2475	-0.15631	0.02203	-0.01774	-0.23471	-0.08222	-0.12844	-0.14196	-0.02308	-0.20709	-0.28465	-0.03412	-0.08731	-0.15585	-0.1037	0.04972	-0.18828	0.06798	-0.10825	-0.0958	-0.0974	0.07527	-0.09099	-0.03996	-0.14723	-0.06899	-0.21993	-0.14168	-0.03689	0.00902
1019225658	0.05231	-0.37286	0.00824		-0.01356	-0.02667	0.55786	-0.03473	-0.10501	-0.08983	-0.02267	-0.10878	0.02578	-0.18416	0.18328	-0.04876	-0.09269	0.13908	-0.16783	0.25727	-0.15631	0.02203	-0.48042	-0.23471	-0.08222	-0.12844	-0.14196	-0.02308	-0.20709	-0.28465	-0.03412	-0.08731	-0.15585	-0.1037	0.04972	-0.18828	0.06798	-0.10825	-0.0958	-0.0974	0.07527	-0.09099	-0.03996	-0.14723	-0.06899	-0.21993	-0.14168	-0.03689	0.00902
1019325658	0.05231	-0.37286	0.00824		-0.01356	-0.02667	0.55786	-0.03473	-0.10501	-0.08983	-0.02267	-0.10878	0.02578	-0.18416	0.18328	-0.04876	-0.09269	0.13908	-0.16783	0.25727	-0.15631	0.02203	-0.48042	-0.23471	-0.08222	-0.12844	-0.14196	-0.02308	-0.20709	0.14757	-0.03412	-0.08731	-0.15585	-0.1037	0.04972	-0.18828	0.06798	-0.10825	-0.0958	-0.0974	0.07527	-0.09099	-0.03996	-0.14723	-0.06899	-0.21993	-0.14168	-0.03689	0.00902
1019425658	0.05231	-0.37286	0.00824		-0.01356	-0.02667	0.55786	-0.03473	-0.10501	-0.08983	-0.02267	-0.10878	0.02578	-0.18416	0.18328	-0.04876	-0.09269	0.13908	-0.16783	0.25727	-0.15631	0.02203	-0.22249	-0.23471	-0.08222	-0.12844	-0.14196	-0.02308	-0.20709	0.14757	-0.03412	0.366	-0.15585	-0.1037	0.04972	-0.18828	0.06798	0.21605	-0.0958	-0.0974	0.07527	-0.09099	-0.03996	-0.14723	-0.06899	0.15083	-0.14168	-0.03689	0.00902
1019525658	0.05231	-0.37286	0.00824		-0.01356	0.41007	0.55786	-0.03473	-0.10501	-0.08983	-0.02267	-0.10878	0.02578	0.27803	0.18328	-0.04876	-0.09269	0.13908	-0.16783	0.25727	-0.15631	0.02203	-0.22249	-0.23471	-0.08222	-0.12844	-0.14196	-0.02308	-0.20709	0.14757	-0.03412	0.366	-0.15585	-0.1037	0.04972	-0.18828	0.5798	-0.17339	-0.0958	-0.0974	0.07527	-0.09099	-0.03996	-0.14723	-0.06899	0.15083	-0.14168	-0.03689	0.00902
1019625658	0.05231	-0.37286	0.00824		-0.01356	0.41007	0.55786	-0.03473	-0.10501	1.03233	-0.02267	-0.10878	0.2694	0.27803	0.18328	-0.04876	-0.09269	0.13908	-0.16783	0.25727	-0.15631	0.67512	-0.46865	-0.23471	-0.08222	-0.12844	-0.14196	-0.02308	-0.20709	0.14757	-0.03412	0.366	-0.15585	-0.1037	0.04972	-0.18828	0.5798	-0.17339	-0.0958	-0.0974	0.07527	0.00808	-0.03996	-0.14723	-0.06899	0.15083	-0.14168	-0.03689	0.00902
1019725658	0.05231	-0.37286	0.00824		-0.01356	0.04865	0.55786	-0.03473	-0.10501	0.04547	-0.02267	-0.10878	0.2694	0.02167	0.18328	-0.04876	-0.09269	0.13908	-0.16783	0.25727	-0.15631	0.15028	-0.46865	-0.23471	-0.08222	-0.12844	-0.14196	-0.02308	-0.20709	0.14757	-0.03412	0.366	-0.15585	-0.1037	0.04972	-0.18828	0.02075	-0.17339	-0.0958	-0.0974	0.07527	0.00808	-0.03996	-0.14723	-0.06899	0.15083	-0.14168	-0.03689	0.00902
1019825658	0.05231	-0.37286	0.00824		-0.01356	0.04865	0.55786	-0.03473	-0.10501	0.04547	-0.02267	-0.10878	0.2694	0.02167	0.18328	-0.04876	-0.09269	0.13908	-0.16783	0.25727	-0.15631	0.15028	-0.46865	-0.23471	-0.08222	-0.12844	-0.14196	-0.02308	-0.20709	0.14757	-0.03412	0.366	-0.15585	-0.1037	0.04972	-0.18828	0.02075	-0.17339	-0.0958	-0.0974	0.07527	0.00808	-0.03996	-0.14723	-0.06899	0.15083	-0.14168	-0.03689	0.00902
1019925658	0.05231	-0.37286	0.00824		-0.01356	0.04865	0.55786	-0.03473	-0.10501	0.04547	-0.02267	-0.10878	0.2694	0.02167	0.18328	-0.04876	-0.09269	0.13908	-0.16783	0.25727	-0.15631	0.15028	-0.46865	-0.23471	-0.08222	-0.12844	-0.14196	-0.02308	-0.20709	0.14757	-0.03412	0.366	-0.15585	-0.1037	0.04972	-0.18828	0.02075	-0.17339	-0.0958	-0.0974	0.07527	0.00808	-0.03996	-0.14723	-0.06899	0.15083	-0.14168	-0.03689	0.00902
1020025658	0.05231	-0.37286	0.00824		-0.01356	0.04865	0.55786	-0.03473	-0.10501	0.04547	-0.02267	-0.10878	0.04926	0.02167	0.18328	-0.04876	-0.09269	0.13908	-0.16783	-0.02875	-0.15631	0.15028	-0.21635	-0.23471	-0.08222	-0.12844	-0.14196	-0.02308	-0.20709	-0.11644	-0.03412	0.366	-0.15585	-0.1037	0.04972	-0.18828	0.02075	-0.17339	-0.0958	-0.0974	0.07527	0.00808	-0.03996	-0.14723	-0.06899	0.15083	-0.14168	-0.03689	0.00902
1020125658	0.05231	-0.37286	0.00824		-0.01356	0.04865	-0.03839	-0.03473	-0.10501	0.04547	-0.02267	-0.10878	0.04926	0.02167	0.18328	-0.04876	-0.09269	0.13908	-0.16783	-0.02875	-0.15631	0.15028	-0.21635	-0.23471	-0.08222	-0.12844	-0.14196	-0.02308	-0.20709	-0.11644	-0.03412	-0.04579	-0.15585	-0.1037	0.04972	-0.18828	0.02075	-0.17339	-0.0958	-0.0974	0.07527	0.00808	-0.03996	-0.14723	-0.06899	0.15083	-0.14168	-0.03689	0.00902
1020225658	0.05231	-0.37286	0.00824		-0.01356	0.04865	-0.03839	-0.03473	-0.10501	0.04547	-0.02267	-0.10878	0.04926	0.02167	0.18328	-0.04876	-0.09269	0.13908	-0.16783	-0.02875	-0.15631	0.15028	-0.21635	-0.23471	-0.08222	-0.12844	-0.14196	-0.02308	-0.20709	-0.11644	-0.03412	-0.04579	-0.15585	-0.1037	0.04972	-0.18828	0.02075	-0.17339	-0.0958	-0.0974	0.07527	0.00808	-0.03996	-0.14723	-0.06899	0.15083	-0.14168	-0.03689	0.00902
1020325658	0.05231	-0.37286	0.00824		-0.01356	0.04865	-0.03839	-0.03473	-0.10501	0.04547	-0.02267	-0.10878	0.04926	0.02167	-0.04653	-0.04876	-0.09269	0.13908	-0.16783	-0.02875	-0.15631	0.15028	-0.21635	-0.23471	-0.08222	-0.12844	-0.14196	-0.02308	-0.20709	-0.11644	-0.03412	-0.04579	-0.15585	-0.1037	0.04972	-0.18828	0.02075	-0.17339	-0.0958	-0.0974	0.07527	0.00808	-0.03996	-0.14723	-0.06899	0.15083	-0.14168	-0.03689	0.00902
1020425658	0.05231	-0.37286	0.00824		-0.01356	0.04865	-0.03839	-0.03473	-0.10501	0.04547	-0.02267	-0.10878	0.04926	0.02167	-0.04653	-0.04876	-0.09269	0.13908	-0.16783	-0.02875	-0.15631	0.15028	-0.21635	-0.23471	-0.08222	-0.12844	-0.14196	-0.02308	-0.20709	-0.11644	-0.03412	-0.04579	-0.15585	-0.1037	0.04972	-0.18828	0.02075	-0.17339	-0.0958	-0.0974	0.07527	0.00808	-0.03996	-0.14723	-0.06899	0.15083	-0.14168	-0.03689	0.00902
1020525658	0.05231	-0.37286	0.00824		-0.01356	0.04865	-0.03839	-0.03473	-0.10501	0.04547	-0.02267	-0.10878	0.04926	0.02167	-0.04653	-0.04876	-0.09269	0.13908	-0.16783	-0.02875	-0.15631	0.15028	-0.21635	-0.23471	-0.08222	-0.12844	-0.14196	-0.02308	-0.20709	-0.11644	-0.03412	-0.04579	-0.15585	-0.1037	0.04972	-0.18828	0.02075	-0.17339	-0.0958	-0.0974	0.07527	0.00808	-0.03996	-0.14723	-0.06899	0.15083	-0.14168	-0.03689	0.00902
1020625658	0.05231	-0.37286	0.00824		-0.01356	0.04865	-0.03839	-0.03473	-0.10501	0.04547	-0.02267	-0.10878	0.04926	0.02167	-0.04653	-0.04876	-0.09269	0.13908	-0.16783	-0.02875	-0.15631	0.15028	-0.21635	-0.23471	-0.08222	-0.12844	-0.14196	-0.02308	-0.20709	-0.11644	-0.03412	-0.04579	-0.15585	-0.1037	0.04972	-0.18828	0.02075	0.11869	-0.0958	-0.0974	0.07527	0.00808	-0.03996	-0.14723	-0.06899	0.15083	-0.14168	-0.03689	0.00902
1020725658	0.05231	-0.37286	0.00824		-0.01356	0.04865	-0.03839	-0.03473	-0.10501	0.04547	-0.02267	-0.10878	0.04926	0.02167	-0.04653	-0.04876	-0.09269	0.13908	-0.16783	-0.02875	-0.15631	0.15028	-0.21635	-0.23471	-0.08222	-0.12844	-0.14196	-0.02308	-0.20709	-0.11644	-0.03412	-0.04579	-0.15585	-0.1037	0.04972	-0.18828	0.02075	0.11869	-0.0958	-0.0974	0.07527	0.00808	-0.03996	-0.14723	-0.06899	0.15083	-0.14168	-0.03689	0.00902
1020825658	0.05231	-0.37286	0.00824		-0.01356	0.04865	-0.03839	-0.03473	-0.10501	0.04547	-0.02267	-0.10878	0.04926	0.02167	-0.04653	-0.04876	-0.09269	0.13908	-0.16783	-0.02875	-0.15631	0.15028	-0.21635	-0.23471	-0.08222	-0.12844	-0.14196	-0.02308	-0.20709	-0.11644	-0.03412	0.18255	-0.15585	-0.1037	0.04972	-0.18828	0.02075	-0.10692	-0.0958	-0.0974	0.07527	0.00808	-0.03996	-0.14723	-0.06899	0.15083	-0.14168	-0.03689	0.00902
1020925658	0.05231	-0.37286	0.00824		-0.01356	0.04865	-0.03839	-0.03473	-0.10501	0.04547	-0.02267	-0.10878	0.04926	0.02167	-0.04653	-0.04876	-0.09269	0.13908	-0.16783	-0.02875	-0.15631	0.15028	-0.21635	-0.23471	-0.08222	-0.12844	-0.14196	-0.02308	-0.20709	-0.11644	-0.03412	0.18255	-0.15585	-0.1037	0.04972	-0.18828	0.02075	-0.10692	-0.0958	-0.0974	0.07527	0.00808	-0.03996	-0.14723	-0.06899	0.15083	-0.14168	-0.03689	0.00902
1021025658	0.05231	-0.37286	0.00824		-0.01356	0.04865	-0.03839	-0.03473	-0.10501	0.04547	-0.02267	-0.10878	0.04926	0.02167	-0.04653	-0.04876	-0.09269	0.13908	-0.16783	-0.02875	-0.15631	0.15028	-0.21635	-0.23471	-0.08222	-0.12844	-0.14196	-0.02308	-0.20709	0.11076	-0.03412	0.18255	-0.15585	-0.1037	0.04972	-0.18828	0.02075	-0.10692	-0.0958	-0.0974	0.07527	0.00808	-0.03996	-0.14723	-0.06899	0.15083	-0.14168	-0.03689	0.00902
1021125658	0.05231	-0.37286	0.27597		-0.01356	0.04865	0.39292	-0.03473	0.24607	0.04547	-0.02267	-0.10878	0.48459	0.02167	0.20767	-0.04876	-0.09269	0.13908	-0.16783	-0.02875	-0.15631	0.15028	-0.21635	-0.23471	-0.08222	-0.12844	-0.14196	-0.02308	-0.20709	0.11076	-0.03412	0.18255	-0.15585	-0.1037	0.04972	-0.18828	0.02075	-0.10692	-0.0958	-0.0974	0.07527	0.00808	-0.03996	-0.14723	-0.06899	0.15083	-0.14168	-0.03689	0.00902
1021225658	0.05231	-0.37286	0.0445		-0.01356	0.04865	0.39292	-0.03473	-0.06197	0.04547	-0.02267	-0.10878	0.1672	0.02167	0.20767	-0.04876	-0.09269	0.13908	-0.16783	-0.02875	-0.15631	0.15028	-0.21635	-0.23471	-0.08222	-0.12844	-0.14196	-0.02308	-0.20709	0.11076	-0.03412	0.18255	-0.15585	-0.1037	0.04972	-0.18828	0.02075	-0.10692	-0.0958	-0.0974	0.07527	0.00808	-0.03996	-0.14723	-0.06899	0.15083	-0.14168	-0.03689	0.00902
1021325658	0.05231	-0.37286	0.0445		-0.01356	0.04865	0.39292	-0.03473	-0.06197	0.04547	-0.02267	-0.10878	0.1672	0.02167	0.20767	-0.04876	-0.09269	0.13908	-0.16783	-0.02875	-0.15631	0.15028	-0.21635	-0.23471	-0.08222	-0.12844	-0.14196	-0.02308	-0.20709	0.11076	-0.03412	0.18255	-0.15585	-0.1037	0.04972	-0.18828	0.02075	-0.10692	-0.0958	-0.0974	0.07527	0.00808	-0.03996	-0.14723	-0.06899	0.15083	-0.14168	-0.03689	0.00902
1021425658	0.05231	-0.37286	0.0445		-0.01356	0.04865	0.39292	-0.03473	-0.06197	0.04547	-0.02267	-0.10878	0.1672	0.02167	0.20767	-0.04876	-0.09269	0.13908	-0.16783	-0.02875	-0.15631	0.15028	-0.21635	-0.23471	-0.08222	-0.12844	-0.14196	-0.02308	-0.20709	0.11076	-0.03412	0.18255	-0.15585	-0.1037	0.04972	-0.18828	0.02075	-0.10692	-0.0958	-0.0974	0.07527	0.00808	-0.03996	-0.14723	-0.06899	0.15083	-0.14168	-0.03689	0.00902
1021525658	0.05231	-0.37286	0.0445		-0.01356	0.04865	0.39292	-0.03473	-0.06197	0.04547	-0.02267	-0.10878	0.1672	0.40664	0.20767	-0.04876	-0.09269	0.13908	-0.16783	-0.02875	-0.15631	0.15028	-0.21635	-0.23471	-0.08222	-0.12844	-0.14196	-0.02308	-0.20709	0.11076	-0.03412	0.18255	-0.15585	-0.1037	0.04972	-0.18828	0.02075	-0.10692	-0.0958	-0.0974	0.07527	0.00808	-0.03996	-0.14723	-0.06899	0.15083	-0.14168	-0.03689	0.00902
1021625658	0.05231	-0.37286	0.0445		-0.01356	0.04865	0.39292	-0.03473	-0.06197	0.04547	-0.02267	-0.10878	0.1672	0.40664	0.20767	-0.04876	-0.09269	0.13908	-0.16783	-0.02875	-0.15631	0.15028	-0.21635	-0.23471	-0.08222	-0.12844	-0.14196	-0.02308	-0.20709	0.11076	-0.03412	0.18255	-0.15585	-0.1037	0.04972	-0.18828	0.02075	-0.10692	-0.0958	-0.0974	0.07527	0.00808	-0.03996	-0.14723	-0.06899	0.15083	-0.14168	-0.03689	0.00902
1021725658	0.05231	-0.37286	0.0445		-0.01356	0.04865	0.39292	-0.03473	-0.06197	0.04547	-0.02267	-0.10878	0.1672	-0.00636	0.20767	-0.04876	-0.09269	0.13908	-0.16783	-0.02875	-0.15631	0.15028	-0.21635	-0.23471	-0.08222	-0.12844	-0.14196	-0.02308	-0.20709	0.11076	-0.03412	0.18255	-0.15585	-0.1037	0.04972	-0.18828	0.02075	-0.10692	-0.0958	-0.0974	0.07527	0.00808	-0.03996	-0.14723	-0.06899	0.15083	-0.14168	-0.03689	0.00902
1021825658	0.05231	-0.37286	0.0445		-0.01356	0.04865	0.39292	-0.03473	-0.06197	0.04547	-0.02267	-0.10878	0.1672	-0.00636	0.20767	-0.04876	-0.09269	0.13908	-0.16783	-0.02875	-0.15631	0.15028	-0.21635	-0.23471	-0.08222	-0.12844	-0.14196	-0.02308	-0.20709	0.11076	-0.03412	0.18255	-0.15585	-0.1037	0.04972	-0.18828	0.02075	-0.10692	-0.0958	-0.0974	0.07527	0.00808	-0.03996	-0.14723	-0.06899	0.15083	-0.14168	-0.03689	0.00902
1021925658	0.05231	-0.37286	0.0445		-0.01356	0.04865	0.39292	-0.03473	-0.06197	0.04547	-0.02267	-0.10878	0.1672	-0.00636	0.20767	-0.04876	-0.09269	0.13908	-0.16783	-0.02875	-0.15631	0.15028	-0.21635	-0.23471	-0.08222	-0.12844	-0.14196	-0.02308	-0.20709	0.11076	-0.03412	0.18255	-0.15585	-0.1037	0.04972	-0.18828	0.02075	-0.10692	-0.0958	-0.0974	0.07527	0.00808	-0.03996	-0.14723	-0.06899	0.15083	-0.14168	-0.03689	0.00902
1022025658	0.05231	-0.37286	0.0445		-0.01356	0.04865	0.39292	-0.03473	-0.06197	0.04547	-0.02267	-0.10878	0.1672	-0.00636	0.20767	-0.04876	-0.09269	0.13908	-0.16783	-0.02875	-0.15631	0.15028	-0.21635	-0.23471	-0.08222	-0.12844	-0.14196	-0.02308	-0.20709	0.11076	-0.03412	0.18255	-0.15585	-0.1037	0.04972	-0.18828	0.02075	-0.10692	-0.0958	-0.0974	0.07527	0.00808	-0.03996	-0.14723	-0.06899	0.15083	-0.14168	-0.03689	0.00902
1022125658	0.05231	-0.37286	0.0445		-0.01356	0.04865	0.39292	-0.03473	-0.06197	0.04547	-0.02267	-0.10878	0.1672	-0.00636	0.20767	-0.04876	-0.09269	0.13908	-0.16783	-0.02875	-0.15631	0.15028	-0.21635	-0.23471	-0.08222	-0.12844	-0.14196	-0.02308	-0.20709	0.11076	-0.03412	0.18255	-0.15585	-0.1037	0.04972	-0.18828	0.02075	-0.10692	-0.0958	-0.0974	0.07527	0.00808	-0.03996	-0.14723	-0.06899	0.15083	-0.14168	-0.03689	0.00902
1022225658	0.05231	-0.37286	0.0445		-0.01356	0.04865	0.39292	-0.03473	-0.06197	0.04547	-0.02267	-0.10878	0.1672	-0.00636	0.20767	-0.04876	-0.09269	0.13908	-0.16783	-0.02875	-0.15631	0.15028	-0.21635	-0.23471	-0.08222	-0.12844	-0.14196	-0.02308	-0.20709	0.11076	-0.03412	0.18255	-0.15585	-0.1037	0.04972	-0.18828	0.02075	-0.10692	-0.0958	-0.0974	0.07527	0.00808	-0.03996	-0.14723	-0.06899	0.15083	-0.14168	-0.03689	0.00902
1022325658	0.05231	-0.37286	0.0445		-0.01356	0.04865	0.39292	-0.03473	-0.06197	0.04547	-0.02267	-0.10878	0.1672	-0.00636	0.20767	-0.04876	-0.09269	0.13908	-0.16783	-0.02875	-0.15631	0.15028	-0.21635	-0.23471	-0.08222	-0.12844	-0.14196	-0.02308	-0.20709	0.11076	-0.03412	0.18255	-0.15585	-0.1037	0.04972	-0.18828	0.02075	-0.10692	-0.0958	-0.0974	0.07527	0.00808	-0.03996	-0.14723	-0.06899	0.15083	-0.14168	-0.03689	0.00902
1022425658	0.05231	-0.37286	0.0445		-0.01356	0.04865	0.39292	-0.03473	-0.06197	0.04547	-0.02267	-0.10878	0.1672	-0.00636	0.20767	-0.04876	-0.09269	0.13908	-0.16783	-0.02875	-0.15631	0.15028	-0.21635	-0.23471	-0.08222	-0.12844	-0.14196	-0.02308	-0.20709	0.11076	-0.03412	0.18255	-0.15585	-0.1037	0.04972	-0.18828	0.02075	-0.10692	-0.0958	-0.0974	0.07527	0.00808	-0.03996	-0.14723	-0.06899	0.15083	0.07701	-0.03689	0.00902
1022525658	0.05231	-0.37286	0.0445		-0.01356	0.04865	-0.09532	-0.03473	-0.284	0.04547	-0.02267	-0.10878	0.1672	-0.00636	-0.0565	-0.04876	-0.09269	0.13908	-0.16783	-0.02875	-0.15631	0.15028	-0.21635	-0.23471	-0.08222	-0.12844	-0.14196	-0.02308	-0.20709	-0.18996	-0.03412	0.18255	-0.15585	-0.1037	0.04972	-0.18828	0.02075	-0.10692	-0.0958	-0.0974	0.07527	0.00808	-0.03996	-0.14723	-0.06899	0.15083	-0.29839	-0.03689	0.00902
1022625658	0.05231	-0.37286	0.0445		-0.01356	0.04865	-0.09532	-0.03473	-0.284	0.04547	-0.02267	-0.10878	0.1672	-0.00636	-0.0565	-0.04876	-0.09269	0.13908	-0.16783	-0.02875	-0.15631	0.15028	-0.21635	-0.23471	-0.08222	-0.12844	-0.14196	-0.02308	-0.20709	-0.18996	-0.03412	0.18255	-0.15585	-0.1037	0.04972	-0.18828	0.02075	-0.10692	-0.0958	-0.0974	0.07527	0.00808	-0.03996	-0.14723	-0.06899	0.15083	-0.29839	-0.03689	0.00902
1022725658	0.05231	-0.37286	0.0445		-0.01356	0.04865	-0.09532	-0.03473	-0.284	0.04547	-0.02267	-0.10878	0.1672	-0.00636	-0.0565	-0.04876	-0.09269	0.13908	-0.16783	-0.02875	-0.15631	0.15028	-0.21635	-0.23471	-0.08222	-0.12844	-0.14196	-0.02308	-0.20709	-0.18996	-0.03412	0.18255	-0.15585	-0.1037	0.04972	-0.18828	0.02075	-0.10692	-0.0958	-0.0974	0.07527	0.00808	-0.03996	-0.14723	-0.06899	0.15083	-0.29839	-0.03689	0.00902
1022825658	0.05231	-0.37286	0.0445		-0.01356	0.04865	-0.09532	-0.03473	0.03234	0.04547	-0.02267	-0.10878	0.1672	-0.00636	-0.0565	-0.04876	-0.09269	0.13908	-0.16783	-0.02875	-0.15631	0.15028	-0.21635	-0.23471	-0.08222	-0.12844	-0.14196	-0.02308	-0.20709	-0.18996	-0.03412	0.18255	-0.15585	-0.1037	0.04972	-0.18828	0.02075	-0.10692	-0.0958	-0.0974	0.07527	0.00808	-0.03996	-0.14723	-0.06899	0.15083	-0.06961	-0.03689	0.00902
1022925658	0.05231	-0.37286	0.0445		-0.01356	0.04865	-0.09532	-0.03473	-0.39949	0.04547	-0.02267	-0.10878	0.1672	-0.00636	-0.0565	-0.04876	-0.09269	0.13908	-0.16783	-0.02875	-0.15631	0.15028	-0.21635	-0.23471	-0.08222	-0.12844	-0.14196	-0.02308	-0.20709	-0.18996	-0.03412	0.18255	-0.15585	-0.1037	0.04972	-0.18828	0.02075	-0.10692	-0.0958	-0.0974	0.07527	0.00808	-0.03996	-0.14723	-0.06899	0.15083	-0.06961	-0.03689	0.00902
1023025658	0.05231	-0.37286	0.0445		-0.01356	-0.45829	-0.09532	-0.03473	-0.03812	0.04547	-0.02267	-0.10878	0.1672	-0.29352	-0.0565	-0.29592	-0.36456	0.13908	-0.16783	-0.02875	-0.15631	0.15028	-0.21635	-0.23471	-0.08222	-0.12844	-0.14196	-0.02308	-0.20709	-0.18996	-0.03412	0.18255	-0.15585	-0.1037	0.04972	-0.18828	0.02075	-0.10692	-0.0958	-0.0974	0.07527	0.00808	-0.03996	-0.14723	-0.06899	0.15083	-0.06961	-0.03689	0.00902
1023125658	0.05231	-0.37286	0.0445		-0.01356	-0.45829	-0.09532	-0.03473	-0.03812	0.04547	-0.02267	-0.10878	0.1672	-0.29352	-0.0565	-0.29592	-0.36456	0.13908	-0.16783	-0.02875	-0.15631	0.15028	-0.21635	-0.23471	-0.08222	-0.12844	-0.14196	-0.02308	-0.20709	-0.18996	-0.03412	0.18255	-0.15585	-0.1037	0.04972	-0.18828	0.02075	-0.10692	-0.0958	-0.0974	0.07527	0.00808	-0.03996	-0.14723	-0.06899	0.15083	-0.06961	-0.03689	0.00902
1023225658	0.05231	-0.37286	0.0445		-0.01356	-0.45829	-0.09532	-0.03473	-0.03812	0.04547	-0.02267	-0.10878	0.1672	-0.29352	-0.0565	-0.29592	-0.36456	0.13908	-0.16783	-0.02875	-0.15631	0.15028	-0.21635	-0.23471	-0.08222	-0.12844	-0.14196	-0.02308	-0.20709	-0.18996	-0.03412	0.18255	-0.15585	-0.1037	0.04972	-0.18828	0.02075	-0.10692	-0.0958	-0.0974	0.07527	0.00808	-0.03996	-0.14723	-0.06899	0.15083	-0.06961	-0.03689	0.00902
1023325658	0.05231	-0.37286	0.0445		-0.01356	-0.45829	-0.09532	-0.03473	-0.03812	0.04547	-0.02267	-0.10878	0.1672	-0.29352	0.19921	-0.29592	0.00622	0.13908	-0.16783	-0.02875	-0.15631	0.15028	-0.21635	-0.23471	-0.08222	-0.12844	-0.14196	-0.02308	-0.20709	-0.18996	-0.03412	0.18255	-0.15585	-0.1037	0.04972	-0.18828	0.02075	-0.10692	-0.0958	-0.0974	0.07527	0.00808	-0.03996	-0.14723	-0.06899	0.15083	-0.06961	-0.03689	0.00902
1023425658	0.05231	-0.37286	0.0445		-0.01356	-0.45829	-0.09532	-0.03473	-0.03812	0.04547	-0.02267	-0.10878	0.1672	0.0147	0.19921	0.01294	0.00622	0.13908	-0.16783	-0.02875	-0.15631	0.15028	-0.21635	-0.23471	-0.08222	-0.12844	-0.14196	0.36544	-0.20709	0.13126	-0.03412	0.18255	-0.15585	-0.1037	0.04972	-0.18828	0.02075	0.14685	-0.0958	-0.0974	0.07527	0.00808	-0.03996	-0.14723	-0.06899	0.15083	-0.06961	-0.03689	0.00902
1023525658	0.05231	-0.37286	0.0445		-0.01356	-0.45829	-0.09532	-0.03473	-0.03812	0.04547	-0.02267	-0.10878	0.1672	0.0147	0.19921	0.01294	0.00622	0.13908	-0.16783	-0.02875	-0.15631	0.15028	-0.21635	-0.23471	-0.08222	-0.12844	-0.14196	0.01036	-0.20709	0.13126	-0.03412	0.18255	-0.15585	-0.1037	0.04972	-0.18828	0.02075	-0.20259	-0.0958	-0.0974	0.07527	0.00808	-0.03996	-0.14723	-0.06899	0.15083	-0.06961	-0.03689	0.00902
1023625658	0.05231	-0.37286	-0.34596		-0.01356	-0.45829	0.79805	-0.03473	-0.03812	0.4797	-0.02267	-0.10878	0.1672	0.0147	0.19921	0.01294	0.00622	0.13908	-0.16783	-0.02875	-0.15631	0.15028	-0.21635	-0.23471	-0.08222	-0.12844	-0.14196	0.01036	-0.20709	0.13126	-0.03412	0.18255	-0.15585	-0.1037	0.04972	-0.18828	0.02075	-0.20259	-0.0958	-0.0974	0.07527	0.00808	-0.03996	-0.14723	-0.06899	0.15083	-0.06961	-0.03689	0.00902
1023725658	0.05231	-0.07764	-0.34596		-0.42135	-0.45829	0.79805	-0.03473	-0.03812	0.4797	-0.02267	-0.10878	0.1672	0.0147	0.19921	0.01294	0.00622	0.13908	-0.16783	-0.02875	-0.15631	0.52825	-0.54049	-0.23471	-0.08222	-0.12844	-0.14196	0.01036	-0.20709	0.13126	-0.03412	0.18255	-0.15585	-0.1037	0.04972	-0.18828	0.02075	-0.20259	-0.0958	-0.0974	0.30998	0.00808	-0.03996	-0.14723	-0.06899	0.15083	-0.06961	-0.03689	0.00902
1023825658	0.05231	-0.07764	-0.34596		-0.42135	-0.45829	0.79805	-0.03473	-0.03812	0.4797	-0.02267	-0.10878	0.1672	0.0147	0.19921	0.01294	0.00622	0.13908	-0.16783	-0.02875	-0.15631	0.52825	-0.54049	-0.23471	-0.08222	-0.12844	-0.14196	0.01036	-0.20709	0.13126	-0.03412	0.18255	-0.15585	-0.1037	0.04972	-0.18828	0.02075	-0.20259	-0.0958	-0.0974	0.30998	0.00808	-0.03996	-0.14723	-0.06899	0.15083	-0.06961	-0.03689	0.00902
1023925658	0.05231	-0.35698	-0.34596		-0.42135	-0.45829	0.79805	-0.03473	-0.03812	0.4797	-0.02267	-0.10878	0.1672	0.0147	0.19921	0.01294	0.00622	0.13908	-0.16783	-0.02875	-0.15631	0.52825	-0.54049	-0.23471	-0.08222	-0.12844	-0.14196	0.01036	-0.20709	0.13126	-0.03412	0.18255	-0.15585	-0.1037	0.04972	-0.18828	0.02075	-0.20259	-0.0958	-0.0974	0.30998	0.00808	-0.03996	-0.14723	-0.06899	0.15083	-0.06961	-0.03689	0.00902
1024025658	0.05231	-0.35698	-0.34596		-0.42135	-0.45829	0.79805	-0.03473	-0.03812	0.4797	-0.02267	-0.10878	0.1672	0.0147	0.19921	0.01294	0.00622	0.13908	-0.16783	-0.02875	-0.15631	0.52825	-0.54049	-0.23471	-0.08222	-0.12844	-0.14196	0.01036	-0.20709	0.13126	-0.03412	0.18255	-0.15585	-0.1037	0.04972	-0.18828	0.02075	-0.20259	-0.0958	-0.0974	0.30998	0.00808	-0.03996	-0.14723	-0.06899	0.15083	-0.06961	-0.03689	0.00902
1024125658	0.05231	-0.35698	-0.34596		0.02228	-0.45829	0.79805	-0.03473	-0.03812	0.4797	-0.02267	-0.10878	0.1672	0.0147	0.19921	0.01294	0.00622	0.13908	-0.16783	-0.02875	-0.15631	0.52825	-0.54049	-0.23471	-0.08222	-0.12844	-0.14196	0.01036	-0.20709	0.13126	-0.03412	0.18255	-0.15585	-0.1037	0.04972	-0.18828	0.02075	-0.20259	-0.0958	-0.0974	0.30998	0.00808	-0.03996	-0.14723	-0.06899	0.15083	-0.06961	-0.03689	0.00902
1024225658	0.05231	-0.35698	-0.34596		0.02228	-0.45829	0.16207	-0.03473	-0.03812	-0.24215	-0.02267	-0.10878	0.1672	0.0147	0.19921	0.01294	0.00622	0.13908	-0.16783	-0.02875	-0.15631	0.31092	-0.2947	-0.23471	-0.08222	-0.12844	-0.14196	0.01036	-0.20709	0.13126	-0.03412	0.18255	-0.15585	-0.1037	0.04972	-0.18828	0.02075	-0.20259	-0.0958	-0.0974	0.30998	0.00808	-0.03996	-0.14723	-0.06899	0.15083	-0.06961	-0.03689	0.00902
1024325658	0.05231	-0.35698	-0.34596		0.02228	-0.45829	0.16207	-0.03473	-0.03812	-0.24215	-0.02267	-0.10878	0.1672	0.0147	0.19921	0.01294	0.00622	0.13908	-0.16783	-0.02875	-0.15631	0.31092	-0.2947	-0.23471	-0.08222	-0.12844	-0.14196	0.01036	-0.20709	0.13126	-0.03412	0.18255	-0.15585	-0.1037	0.04972	-0.18828	0.02075	-0.20259	-0.0958	-0.0974	0.30998	0.00808	-0.03996	-0.14723	-0.06899	0.15083	-0.06961	-0.03689	0.00902
1024425658	0.05231	-0.35698	-0.34596		0.02228	-0.45829	0.16207	-0.03473	-0.03812	-0.24215	-0.35197	-0.10878	0.1672	0.0147	0.19921	0.01294	0.00622	0.13908	-0.16783	-0.02875	-0.15631	0.31092	-0.2947	-0.23471	-0.08222	-0.12844	-0.14196	0.01036	-0.20709	0.13126	-0.03412	0.18255	-0.15585	-0.1037	0.04972	-0.18828	0.02075	-0.20259	-0.0958	-0.0974	0.30998	0.00808	-0.03996	-0.14723	-0.06899	0.15083	-0.06961	-0.03689	0.00902
1024525658	-0.61002	-0.35698	-0.34596		0.02228	-0.45829	0.16207	-0.03473	-0.03812	-0.24215	-0.35197	-0.10878	0.1672	0.0147	0.19921	0.01294	0.00622	-0.52513	-0.16783	-0.02875	-0.15631	0.31092	-0.2947	-0.23471	-0.08222	-0.12844	-0.14196	0.01036	-0.20709	-0.07479	-0.03412	0.18255	-0.15585	-0.1037	0.04972	-0.18828	0.02075	-0.20259	-0.0958	-0.0974	0.30998	0.00808	-0.03996	-0.14723	-0.06899	0.15083	-0.06961	-0.03689	0.00902
1024625658	-0.61002	-0.35698	-0.34596		0.02228	-0.45829	0.16207	-0.03473	-0.03812	-0.24215	-0.35197	-0.10878	0.1672	0.0147	0.19921	0.01294	0.00622	-0.52513	-0.16783	-0.02875	-0.15631	0.31092	-0.2947	-0.23471	-0.08222	-0.12844	-0.14196	0.01036	-0.57236	-0.07479	-0.03412	0.18255	-0.15585	-0.1037	0.04972	-0.18828	0.02075	0.15524	-0.0958	-0.0974	0.30998	0.00808	-0.03996	-0.14723	-0.06899	0.15083	-0.06961	-0.03689	0.00902
1024725658	-0.61002	-0.35698	-0.34596		0.02228	-0.45829	0.16207	-0.03473	-0.03812	-0.24215	-0.10907	-0.10878	0.1672	0.0147	0.19921	0.01294	0.00622	-0.24817	-0.16783	-0.02875	-0.15631	0.31092	-0.2947	-0.23471	-0.08222	0.14685	-0.14196	0.01036	-0.57236	0.20332	-0.03412	0.18255	-0.15585	-0.1037	0.04972	-0.18828	0.02075	-0.10655	0.16971	-0.0974	0.30998	0.00808	-0.03996	-0.14723	-0.06899	0.15083	-0.06961	-0.03689	0.00902
1024825658	-0.61002	-0.35698	-0.34596		0.02228	-0.45829	0.70235	-0.03473	-0.03812	0.17925	-0.10907	-0.10878	0.1672	0.0147	0.19921	0.01294	0.00622	-0.24817	-0.16783	0.28984	-0.15631	0.31092	-0.80951	-0.23471	-0.08222	-0.11612	-0.14196	0.01036	-0.57236	0.20332	-0.03412	0.43346	-0.15585	-0.1037	0.04972	-0.18828	0.02075	-0.10655	-0.04524	-0.0974	0.30998	0.00808	-0.03996	-0.14723	-0.06899	0.15083	-0.06961	-0.03689	0.00902
1024925658	-0.61002	-0.35698	-0.34596		0.02228	-0.45829	0.70235	-0.03473	-0.03812	0.17925	-0.10907	-0.10878	0.1672	0.0147	0.19921	0.01294	0.00622	-0.24817	-0.16783	0.28984	-0.15631	0.31092	-0.80951	-0.23471	-0.08222	-0.11612	-0.14196	0.01036	-0.2077	0.20332	-0.03412	0.43346	-0.15585	-0.1037	0.04972	-0.18828	0.02075	-0.10655	-0.04524	-0.0974	0.30998	0.00808	-0.03996	-0.14723	-0.06899	0.15083	-0.06961	-0.03689	0.00902
1025025658	-0.61002	-0.35698	-0.34596		0.02228	-0.45829	0.70235	-0.03473	-0.03812	0.17925	-0.10907	-0.10878	0.1672	0.0147	0.19921	0.01294	0.00622	-0.24817	-0.16783	0.28984	-0.15631	0.31092	-0.80951	-0.23471	-0.08222	-0.11612	-0.14196	0.01036	-0.2077	0.20332	-0.03412	0.43346	-0.15585	-0.1037	0.04972	-0.18828	0.02075	-0.10655	-0.04524	-0.0974	0.30998	0.00808	-0.03996	-0.37673	-0.06899	0.15083	-0.06961	-0.03689	0.00902
1025125658	-0.61002	-0.35698	-0.34596		0.02228	-0.45829	0.70235	-0.03473	-0.03812	0.17925	-0.10907	-0.10878	0.1672	0.0147	0.19921	0.01294	0.00622	-1.15446	-0.16783	0.28984	-0.15631	0.31092	-0.80951	-0.23471	-0.08222	-0.11612	-0.14196	0.01036	-0.2077	0.20332	-0.03412	0.43346	-0.15585	-0.1037	0.04972	-0.18828	0.02075	-0.10655	-0.04524	-0.0974	0.30998	0.00808	-0.03996	-0.37673	-0.06899	0.15083	-0.06961	-0.03689	0.00902
1025225658	-0.61002	-0.35698	-0.34596		0.02228	-0.45829	0.70235	-0.03473	-0.03812	0.17925	-0.10907	-0.10878	0.1672	0.0147	0.19921	0.01294	0.00622	-1.69642	-0.16783	0.28984	-0.15631	0.31092	-0.80951	-0.23471	-0.08222	-0.11612	-0.14196	0.01036	-0.2077	0.20332	-0.03412	0.43346	-0.15585	-0.1037	0.04972	-0.18828	0.02075	-0.10655	-0.04524	-0.0974	0.30998	0.00808	-0.03996	-0.37673	-0.06899	0.15083	-0.06961	-0.03689	0.00902
1025325658	-0.61002	-0.35698	-0.34596		0.02228	-0.45829	0.70235	-0.03473	-0.03812	0.17925	-0.10907	-0.10878	0.1672	0.0147	0.19921	0.01294	0.00622	-1.69642	-0.16783	0.28984	-0.15631	0.31092	-0.80951	-0.23471	-0.08222	-0.11612	-0.14196	0.01036	-0.2077	0.20332	-0.03412	0.43346	-0.3615	-0.1037	0.04972	-0.18828	0.02075	-0.10655	-0.04524	-0.0974	0.30998	0.00808	-0.03996	-0.37673	-0.06899	0.15083	-0.06961	-0.03689	0.00902
1025425658	-0.61002	-0.35698	-0.58768		0.02228	-0.45829	0.70235	-0.03473	-0.03812	0.17925	-0.10907	-0.10878	0.1672	0.0147	0.19921	0.01294	0.00622	-1.69642	-0.16783	0.28984	-0.15631	0.31092	-0.80951	-0.23471	-0.08222	-0.11612	-0.14196	0.01036	-0.2077	0.20332	-0.03412	0.43346	-0.3615	-0.1037	0.04972	-0.18828	0.02075	-0.10655	-0.04524	-0.0974	0.30998	0.00808	-0.03996	-0.37673	-0.06899	0.15083	-0.06961	-0.03689	0.00902
1025525658	-0.61002	-0.35698	-0.58768		0.02228	-0.45829	0.70235	-0.31253	-0.03812	0.17925	-0.10907	-0.10878	0.1672	0.0147	0.19921	0.01294	0.00622	-0.26861	-0.16783	0.28984	-0.15631	0.31092	-0.80951	-0.23471	-0.08222	-0.11612	-0.14196	0.01036	-0.2077	0.20332	-0.03412	0.43346	-0.3615	-0.1037	0.04972	-0.18828	0.02075	-0.10655	-0.04524	-0.0974	0.30998	0.00808	-0.03996	-0.37673	-0.06899	0.15083	-0.06961	-0.03689	0.00902
1025625658	-0.61002	-0.35698	-0.28077		0.02228	-0.09283	0.70235	0.10682	0.27947	0.17925	-0.10907	-0.10878	0.1672	0.0147	0.52308	0.01294	0.34435	-0.26861	-0.16783	0.28984	-0.15631	0.31092	-0.80951	-0.23471	-0.08222	-0.11612	-0.14196	0.01036	-0.2077	0.20332	-0.03412	0.43346	-0.3615	-0.1037	0.04972	-0.18828	0.02075	-0.10655	-0.04524	-0.0974	0.30998	0.00808	-0.03996	-0.37673	-0.06899	0.15083	-0.06961	-0.03689	0.00902
1025725658	-0.61002	-0.35698	-0.28077		0.02228	-0.09283	0.70235	0.10682	0.27947	0.17925	-0.10907	-0.10878	0.1672	0.0147	0.52308	0.01294	0.34435	-0.26861	-0.16783	0.28984	-0.15631	0.31092	-0.80951	-0.23471	-0.08222	-0.11612	-0.14196	0.01036	-0.2077	0.20332	-0.03412	0.43346	-0.3615	-0.1037	0.04972	-0.18828	0.02075	-0.10655	-0.04524	-0.0974	0.30998	0.00808	-0.03996	-0.37673	-0.06899	0.15083	-0.06961	-0.03689	0.00902
1025825658	-0.61002	-0.35698	-0.28077		0.02228	-0.36479	0.70235	0.10682	-0.04416	0.17925	-0.10907	-0.10878	0.1672	0.0147	0.29755	0.01294	-0.0402	-0.26861	-0.16783	0.28984	-0.15631	0.31092	-0.80951	-0.23471	-0.57543	-0.05455	-0.14196	0.01036	-0.2077	0.20332	-0.03412	0.43346	-0.3615	-0.1037	0.04972	-0.18828	0.02075	-0.10655	-0.04524	-0.0974	0.30998	0.00808	-0.03996	-0.37673	-0.06899	0.15083	-0.06961	-0.04791	0.00902
1025925658	-0.61002	-0.35698	-0.28077		0.02228	-0.36479	0.70235	0.10682	-0.04416	0.17925	-0.10907	-0.10878	0.1672	0.0147	0.29755	0.01294	-0.0402	-0.26861	-0.16783	0.28984	-0.15631	0.31092	-0.80951	-0.23471	-0.57543	-0.05455	-0.14196	0.01036	-0.2077	0.20332	-0.03412	0.43346	-0.3615	-0.1037	0.04972	-0.18828	0.02075	-0.10655	-0.04524	-0.0974	0.30998	0.00808	-0.03996	-0.37673	-0.06899	0.15083	-0.06961	-0.04791	0.00902
1026025658	-0.61002	-0.35698	-0.28077		0.02228	-0.36479	0.70235	0.10682	-0.04416	0.17925	-0.10907	-0.10878	0.1672	0.0147	0.29755	0.01294	-0.0402	-0.26861	-0.16783	0.28984	-0.15631	0.31092	-0.80951	-0.23471	-0.57543	-0.05455	-0.14196	0.01036	-0.2077	0.20332	-0.03412	0.43346	-0.3615	-0.1037	0.04972	-0.18828	0.02075	-0.10655	-0.04524	-0.0974	0.30998	0.00808	-0.03996	-0.37673	-0.06899	0.15083	-0.06961	-0.04791	0.00902
1026125658	-0.61002	-0.35698	-0.28077		0.02228	-0.36479	0.70235	0.10682	-0.04416	0.17925	-0.10907	-0.10878	0.1672	0.0147	0.29755	0.01294	-0.0402	-0.26861	-0.16783	0.28984	-0.15631	0.31092	-0.80951	-0.23471	-0.57543	-0.05455	-0.14196	0.01036	-0.2077	0.20332	-0.03412	0.43346	-0.3615	-0.1037	0.04972	-0.18828	0.02075	-0.10655	-0.04524	-0.0974	0.30998	0.00808	-0.03996	-0.37673	-0.06899	0.15083	-0.06961	-0.04791	0.00902
1026225658	-0.61002	-0.35698	-0.28077		0.02228	-0.36479	0.70235	0.10682	-0.04416	0.17925	-0.10907	-0.10878	0.1672	0.0147	0.29755	0.01294	-0.0402	-0.26861	-0.16783	0.28984	-0.15631	0.31092	-0.80951	-0.23471	-0.57543	-0.05455	-0.14196	0.01036	-0.2077	0.20332	-0.03412	0.43346	-0.3615	-0.1037	0.04972	-0.18828	0.02075	-0.10655	-0.04524	-0.0974	0.30998	0.00808	-0.03996	-0.37673	-0.06899	0.15083	-0.06961	-0.04791	0.00902
1026325658	-0.61002	-0.35698	-0.28077		0.02228	-0.36479	0.70235	0.10682	-0.04416	0.17925	-0.10907	-0.10878	0.1672	0.0147	0.29755	0.01294	-0.0402	-0.26861	-0.16783	0.28984	-0.15631	0.31092	-0.80951	-0.23471	-0.57543	-0.05455	-0.14196	0.01036	-0.2077	0.20332	-0.03412	0.43346	-0.3615	-0.1037	0.04972	-0.18828	0.02075	-0.10655	-0.04524	-0.0974	0.30998	0.00808	-0.03996	-0.37673	-0.06899	0.15083	-0.06961	-0.04791	0.00902
1026425658	-0.61002	-0.35698	-0.28077		0.02228	-0.36479	0.70235	0.10682	-0.04416	0.17925	-0.10907	-0.10878	0.1672	0.0147	0.29755	0.01294	-0.0402	-0.26861	-0.16783	0.28984	-0.15631	0.31092	-0.80951	-0.23471	-0.57543	-0.05455	-0.14196	0.01036	-0.2077	0.20332	-0.03412	0.43346	-0.3615	-0.1037	0.04972	-0.18828	0.02075	-0.10655	-0.04524	-0.0974	0.30998	0.00808	-0.03996	-0.37673	-0.06899	0.15083	-0.06961	-0.04791	0.00902
1026525658	-0.61002	-0.35698	-0.28077		0.02228	-0.36479	0.70235	0.10682	-0.04416	0.17925	-0.10907	-0.10878	0.1672	0.0147	0.29755	0.01294	-0.0402	-0.26861	-0.16783	0.28984	-0.52093	0.31092	-0.80951	-0.23471	-0.57543	-0.05455	-0.14196	0.01036	-0.2077	0.20332	-0.03412	0.43346	-0.3615	-0.1037	0.04972	-0.18828	0.27107	-0.10655	-0.04524	-0.0974	0.30998	0.00808	-0.03996	-0.37673	-0.06899	0.15083	-0.06961	-0.04791	0.00902
1026625658	-0.61002	-0.35698	-0.28077		0.02228	-0.36479	0.70235	0.10682	-0.04416	0.17925	-0.10907	-0.10878	0.1672	0.0147	0.29755	0.01294	-0.0402	-0.26861	-0.16783	0.28984	-0.52093	0.31092	-0.80951	-0.23471	-0.57543	-0.05455	-0.14196	0.01036	-0.2077	0.20332	-0.03412	0.43346	-0.3615	-0.1037	0.04972	-0.18828	0.27107	-0.10655	-0.04524	-0.0974	0.30998	0.00808	-0.03996	-0.37673	-0.06899	0.15083	-0.06961	-0.04791	0.00902
1026725658	-0.61002	-0.35698	-0.28077		0.02228	-0.36479	0.70235	0.10682	-0.04416	0.17925	-0.10907	-0.10878	0.1672	0.0147	0.29755	0.01294	-0.0402	-0.26861	-0.16783	0.28984	-0.52093	0.31092	-0.80951	-0.23471	-0.57543	-0.05455	-0.14196	0.01036	-0.2077	0.20332	-0.03412	0.43346	-0.3615	-0.1037	0.04972	-0.18828	0.27107	-0.10655	-0.04524	-0.0974	0.30998	0.00808	-0.03996	-0.37673	-0.06899	0.15083	-0.06961	-0.04791	0.00902
1026825658	-0.61002	-0.35698	-0.28077		0.02228	-0.36479	0.70235	0.10682	-0.04416	0.17925	-0.10907	-0.10878	0.1672	0.0147	0.29755	0.01294	-0.0402	-0.26861	-0.16783	0.28984	-0.52093	0.31092	-0.80951	-0.23471	-0.57543	-0.05455	-0.14196	0.01036	-0.2077	0.20332	-0.03412	0.43346	-0.3615	-0.1037	0.04972	-0.18828	0.27107	-0.41907	-0.04524	-0.0974	0.30998	0.00808	-0.03996	-0.37673	-0.06899	0.15083	-0.06961	-0.04791	0.00902
1026925658	-0.61002	-0.35698	-0.28077		0.02228	-0.36479	0.70235	0.10682	-0.04416	0.17925	-0.10907	-0.10878	0.1672	0.0147	0.29755	-0.26746	-0.0402	-0.26861	-0.16783	0.28984	-0.52093	0.31092	-0.80951	-0.23471	-0.57543	-0.05455	-0.14196	0.01036	-0.2077	0.20332	-0.03412	0.43346	-0.3615	-0.1037	0.04972	-0.18828	0.27107	-0.41907	-0.04524	-0.0974	0.30998	0.00808	-0.03996	-0.37673	-0.06899	0.15083	-0.06961	-0.04791	0.00902
1027025658	-0.61002	-0.35698	-0.28077		0.02228	-0.36479	0.70235	0.10682	-0.04416	0.17925	-0.10907	-0.10878	0.1672	0.0147	0.29755	-0.26746	-0.0402	-0.26861	-0.16783	0.28984	-0.52093	0.31092	-0.80951	-0.23471	-0.57543	-0.05455	-0.14196	0.01036	-0.2077	0.20332	-0.03412	0.43346	-0.3615	-0.1037	0.04972	-0.18828	0.27107	-0.1769	-0.04524	-0.0974	0.30998	0.00808	-0.03996	-0.37673	-0.06899	0.15083	-0.06961	-0.04791	0.00902
1027125658	-0.61002	-0.35698	-0.28077		0.02228	0.2687	0.70235	0.10682	-0.04416	0.50055	-0.10907	-0.10878	0.1672	0.0147	0.29755	-0.26746	-0.0402	-0.26861	-0.16783	0.28984	-0.52093	0.31092	-0.80951	-0.23471	-0.57543	-0.05455	-0.14196	0.01036	-0.2077	0.20332	-0.03412	0.43346	-0.3615	-0.1037	0.04972	-0.41344	0.27107	-0.1769	-0.04524	-0.0974	0.30998	0.00808	-0.03996	-0.37673	-0.06899	0.15083	-0.06961	-0.04791	0.00902
1027225658	-0.61002	-0.35698	-0.28077		0.02228	0.2687	0.70235	-0.33439	-0.04416	0.50055	-0.10907	-0.10878	0.1672	0.0147	0.29755	-0.26746	-0.0402	-0.26861	-0.16783	0.28984	-0.52093	0.31092	-0.80951	-0.23471	-0.57543	-0.05455	-0.14196	0.01036	-0.2077	0.20332	-0.03412	0.43346	-0.3615	-0.1037	0.04972	-0.41344	0.27107	-0.1769	-0.04524	-0.0974	0.30998	0.00808	-0.03996	-0.37673	-0.06899	0.15083	-0.06961	-0.04791	0.00902
1027325658	-0.61002	-0.35698	-0.28077		0.02228	0.2687	0.70235	-0.33439	-0.04416	0.50055	-0.10907	-0.10878	0.1672	0.0147	0.29755	-0.26746	-0.0402	-0.26861	-0.16783	0.28984	-0.52093	0.31092	-0.80951	-0.23471	-0.57543	-0.05455	-0.14196	0.01036	-0.2077	0.20332	-0.03412	0.43346	-0.3615	-0.1037	0.04972	-0.41344	0.27107	-0.1769	-0.04524	-0.0974	0.30998	0.00808	-0.03996	-0.09742	-0.06899	0.15083	-0.06961	-0.04791	0.00902
1027425658	-0.61002	-0.35698	-0.28077		0.02228	0.2687	0.70235	-0.33439	-0.04416	0.50055	-0.10907	-0.10878	0.1672	0.0147	0.29755	-0.26746	-0.0402	-0.26861	-0.16783	0.28984	-0.52093	0.31092	-0.80951	-0.23471	-0.57543	-0.05455	-0.14196	0.01036	-0.2077	0.20332	-0.03412	0.43346	-0.3615	-0.1037	0.04972	-0.41344	0.27107	-0.1769	-0.04524	-0.0974	0.30998	0.00808	-0.03996	-0.09742	-0.06899	0.15083	-0.06961	-0.04791	0.00902
1027525658	-0.61002	-0.35698	0.20259		0.02228	0.2687	0.70235	-0.33439	-0.04416	0.50055	-0.10907	-0.10878	0.1672	0.0147	0.29755	-0.26746	-0.0402	-0.26861	-0.16783	0.28984	-0.52093	0.31092	-0.80951	-0.23471	-0.57543	-0.05455	-0.14196	0.01036	-0.2077	0.20332	-0.03412	0.43346	-0.3615	-0.1037	0.04972	-0.41344	0.27107	-0.1769	-0.04524	-0.0974	0.30998	0.00808	-0.03996	-0.09742	-0.06899	0.15083	-0.06961	-0.04791	0.00902
1027625658	-0.61002	-0.35698	0.20259		0.02228	0.03936	0.70235	-0.33439	-0.04416	0.50055	0.14899	-0.10878	0.1672	0.0147	0.29755	-0.26746	-0.0402	-0.26861	-0.16783	0.28984	-0.52093	0.31092	-0.80951	-0.23471	-0.57543	-0.05455	-0.14196	0.01036	-0.2077	0.20332	-0.03412	0.43346	-0.3615	-0.1037	0.04972	-0.41344	0.27107	-0.1769	-0.04524	-0.0974	0.30998	0.00808	-0.03996	-0.09742	-0.06899	0.15083	-0.06961	-0.04791	0.00902
1027725658	-0.61002	-0.35698	0.20259		0.02228	0.03936	0.70235	-0.33439	-0.04416	0.50055	0.14899	-0.10878	0.1672	0.0147	0.29755	-0.26746	-0.0402	-0.26861	-0.16783	0.28984	-0.52093	0.31092	-0.80951	-0.23471	-0.57543	-0.05455	-0.14196	0.01036	-0.2077	0.20332	-0.03412	0.43346	-0.3615	-0.1037	0.04972	-0.41344	0.27107	-0.1769	-0.04524	-0.0974	0.30998	0.00808	-0.03996	-0.09742	-0.06899	0.15083	-0.06961	-0.04791	0.00902
1027825658	0.05677	-0.35698	0.20259		0.02228	0.03936	0.70235	-0.33439	-0.04416	0.50055	0.14899	-0.10878	0.1672	0.0147	0.29755	-0.02402	-0.0402	-0.30752	-0.16783	0.28984	-0.52093	0.31092	-0.80951	-0.23471	-0.57543	-0.05455	-0.37708	0.01036	-0.2077	0.20332	-0.03412	0.43346	-0.3615	-0.1037	0.04972	-0.41344	0.27107	-0.1769	-0.04524	-0.0974	0.30998	0.00808	-0.03996	-0.09742	-0.06899	0.15083	-0.06961	-0.04791	0.00902
1027925658	0.05677	-0.35698	0.20259		0.02228	0.03936	0.70235	-0.33439	-0.04416	0.50055	0.14899	-0.10878	0.1672	0.0147	0.29755	-0.02402	-0.0402	0.1109	-0.16783	0.28984	-0.52093	0.31092	-0.80951	-0.23471	-0.57543	-0.05455	-0.09758	0.01036	-0.2077	0.20332	-0.03412	0.43346	-0.13478	-0.1037	0.04972	-0.41344	0.27107	-0.1769	-0.04524	-0.0974	0.30998	0.00808	-0.03996	-0.09742	-0.06899	0.15083	-0.06961	-0.04791	0.00902
1028025658	0.05677	-0.35698	0.20259		0.02228	0.03936	0.70235	-0.33439	-0.04416	0.50055	0.14899	-0.10878	0.1672	0.0147	0.29755	-0.02402	-0.0402	0.1109	-0.16783	0.28984	-0.52093	0.31092	-0.80951	-0.23471	-0.57543	-0.05455	-0.09758	0.01036	-0.2077	0.20332	-0.03412	0.43346	-0.13478	-0.1037	0.04972	-0.41344	0.27107	-0.1769	-0.04524	-0.0974	0.30998	0.00808	-0.03996	-0.09742	-0.06899	0.15083	-0.06961	-0.04791	0.00902
1028125658	0.05677	-0.35698	0.20259		0.02228	0.03936	0.70235	-0.33439	-0.04416	0.50055	-0.17671	-0.10878	0.1672	0.0147	0.29755	-0.02402	-0.0402	0.1109	-0.16783	0.28984	-0.52093	0.31092	-0.80951	-0.23471	-0.57543	-0.05455	-0.09758	0.01036	-0.2077	0.20332	-0.03412	0.43346	0.15195	-0.1037	0.04972	-0.41344	0.27107	-0.1769	-0.04524	-0.0974	0.30998	0.00808	-0.03996	-0.09742	-0.06899	0.15083	-0.06961	-0.04791	0.00902
1028225658	0.05677	-0.35698	0.20259		0.02228	0.03936	0.70235	-0.33439	-0.04416	0.50055	-0.17671	-0.10878	0.1672	0.0147	0.29755	-0.02402	-0.0402	0.1109	-0.16783	0.28984	-0.52093	0.31092	-0.80951	-0.23471	-0.57543	-0.05455	-0.09758	0.01036	-0.2077	0.20332	-0.03412	0.43346	-0.12852	-0.1037	0.04972	-0.18596	0.27107	-0.1769	-0.04524	-0.0974	0.30998	0.00808	-0.03996	-0.09742	-0.06899	-0.09579	-0.06961	-0.04791	0.00902
1028325658	0.05677	-0.35698	0.20259		0.02228	0.03936	0.70235	-0.33439	-0.04416	0.50055	-0.17671	-0.10878	0.1672	0.0147	0.29755	-0.02402	-0.0402	0.1109	-0.16783	0.28984	-0.52093	0.31092	-0.41519	-0.23471	-0.57543	-0.05455	-0.09758	0.01036	-0.2077	0.20332	-0.03412	0.43346	-0.12852	-0.1037	0.04972	-0.18596	0.27107	-0.1769	-0.04524	-0.0974	0.30998	0.00808	-0.03996	-0.09742	-0.06899	-0.09579	-0.06961	-0.04791	0.00902
1028425658	0.05677	-0.35698	0.20259		0.02228	0.03936	0.70235	-0.33439	-0.04416	0.50055	-0.17671	-0.10878	0.1672	0.0147	0.29755	-0.02402	-0.0402	0.1109	-0.16783	0.28984	-0.52093	0.31092	-0.41519	-0.23471	-0.07962	-0.05455	-0.09758	0.01036	-0.2077	0.20332	-0.03412	0.43346	-0.12852	-0.1037	0.04972	-0.18596	0.27107	-0.1769	-0.04524	-0.0974	0.30998	0.00808	-0.03996	-0.09742	-0.06899	-0.09579	-0.06961	-0.04791	0.00902
1028525658	0.05677	-0.35698	0.20259		0.02228	0.03936	0.70235	-0.33439	-0.04416	0.50055	-0.17671	-0.10878	0.1672	0.0147	0.29755	-0.02402	-0.0402	0.1109	-0.16783	0.28984	-0.52093	0.31092	-0.41519	-0.23471	-0.07962	-0.05455	-0.09758	0.01036	-0.2077	0.20332	-0.03412	0.43346	-0.12852	-0.1037	0.04972	-0.18596	0.27107	-0.1769	-0.04524	-0.0974	0.30998	0.00808	-0.03996	-0.09742	-0.06899	-0.09579	-0.06961	-0.04791	0.00902
1028625658	0.05677	-0.35698	0.20259		0.02228	0.03936	0.70235	-0.33439	-0.04416	0.50055	-0.17671	-0.10878	0.1672	0.0147	0.29755	-0.02402	-0.0402	0.1109	-0.16783	0.28984	-0.52093	0.31092	-0.41519	-0.23471	-0.07962	-0.05455	-0.09758	0.01036	-0.2077	0.20332	-0.03412	0.43346	-0.12852	-0.1037	0.04972	-0.18596	0.27107	-0.1769	-0.04524	-0.0974	0.30998	0.00808	-0.03996	-0.09742	-0.06899	-0.09579	-0.06961	-0.04791	0.00902
1028725658	0.05677	-0.35698	0.20259		0.02228	0.03936	0.70235	-0.33439	-0.04416	0.50055	-0.17671	-0.10878	0.1672	0.0147	0.29755	-0.02402	-0.0402	0.1109	-0.16783	0.28984	-0.52093	0.31092	-0.41519	-0.23471	-0.07962	-0.05455	-0.09758	0.01036	-0.2077	0.20332	-0.03412	0.43346	-0.12852	-0.1037	0.04972	-0.18596	0.27107	-0.39008	-0.04524	-0.0974	0.30998	0.00808	-0.03996	-0.09742	-0.06899	-0.09579	-0.06961	-0.04791	0.00902
1028825658	0.05677	-0.35698	0.20259		0.02228	0.03936	0.70235	-0.33439	-0.04416	0.50055	-0.17671	-0.10878	0.1672	0.0147	0.29755	-0.02402	-0.0402	0.1109	-0.16783	0.28984	-0.52093	0.31092	-0.41519	-0.23471	-0.07962	-0.05455	-0.09758	0.01036	-0.2077	0.20332	-0.03412	0.43346	-0.12852	-0.1037	0.04972	-0.18596	0.27107	-0.39008	-0.04524	-0.0974	0.30998	0.00808	-0.03996	-0.09742	-0.06899	-0.09579	-0.06961	-0.04791	0.00902
1028925658	0.05677	-0.35698	0.20259		0.02228	0.03936	0.70235	-0.33439	-0.04416	0.50055	-0.17671	-0.10878	0.1672	0.0147	0.29755	-0.02402	-0.0402	0.1109	-0.16783	0.28984	-0.52093	0.31092	-0.41519	-0.23471	-0.07962	-0.05455	-0.09758	0.01036	-0.2077	0.20332	-0.03412	0.43346	-0.12852	-0.1037	0.04972	-0.18596	0.27107	-0.39008	-0.04524	-0.0974	0.30998	0.00808	-0.03996	-0.09742	-0.06899	-0.09579	-0.06961	-0.04791	0.00902
1029025658	0.05677	-0.35698	0.20259		0.02228	0.03936	0.70235	-0.33439	-0.04416	0.50055	-0.17671	-0.10878	0.1672	0.0147	0.29755	-0.02402	-0.0402	0.1109	-0.16783	0.28984	-0.52093	0.31092	-0.41519	-0.23471	-0.07962	-0.05455	-0.09758	0.01036	-0.2077	0.20332	-0.03412	0.43346	-0.12852	-0.1037	0.04972	-0.18596	0.27107	-0.39008	-0.04524	-0.0974	0.30998	0.00808	-0.03996	-0.09742	-0.06899	-0.09579	-0.06961	-0.04791	0.00902
1029125658	0.05677	-0.35698	0.20259		0.02228	0.03936	0.70235	-0.33439	-0.04416	0.50055	-0.17671	-0.10878	0.1672	0.0147	0.29755	-0.02402	-0.0402	0.1109	-0.16783	0.28984	-0.52093	0.31092	-0.41519	-0.23471	-0.07962	-0.05455	-0.09758	0.01036	-0.2077	0.20332	-0.03412	0.43346	-0.12852	-0.1037	0.04972	-0.18596	-0.0283	-0.0957	-0.04524	-0.0974	0.30998	0.00808	-0.03996	-0.09742	-0.06899	-0.09579	-0.06961	-0.04791	0.00902
1029225658	0.05677	-0.35698	0.20259		0.02228	0.03936	0.70235	-0.33439	-0.04416	0.50055	-0.17671	-0.10878	0.1672	0.0147	0.29755	-0.02402	-0.0402	0.1109	-0.16783	0.28984	-0.52093	0.31092	-0.41519	-0.23471	-0.07962	-0.05455	-0.09758	0.01036	-0.2077	0.20332	-0.03412	0.43346	-0.12852	-0.1037	0.04972	-0.18596	-0.0283	-0.0957	-0.04524	-0.0974	0.30998	0.00808	-0.03996	-0.09742	-0.06899	-0.09579	-0.06961	-0.04791	0.00902
1029325658	0.05677	-0.35698	0.20259		0.02228	0.03936	0.70235	-0.33439	-0.04416	0.50055	-0.17671	-0.10878	0.1672	0.0147	0.29755	-0.02402	-0.0402	0.1109	-0.16783	0.28984	-0.52093	0.31092	-0.41519	-0.23471	-0.07962	-0.05455	-0.09758	0.01036	-0.2077	0.20332	-0.03412	0.05666	-0.12852	-0.1037	0.04972	-0.18596	-0.0283	-0.0957	-0.04524	-0.0974	0.30998	0.00808	-0.03996	-0.09742	-0.06899	-0.09579	-0.06961	-0.04791	0.00902
1029425658	0.05677	-0.35698	0.20259		0.02228	0.03936	0.70235	-0.33439	-0.04416	0.50055	-0.17671	-0.10878	0.1672	0.0147	0.29755	-0.02402	-0.0402	0.1109	-0.16783	0.28984	-0.52093	0.31092	-0.41519	-0.23471	-0.07962	-0.05455	-0.09758	0.01036	-0.2077	0.20332	-0.03412	0.05666	-0.12852	-0.1037	0.04972	-0.18596	-0.0283	-0.0957	-0.04524	-0.0974	0.30998	0.00808	-0.03996	-0.09742	-0.06899	-0.09579	-0.06961	-0.04791	0.00902
1029525658	0.05677	-0.09562	0.20259		0.02228	0.03936	0.70235	-0.33439	-0.04416	0.50055	-0.17671	-0.10878	0.1672	0.0147	0.29755	-0.02402	-0.0402	0.1109	-0.16783	0.28984	-0.52093	0.31092	-0.41519	-0.23471	-0.07962	-0.05455	-0.09758	0.01036	-0.2077	0.20332	-0.03412	0.05666	-0.12852	-0.1037	0.04972	-0.18596	-0.0283	-0.0957	-0.04524	-0.0974	0.30998	0.00808	-0.03996	-0.09742	-0.06899	-0.09579	-0.06961	-0.04791	0.00902
1029625658	0.05677	-0.09562	-0.10153		0.02228	0.03936	-0.62903	-0.56262	-0.04416	-0.39619	-0.17671	-0.10878	-0.0398	0.0147	-0.19501	-0.02402	-0.0402	0.1109	-0.16783	-0.29984	-0.52093	-0.07701	0.07303	-0.23471	-0.07962	-0.05455	-0.09758	0.01036	-0.2077	-0.32791	-0.03412	0.05666	-0.12852	-0.1037	0.04972	-0.18596	-0.0283	-0.0957	-0.04524	-0.0974	-0.18122	0.00808	-0.03996	-0.09742	-0.06899	-0.09579	-0.06961	-0.04791	0.00902
1029725658	0.05677	-0.09562	-0.10153		0.02228	0.03936	-0.62903	-0.56262	-0.04416	-0.39619	-0.17671	-0.10878	-0.0398	0.0147	-0.19501	-0.02402	-0.0402	0.1109	-0.16783	-0.29984	-0.52093	-0.07701	0.07303	-0.23471	-0.07962	-0.05455	-0.09758	0.01036	-0.2077	-0.32791	-0.03412	0.05666	-0.12852	-0.1037	0.04972	-0.18596	-0.0283	-0.0957	-0.04524	-0.0974	-0.18122	0.00808	-0.03996	-0.09742	-0.06899	-0.09579	-0.06961	-0.04791	0.00902
1029825658	0.05677	-0.09562	-0.10153		0.02228	0.03936	-0.62903	-0.56262	-0.04416	-0.39619	-0.17671	-0.10878	-0.0398	0.0147	-0.19501	-0.02402	-0.0402	0.1109	-0.16783	-0.29984	-0.52093	-0.07701	0.07303	-0.23471	-0.07962	-0.05455	-0.09758	0.01036	-0.2077	-0.32791	-0.03412	0.05666	-0.12852	-0.1037	0.04972	-0.18596	-0.0283	-0.0957	-0.04524	-0.0974	-0.18122	0.00808	-0.03996	-0.09742	-0.06899	-0.09579	-0.06961	-0.04791	0.00902
1030078082	0.05677	-0.09562	-0.10153		0.02228	0.03936	-0.62903	-0.56262	-0.04416	-0.39619	-0.17671	-0.10878	-0.0398	0.0147	-0.19501	-0.02402	-0.0402	0.1109	-0.16783	-0.29984	-0.52093	-0.07701	0.07303	-0.23471	-0.07962	-0.05455	-0.09758	0.01036	-0.2077	-0.32791	-0.03412	0.05666	-0.12852	-0.1037	0.04972	-0.18596	-0.0283	-0.0957	-0.04524	-0.0974	-0.18122	0.00808	-0.03996	-0.09742	-0.06899	-0.09579	-0.06961	-0.04791	0.00902
1030178082	0.05677	-0.09562	-0.10153		0.02228	0.03936	-0.62903	-0.56262	-0.04416	-0.39619	-0.17671	-0.10878	-0.0398	0.0147	-0.19501	-0.02402	-0.0402	0.1109	-0.16783	-0.29984	-0.52093	-0.07701	0.07303	-0.23471	-0.07962	-0.05455	-0.09758	0.01036	-0.2077	-0.32791	-0.03412	0.05666	-0.12852	-0.1037	0.04972	-0.18596	-0.0283	-0.0957	-0.04524	-0.0974	-0.18122	0.00808	-0.03996	-0.09742	-0.06899	-0.09579	-0.06961	-0.04791	0.00902
1030278082	0.05677	-0.09562	-0.10153		0.02228	0.03936	-0.62903	-0.56262	-0.04416	-0.39619	-0.17671	-0.10878	-0.0398	0.0147	-0.19501	-0.02402	-0.0402	0.1109	0.09653	-0.29984	-0.52093	-0.07701	0.07303	-0.23471	-0.07962	-0.05455	-0.09758	0.01036	-0.2077	-0.32791	-0.03412	0.05666	-0.12852	-0.1037	0.04972	-0.18596	-0.0283	-0.0957	-0.04524	-0.0974	-0.18122	0.00808	-0.03996	-0.09742	-0.06899	-0.09579	-0.06961	-0.04791	0.00902
1030378082	0.05677	-0.09562	-0.10153		0.02228	0.03936	-0.62903	-0.56262	-0.04416	-0.39619	-0.17671	-0.10878	-0.0398	0.0147	-0.19501	-0.02402	-0.0402	0.1109	-0.11624	-0.29984	-0.52093	-0.07701	0.07303	-0.23471	-0.07962	-0.05455	-0.09758	0.01036	-0.2077	-0.32791	-0.03412	0.05666	-0.12852	-0.1037	0.04972	-0.18596	-0.0283	-0.0957	-0.04524	-0.0974	-0.18122	0.00808	-0.03996	-0.09742	-0.06899	-0.09579	-0.06961	-0.04791	0.00902
1030478082	0.05677	-0.09562	-0.10153		0.02228	0.03936	-0.62903	-0.56262	-0.04416	-0.39619	-0.17671	-0.10878	-0.0398	0.0147	-0.19501	-0.02402	-0.0402	0.1109	-0.11624	-0.29984	-0.52093	-0.07701	0.07303	-0.23471	-0.07962	-0.05455	-0.09758	0.01036	-0.2077	-0.32791	-0.03412	0.05666	-0.12852	-0.1037	0.04972	-0.18596	-0.0283	-0.0957	-0.04524	-0.0974	-0.18122	0.00808	-0.03996	-0.09742	-0.06899	-0.09579	-0.06961	-0.04791	0.00902
1030578082	0.05677	-0.09562	-0.10153		0.02228	0.03936	-0.62903	-0.56262	-0.04416	-0.39619	-0.17671	-0.10878	-0.0398	0.0147	-0.19501	-0.02402	-0.0402	0.1109	-0.11624	-0.29984	-0.52093	-0.07701	0.07303	-0.23471	-0.07962	-0.05455	-0.09758	0.01036	-0.2077	-0.32791	-0.03412	0.05666	-0.12852	-0.1037	0.04972	-0.18596	-0.0283	-0.0957	-0.04524	-0.0974	-0.18122	-0.28756	-0.03996	-0.09742	-0.06899	-0.09579	-0.06961	-0.04791	0.00902
1030678082	0.05677	-0.09562	-0.10153		0.02228	0.03936	-0.62903	-0.56262	-0.04416	-0.39619	-0.17671	-0.10878	-0.0398	0.0147	-0.19501	-0.02402	-0.0402	0.1109	-0.11624	-0.29984	-0.52093	-0.07701	0.07303	-0.23471	-0.07962	-0.05455	-0.09758	0.01036	-0.2077	-0.32791	-0.03412	0.05666	-0.12852	-0.1037	0.04972	-0.18596	-0.0283	-0.0957	-0.04524	-0.0974	-0.18122	-0.03027	-0.03996	-0.09742	-0.06899	0.16289	-0.06961	-0.04791	0.00902
1030778082	0.05677	-0.09562	-0.10153		0.02228	0.03936	-0.62903	-0.56262	-0.04416	-0.39619	-0.17671	-0.10878	-0.0398	0.0147	-0.19501	-0.02402	-0.0402	0.1109	-0.11624	-0.29984	-0.52093	-0.07701	0.07303	-0.23471	-0.07962	-0.05455	-0.09758	0.01036	-0.2077	-0.32791	-0.03412	0.05666	-0.12852	-0.1037	0.04972	-0.18596	-0.0283	-0.0957	-0.04524	-0.0974	-0.18122	-0.03027	-0.03996	-0.09742	-0.06899	0.16289	-0.06961	-0.04791	0.00902
1030878082	0.05677	-0.09562	-0.10153		0.02228	0.03936	-0.62903	-0.56262	-0.04416	-0.39619	-0.17671	-0.10878	-0.0398	0.0147	-0.19501	-0.02402	-0.0402	0.1109	-0.11624	-0.29984	-0.13026	-0.07701	0.07303	-0.23471	-0.07962	-0.05455	-0.09758	0.01036	-0.2077	-0.32791	-0.03412	0.05666	-0.12852	-0.1037	0.04972	-0.18596	-0.0283	-0.0957	-0.04524	-0.0974	-0.18122	-0.03027	-0.03996	-0.09742	-0.06899	0.16289	-0.06961	-0.04791	0.00902
1030978082	0.05677	-0.09562	-0.10153		0.02228	0.03936	-0.62903	-0.56262	-0.04416	-0.39619	-0.17671	-0.10878	-0.0398	0.0147	-0.19501	-0.02402	-0.0402	0.1109	-0.11624	-0.29984	-0.13026	-0.07701	0.07303	-0.23471	-0.07962	-0.05455	-0.09758	0.01036	-0.2077	-0.32791	-0.03412	0.05666	-0.12852	-0.1037	0.04972	-0.18596	-0.0283	-0.0957	-0.04524	-0.0974	-0.18122	-0.03027	-0.03996	-0.09742	-0.06899	0.16289	-0.06961	-0.04791	0.00902
1031078082	0.05677	-0.09562	-0.10153		0.02228	0.03936	-0.62903	-0.56262	-0.04416	-0.39619	-0.17671	-0.10878	-0.0398	0.0147	-0.19501	-0.02402	-0.0402	0.1109	-0.11624	-0.29984	-0.13026	-0.07701	0.07303	-0.23471	-0.07962	-0.05455	-0.09758	0.01036	-0.2077	-0.32791	-0.03412	0.05666	-0.12852	-0.1037	0.04972	-0.18596	-0.0283	-0.0957	-0.04524	-0.0974	-0.18122	-0.03027	-0.03996	-0.09742	-0.06899	0.16289	-0.06961	-0.04791	0.00902
1031178082	0.05677	-0.09562	0.17251		0.02228	0.03936	0.47442	-0.56262	-0.04416	-0.39619	0.07497	-0.10878	0.1974	0.0147	-0.19501	-0.02402	-0.0402	0.1109	-0.11624	-0.29984	-0.13026	0.28145	-0.48845	-0.23471	-0.07962	-0.05455	-0.09758	0.01036	-0.2077	0.0653	-0.03412	0.05666	-0.12852	-0.1037	0.04972	-0.18596	-0.0283	-0.0957	-0.04524	-0.0974	0.27412	-0.03027	-0.03996	-0.09742	-0.06899	0.16289	-0.06961	-0.04791	0.00902
1031278082	0.05677	-0.09562	0.17251		0.02228	0.03936	0.47442	-0.56262	-0.04416	0.41837	0.07497	-0.10878	0.1974	0.0147	0.22288	-0.02402	-0.0402	0.1109	-0.11624	0.1546	-0.13026	0.28145	-0.48845	-0.23471	-0.07962	-0.05455	-0.09758	0.01036	-0.2077	0.0653	-0.03412	0.05666	-0.12852	-0.1037	0.04972	-0.18596	0.25131	-0.0957	-0.04524	-0.0974	0.27412	-0.03027	-0.03996	-0.09742	-0.06899	0.16289	-0.06961	-0.04791	0.00902
1031378082	0.05677	-0.09562	0.17251		0.02228	0.03936	0.47442	-0.56262	-0.04416	0.41837	0.07497	-0.10878	0.1974	0.0147	0.22288	-0.02402	-0.0402	0.1109	-0.11624	0.1546	-0.13026	0.28145	-0.25928	-0.23471	-0.07962	-0.05455	-0.09758	0.01036	-0.2077	0.0653	-0.03412	0.05666	-0.12852	-0.1037	0.04972	-0.18596	0.25131	-0.0957	-0.04524	-0.0974	0.27412	-0.03027	-0.03996	-0.09742	-0.06899	0.16289	-0.06961	-0.04791	0.00902
1031478082	0.05677	-0.09562	0.17251		0.02228	0.03936	0.47442	0.00713	-0.04416	0.41837	0.07497	-0.10878	0.1974	0.0147	0.22288	-0.02402	-0.0402	0.1109	-0.11624	0.1546	-0.13026	0.28145	-0.25928	-0.23471	-0.07962	-0.05455	-0.09758	0.01036	-0.2077	0.0653	-0.03412	0.05666	-0.12852	-0.1037	0.04972	-0.18596	0.25131	-0.0957	-0.04524	-0.0974	0.27412	-0.03027	-0.03996	-0.09742	-0.06899	0.16289	-0.06961	-0.04791	0.00902
1031578082	0.05677	-0.09562	0.17251		0.02228	0.03936	0.47442	0.00713	-0.04416	0.41837	0.07497	-0.10878	0.1974	0.0147	0.22288	-0.02402	-0.0402	0.1109	-0.11624	0.1546	-0.13026	0.28145	-0.25928	-0.47464	-0.07962	-0.05455	-0.09758	0.01036	-0.2077	0.0653	-0.03412	0.05666	-0.12852	-0.1037	0.04972	-0.18596	0.25131	-0.0957	-0.04524	-0.0974	0.27412	-0.03027	-0.03996	-0.09742	-0.06899	0.16289	-0.06961	-0.04791	0.00902
1031678082	0.05677	-0.09562	0.17251		0.02228	0.03936	0.47442	0.00713	-0.04416	0.41837	0.07497	-0.10878	0.1974	0.0147	0.22288	-0.02402	-0.0402	0.1109	-0.11624	0.1546	-0.13026	0.28145	-0.25928	-0.47464	-0.07962	-0.05455	-0.09758	0.01036	-0.2077	0.0653	-0.03412	0.05666	-0.12852	-0.1037	0.04972	-0.18596	0.25131	-0.0957	-0.04524	-0.0974	0.27412	-0.03027	-0.03996	-0.09742	-0.06899	0.16289	-0.06961	-0.04791	0.00902
1031778082	0.05677	-0.09562	0.17251		0.02228	0.03936	0.47442	0.00713	-0.04416	0.41837	0.07497	-0.10878	0.1974	0.0147	0.22288	-0.02402	-0.0402	0.1109	-0.11624	0.1546	-0.13026	0.28145	-0.25928	-0.19166	-0.07962	-0.05455	-0.09758	0.01036	-0.2077	0.0653	-0.03412	0.05666	-0.12852	-0.1037	0.04972	-0.18596	0.25131	-0.0957	-0.04524	-0.0974	0.27412	-0.03027	-0.03996	-0.09742	-0.06899	0.16289	-0.06961	-0.04791	0.00902
1031878082	0.05677	-0.09562	0.17251		0.02228	0.03936	0.47442	0.00713	-0.04416	0.41837	0.07497	-0.10878	0.1974	0.0147	0.22288	-0.02402	-0.0402	0.1109	-0.11624	0.1546	-0.13026	0.28145	-0.25928	-0.19166	-0.07962	-0.05455	-0.09758	0.01036	-0.2077	0.0653	-0.03412	0.05666	-0.12852	-0.1037	0.04972	-0.18596	0.25131	-0.0957	-0.04524	-0.0974	0.27412	-0.03027	-0.03996	-0.09742	-0.06899	0.16289	-0.06961	-0.04791	0.00902
1031978082	0.05677	-0.09562	0.17251		0.02228	0.03936	0.47442	0.00713	-0.04416	0.41837	0.07497	-0.10878	0.1974	0.0147	0.22288	-0.02402	-0.0402	0.1109	-0.11624	0.1546	-0.13026	0.28145	-0.25928	-0.19166	-0.07962	-0.05455	-0.09758	0.01036	-0.2077	0.0653	-0.03412	0.05666	-0.12852	-0.1037	0.04972	-0.18596	0.25131	-0.0957	-0.04524	-0.0974	0.27412	-0.03027	-0.03996	-0.09742	-0.06899	0.16289	-0.06961	-0.04791	0.00902
1032078082	0.05677	-0.09562	0.17251		0.02228	0.03936	0.47442	0.00713	-0.04416	0.41837	0.07497	-0.10878	0.1974	0.0147	0.22288	-0.02402	-0.0402	0.1109	-0.11624	0.1546	-0.13026	0.28145	-0.25928	-0.19166	-0.07962	-0.05455	-0.09758	0.01036	-0.2077	0.0653	-0.03412	0.05666	-0.12852	-0.1037	0.04972	-0.18596	0.25131	-0.0957	-0.04524	-0.0974	0.27412	-0.03027	-0.03996	-0.09742	-0.06899	0.16289	-0.06961	-0.04791	0.00902
1032178082	0.05677	-0.09562	0.17251		0.02228	0.03936	0.47442	0.00713	-0.04416	0.41837	0.07497	-0.10878	0.1974	0.0147	0.22288	-0.02402	-0.0402	0.1109	-0.11624	0.1546	-0.13026	0.28145	-0.49006	-0.19166	-0.07962	-0.05455	-0.09758	0.01036	-0.2077	0.0653	-0.03412	0.05666	-0.12852	-0.1037	0.04972	-0.18596	0.25131	-0.0957	-0.04524	-0.0974	0.27412	-0.03027	-0.03996	-0.09742	-0.06899	0.16289	-0.06961	-0.04791	0.00902
1032278082	0.05677	-0.09562	0.17251		0.02228	0.03936	0.47442	0.00713	-0.04416	0.41837	0.07497	-0.10878	0.1974	0.0147	0.22288	-0.02402	-0.0402	0.1109	-0.11624	0.1546	-0.13026	0.28145	-0.49006	-0.19166	-0.07962	-0.05455	-0.09758	0.01036	-0.2077	0.0653	-0.03412	0.05666	-0.12852	-0.1037	0.04972	-0.18596	0.25131	-0.0957	-0.04524	-0.0974	0.27412	-0.03027	-0.03996	-0.09742	-0.06899	0.16289	-0.06961	-0.04791	0.00902
1032378082	0.05677	-0.09562	0.17251		0.02228	0.03936	0.47442	0.00713	-0.04416	0.41837	0.07497	-0.10878	0.1974	0.0147	0.22288	-0.02402	-0.0402	0.1109	-0.11624	0.1546	-0.13026	0.28145	-0.49006	-0.19166	-0.07962	-0.05455	-0.09758	0.01036	-0.2077	0.0653	-0.03412	0.05666	-0.12852	-0.1037	0.04972	-0.18596	0.25131	-0.0957	-0.04524	-0.0974	0.27412	-0.03027	-0.03996	-0.09742	-0.06899	0.16289	-0.06961	-0.04791	0.00902
1032478082	0.05677	-0.09562	0.17251		0.02228	0.03936	0.47442	0.00713	-0.04416	0.41837	0.07497	-0.10878	0.1974	0.0147	0.22288	-0.02402	-0.0402	0.1109	-0.11624	0.1546	-0.13026	0.28145	-0.49006	-0.19166	-0.07962	-0.05455	-0.09758	0.01036	-0.2077	0.0653	-0.03412	0.3521	-0.12852	-0.1037	0.04972	-0.18596	0.25131	-0.0957	-0.04524	-0.0974	0.27412	-0.03027	-0.03996	-0.09742	-0.06899	0.16289	-0.06961	-0.04791	0.00902
1032578082	0.05677	-0.09562	0.17251		0.02228	0.03936	0.47442	0.00713	-0.04416	0.41837	0.07497	-0.10878	0.1974	0.0147	0.22288	-0.02402	-0.0402	0.1109	-0.11624	0.1546	-0.13026	0.28145	-0.49006	-0.19166	-0.07962	-0.05455	-0.09758	0.01036	-0.2077	0.0653	-0.03412	0.3521	-0.12852	-0.1037	0.04972	-0.18596	0.25131	-0.0957	-0.04524	-0.0974	0.27412	-0.03027	-0.03996	-0.09742	-0.06899	0.16289	-0.06961	-0.04791	0.00902
1032678082	0.05677	-0.09562	0.17251		0.02228	0.03936	0.47442	0.00713	-0.04416	0.41837	0.07497	-0.10878	0.1974	0.0147	0.22288	-0.02402	-0.0402	0.1109	-0.11624	0.1546	-0.13026	0.28145	-0.49006	-0.19166	-0.07962	-0.05455	-0.09758	0.01036	-0.2077	0.0653	-0.03412	0.3521	-0.12852	-0.1037	0.04972	-0.18596	0.25131	-0.0957	-0.04524	-0.0974	0.27412	-0.03027	-0.03996	-0.09742	-0.06899	0.16289	-0.06961	-0.04791	0.00902
1032778082	0.05677	-0.09562	0.17251		0.02228	0.03936	0.47442	0.00713	-0.04416	0.41837	0.07497	-0.10878	0.1974	0.0147	0.22288	-0.02402	-0.0402	0.1109	-0.11624	0.1546	-0.13026	0.28145	-0.49006	-0.19166	-0.07962	-0.05455	-0.09758	0.01036	-0.2077	0.0653	-0.03412	0.3521	-0.12852	-0.1037	0.04972	-0.18596	0.25131	-0.0957	-0.04524	-0.0974	0.27412	-0.03027	-0.03996	-0.09742	-0.06899	0.16289	-0.06961	-0.04791	0.00902
1032878082	0.05677	-0.09562	0.17251		0.02228	0.03936	0.47442	0.00713	-0.04416	0.41837	0.07497	-0.10878	0.1974	0.0147	0.22288	-0.02402	-0.0402	0.1109	-0.11624	0.1546	-0.13026	0.28145	-0.49006	-0.19166	-0.07962	-0.05455	-0.09758	0.01036	-0.2077	0.0653	-0.03412	0.3521	-0.12852	-0.1037	0.04972	-0.18596	0.25131	-0.0957	-0.04524	-0.0974	0.27412	-0.03027	-0.03996	-0.09742	-0.06899	0.16289	-0.06961	-0.04791	0.00902
1032978082	0.05677	-0.09562	0.17251		0.02228	0.03936	0.47442	0.00713	-0.04416	0.41837	0.07497	-0.10878	0.1974	0.0147	0.22288	-0.02402	-0.0402	0.1109	-0.11624	0.1546	-0.13026	0.28145	-0.49006	-0.19166	-0.07962	-0.05455	-0.09758	0.01036	-0.2077	0.0653	-0.03412	0.3521	-0.12852	-0.1037	0.04972	-0.18596	0.25131	-0.0957	-0.04524	-0.0974	0.27412	-0.03027	-0.03996	-0.09742	-0.06899	0.16289	-0.06961	-0.04791	0.00902
1033078082	0.05677	-0.09562	0.17251		0.02228	0.03936	0.47442	0.00713	-0.04416	0.41837	0.07497	-0.10878	0.1974	0.2258	0.22288	-0.02402	-0.0402	0.1109	-0.11624	0.1546	-0.13026	0.28145	-0.11893	-0.19166	-0.07962	-0.05455	-0.09758	0.01036	-0.2077	0.0653	-0.03412	0.3521	-0.12852	-0.1037	0.04972	-0.18596	0.25131	-0.0957	-0.04524	-0.0974	0.27412	-0.03027	-0.03996	-0.09742	-0.06899	0.16289	-0.06961	-0.04791	0.00902
1033178082	0.05677	-0.09562	0.17251		0.02228	0.03936	0.47442	0.00713	-0.04416	0.41837	0.07497	-0.10878	0.1974	0.2258	0.22288	-0.02402	-0.0402	0.1109	-0.11624	0.1546	-0.13026	0.28145	-0.11893	-0.19166	-0.07962	-0.05455	-0.09758	0.01036	-0.2077	0.0653	-0.03412	0.3521	-0.12852	-0.1037	0.04972	-0.18596	0.25131	-0.0957	-0.04524	-0.0974	0.27412	-0.03027	-0.03996	-0.09742	-0.06899	0.16289	-0.06961	-0.04791	0.00902
1033278082	0.05677	-0.09562	0.17251		0.02228	0.03936	0.47442	0.00713	-0.04416	0.41837	0.07497	-0.10878	0.1974	0.2258	0.22288	-0.02402	-0.0402	0.1109	-0.11624	0.1546	-0.13026	0.28145	-0.11893	-0.19166	-0.07962	-0.05455	-0.09758	0.01036	-0.2077	0.0653	-0.03412	0.3521	-0.12852	-0.1037	0.04972	-0.18596	0.25131	-0.0957	-0.04524	-0.0974	0.27412	-0.03027	-0.03996	-0.09742	-0.06899	0.16289	-0.06961	-0.04791	0.00902
1033378082	0.05677	-0.09562	0.17251		0.02228	0.03936	0.47442	0.00713	-0.04416	0.41837	0.07497	-0.10878	0.1974	0.2258	0.22288	-0.02402	-0.0402	0.1109	-0.11624	0.1546	-0.13026	0.28145	-0.11893	-0.19166	-0.07962	-0.05455	-0.09758	0.01036	-0.2077	0.0653	-0.03412	0.3521	-0.12852	-0.1037	0.04972	-0.18596	0.25131	-0.0957	-0.04524	-0.0974	0.27412	-0.03027	-0.03996	-0.09742	-0.06899	0.16289	-0.06961	-0.04791	0.00902
1033478082	0.05677	-0.09562	0.17251		0.02228	0.03936	0.47442	0.00713	-0.04416	0.41837	0.07497	-0.10878	0.1974	-0.0173	0.22288	-0.02402	-0.0402	0.1109	-0.11624	0.1546	-0.13026	0.28145	-0.11893	-0.19166	-0.07962	-0.05455	-0.09758	0.01036	-0.2077	0.0653	-0.03412	0.3521	-0.12852	-0.1037	0.04972	-0.18596	0.25131	-0.0957	-0.04524	-0.0974	0.27412	-0.03027	-0.03996	-0.09742	-0.06899	0.16289	-0.06961	-0.04791	0.00902
1033578082	0.05677	-0.09562	0.17251		0.02228	0.03936	0.47442	0.00713	-0.04416	0.41837	0.07497	-0.10878	0.1974	-0.0173	0.22288	-0.02402	-0.0402	0.1109	-0.11624	0.1546	-0.13026	0.28145	-0.11893	-0.19166	-0.07962	-0.05455	-0.09758	0.01036	-0.2077	0.0653	-0.03412	0.3521	-0.12852	-0.1037	0.04972	-0.18596	0.25131	-0.0957	-0.04524	-0.0974	0.27412	-0.03027	-0.03996	-0.09742	-0.06899	0.16289	-0.06961	-0.04791	0.00902
1033678082	0.05677	-0.09562	0.17251		0.02228	0.03936	0.47442	0.00713	-0.04416	0.41837	0.07497	-0.10878	0.1974	-0.0173	0.22288	-0.02402	-0.0402	0.1109	-0.11624	0.1546	-0.13026	0.28145	-0.11893	-0.19166	-0.07962	-0.05455	-0.09758	0.01036	-0.2077	0.0653	-0.03412	0.3521	-0.12852	-0.1037	0.04972	-0.18596	0.25131	-0.0957	-0.04524	-0.0974	0.27412	-0.03027	-0.03996	-0.09742	-0.06899	0.16289	-0.06961	-0.04791	0.00902
1033778082	0.05677	-0.09562	0.17251		0.02228	0.03936	0.47442	0.00713	-0.04416	0.41837	0.07497	-0.10878	0.1974	-0.0173	0.22288	-0.02402	-0.0402	0.1109	-0.11624	0.1546	-0.13026	0.28145	-0.11893	-0.19166	-0.07962	-0.05455	-0.09758	0.01036	-0.2077	0.0653	-0.03412	0.3521	-0.12852	-0.1037	0.04972	-0.18596	0.25131	-0.0957	-0.04524	-0.0974	0.27412	-0.03027	-0.03996	-0.09742	-0.06899	0.16289	-0.06961	-0.04791	0.00902
1033878082	0.05677	-0.09562	0.17251		0.02228	0.03936	0.47442	0.00713	-0.04416	0.41837	0.07497	-0.10878	-0.09634	-0.0173	0.22288	-0.02402	-0.0402	0.1109	-0.11624	-0.28391	-0.13026	-0.09908	-0.11893	-0.19166	-0.07962	-0.05455	-0.09758	0.01036	-0.2077	0.0653	-0.03412	-0.17721	-0.12852	-0.1037	0.04972	-0.18596	0.25131	-0.0957	-0.04524	-0.0974	-0.10567	-0.03027	-0.03996	-0.09742	-0.06899	-0.06642	-0.06961	-0.04791	0.00902
1033978082	0.05677	-0.09562	0.17251		0.02228	0.03936	0.47442	0.00713	-0.04416	0.41837	0.07497	-0.10878	-0.09634	-0.0173	0.22288	-0.02402	-0.0402	0.1109	-0.11624	-0.28391	-0.13026	-0.09908	-0.11893	-0.19166	-0.07962	-0.05455	-0.09758	0.01036	-0.2077	0.0653	-0.03412	-0.17721	-0.12852	-0.1037	0.04972	-0.18596	-0.18127	-0.0957	-0.04524	-0.0974	-0.10567	-0.03027	-0.03996	-0.09742	-0.06899	-0.06642	-0.06961	-0.04791	0.00902
1034078082	0.05677	-0.09562	-0.05972		0.02228	0.03936	-0.7176	0.00713	-0.04416	-0.27223	-0.15125	-0.10878	-0.09634	-0.0173	-0.22194	-0.02402	-0.0402	0.1109	-0.11624	-0.28391	-0.13026	-0.09908	-0.11893	-0.19166	-0.07962	-0.05455	-0.09758	0.01036	-0.2077	0.0653	-0.03412	-0.17721	-0.12852	-0.1037	0.04972	-0.18596	-0.18127	-0.0957	-0.04524	-0.0974	-0.10567	-0.03027	-0.03996	-0.09742	-0.06899	-0.06642	-0.06961	-0.04791	0.00902
1034178082	0.05677	-0.09562	-0.05972		0.02228	0.03936	-0.7176	-0.19701	-0.04416	-0.27223	-0.15125	-0.10878	-0.09634	-0.0173	-0.22194	-0.02402	-0.0402	0.1109	-0.11624	-0.28391	-0.13026	-0.09908	-0.11893	-0.19166	-0.07962	-0.05455	-0.09758	0.01036	-0.2077	0.0653	-0.03412	-0.17721	-0.12852	-0.1037	0.04972	-0.18596	-0.18127	-0.0957	-0.04524	-0.0974	-0.10567	-0.03027	-0.03996	-0.09742	-0.06899	-0.06642	-0.06961	-0.04791	0.00902
1034278082	0.05677	-0.09562	-0.05972		0.02228	0.03936	-0.7176	-0.19701	-0.04416	-0.27223	-0.15125	-0.10878	-0.09634	-0.0173	-0.22194	-0.02402	-0.0402	0.1109	-0.11624	-0.28391	-0.13026	-0.09908	-0.11893	-0.19166	-0.07962	-0.05455	-0.09758	0.01036	-0.2077	0.0653	-0.03412	-0.17721	-0.12852	-0.1037	0.04972	-0.18596	-0.18127	-0.0957	-0.04524	-0.0974	-0.10567	-0.03027	-0.03996	-0.09742	-0.06899	-0.06642	-0.06961	-0.04791	0.00902
1034378082	0.05677	-0.09562	-0.05972		0.02228	0.03936	-0.7176	-0.19701	-0.04416	-0.27223	-0.15125	-0.10878	-0.09634	-0.0173	-0.22194	-0.02402	-0.0402	0.1109	-0.11624	-0.28391	-0.13026	-0.09908	-0.11893	-0.19166	-0.07962	-0.05455	-0.09758	0.01036	-0.2077	-0.25038	-0.03412	-0.17721	-0.12852	-0.1037	0.04972	-0.18596	-0.18127	-0.0957	-0.04524	-0.0974	-0.10567	-0.03027	-0.03996	-0.09742	-0.06899	-0.06642	-0.06961	-0.04791	0.00902
1034478082	0.05677	-0.09562	-0.05972		0.02228	0.03936	-0.7176	-0.19701	-0.04416	-0.27223	-0.15125	-0.10878	-0.09634	-0.0173	-0.22194	-0.02402	-0.0402	0.1109	-0.11624	-0.28391	-0.13026	-0.09908	0.10193	-0.19166	-0.07962	-0.05455	-0.09758	0.01036	-0.2077	-0.25038	-0.03412	-0.17721	-0.12852	-0.1037	0.04972	0.10967	-0.18127	-0.0957	-0.04524	-0.0974	-0.10567	-0.03027	-0.03996	-0.09742	-0.06899	-0.06642	-0.06961	-0.04791	0.00902
1034578082	0.05677	-0.09562	-0.05972		0.02228	0.03936	-0.7176	-0.19701	-0.04416	-0.27223	-0.15125	-0.10878	-0.09634	-0.0173	-0.22194	-0.02402	-0.0402	0.1109	-0.11624	-0.28391	-0.13026	-0.09908	0.10193	-0.19166	-0.07962	-0.05455	-0.09758	0.01036	-0.2077	-0.25038	-0.03412	-0.17721	-0.12852	-0.1037	0.04972	-0.09259	-0.18127	-0.0957	-0.04524	-0.0974	-0.10567	-0.03027	-0.03996	-0.09742	-0.06899	-0.06642	-0.06961	-0.04791	0.00902
1034678082	0.05677	-0.09562	-0.05972		0.02228	0.03936	-0.7176	-0.19701	-0.04416	-0.27223	-0.15125	-0.10878	-0.09634	-0.0173	-0.22194	-0.02402	-0.0402	0.1109	-0.11624	-0.28391	-0.13026	-0.09908	0.10193	-0.19166	-0.07962	-0.05455	-0.09758	0.01036	-0.2077	-0.25038	-0.03412	-0.17721	-0.12852	-0.1037	0.04972	-0.09259	-0.18127	-0.0957	-0.04524	-0.0974	-0.10567	-0.03027	-0.03996	-0.09742	-0.06899	-0.06642	-0.06961	-0.04791	0.00902
1034778082	0.05677	-0.09562	-0.05972		0.02228	0.03936	-0.7176	-0.19701	-0.04416	-0.27223	-0.15125	-0.10878	-0.09634	-0.0173	-0.22194	-0.02402	-0.0402	0.1109	-0.11624	-0.28391	-0.13026	-0.09908	0.10193	-0.19166	-0.07962	-0.05455	-0.09758	0.01036	-0.2077	-0.25038	-0.03412	-0.17721	-0.12852	-0.1037	0.04972	-0.09259	-0.18127	-0.0957	-0.04524	-0.0974	-0.10567	-0.03027	-0.03996	-0.09742	-0.06899	-0.06642	-0.06961	-0.04791	0.00902
1034878082	0.05677	-0.09562	-0.05972		0.02228	0.03936	-0.7176	-0.19701	-0.04416	-0.27223	-0.15125	-0.10878	-0.09634	-0.0173	-0.22194	-0.02402	-0.0402	0.1109	-0.11624	-0.28391	-0.13026	-0.09908	0.10193	-0.19166	-0.07962	-0.05455	-0.09758	0.01036	-0.2077	-0.25038	-0.03412	-0.17721	-0.12852	-0.1037	0.04972	-0.09259	-0.18127	-0.0957	-0.04524	-0.0974	-0.10567	-0.03027	-0.03996	-0.09742	-0.06899	-0.06642	-0.06961	-0.04791	0.00902
1034978082	0.05677	-0.09562	-0.05972		0.02228	0.03936	-0.7176	-0.19701	-0.04416	-0.27223	-0.15125	-0.10878	-0.09634	-0.0173	-0.22194	-0.02402	-0.0402	0.1109	-0.11624	-0.28391	-0.13026	-0.09908	0.10193	-0.19166	-0.07962	-0.05455	-0.09758	0.01036	-0.2077	-0.25038	-0.03412	-0.17721	-0.12852	-0.1037	0.04972	-0.09259	0.02334	-0.0957	-0.04524	-0.0974	-0.10567	-0.03027	-0.03996	-0.09742	-0.06899	-0.06642	-0.06961	-0.04791	0.00902
1035078082	0.05677	-0.09562	-0.05972		0.02228	0.03936	-0.7176	-0.19701	-0.04416	-0.27223	-0.15125	-0.10878	-0.09634	-0.0173	-0.22194	-0.02402	-0.0402	0.1109	-0.11624	-0.28391	-0.13026	-0.09908	0.10193	-0.19166	-0.07962	-0.05455	-0.09758	0.01036	-0.2077	-0.25038	-0.03412	-0.17721	-0.12852	-0.1037	0.04972	-0.09259	0.02334	-0.0957	-0.04524	-0.0974	-0.10567	-0.03027	-0.03996	-0.09742	-0.06899	-0.06642	-0.06961	-0.04791	0.00902
1035178082	0.05677	-0.09562	-0.05972		0.02228	0.03936	-0.7176	-0.19701	-0.04416	-0.27223	-0.15125	-0.10878	-0.09634	-0.0173	-0.22194	-0.02402	-0.0402	0.1109	-0.11624	-0.28391	-0.13026	-0.09908	0.10193	-0.19166	-0.07962	-0.05455	-0.09758	0.01036	-0.2077	-0.25038	-0.03412	-0.17721	-0.12852	-0.1037	0.04972	-0.09259	0.02334	-0.0957	-0.04524	-0.0974	-0.10567	-0.03027	-0.03996	-0.09742	-0.06899	-0.06642	-0.06961	-0.04791	0.00902
1035278082	0.05677	-0.09562	-0.05972		0.02228	0.03936	-0.7176	-0.19701	-0.04416	-0.27223	-0.15125	-0.10878	-0.09634	-0.0173	-0.22194	-0.02402	-0.0402	0.1109	-0.11624	-0.28391	-0.13026	-0.09908	-0.32175	-0.19166	-0.07962	-0.05455	-0.09758	0.01036	-0.2077	0.12904	-0.03412	-0.17721	-0.12852	-0.1037	0.04972	-0.09259	0.02334	-0.0957	-0.04524	-0.0974	-0.10567	-0.03027	-0.03996	-0.09742	-0.06899	-0.06642	-0.06961	-0.04791	0.00902
1035378082	0.05677	-0.09562	-0.05972		0.02228	0.03936	0.5305	-0.19701	-0.04416	-0.27223	-0.15125	-0.10878	-0.09634	-0.0173	-0.22194	-0.02402	-0.0402	0.1109	-0.11624	-0.28391	-0.13026	-0.09908	-0.32175	-0.19166	-0.07962	-0.05455	-0.09758	0.01036	-0.2077	0.12904	-0.03412	-0.17721	-0.12852	-0.1037	0.04972	-0.09259	0.02334	-0.0957	-0.04524	-0.0974	-0.10567	-0.03027	-0.03996	-0.09742	-0.06899	-0.06642	-0.06961	-0.04791	0.00902
1035478082	0.05677	-0.09562	0.17583		0.02228	0.03936	0.5305	-0.19701	-0.04416	0.56107	0.06654	-0.10878	0.13588	-0.0173	0.2751	-0.02402	-0.0402	0.1109	-0.11624	0.32272	-0.13026	0.24658	-0.32175	-0.19166	-0.07962	-0.05455	-0.09758	0.01036	-0.2077	0.12904	-0.03412	-0.17721	-0.12852	-0.1037	0.04972	-0.09259	0.02334	-0.0957	-0.04524	-0.0974	-0.10567	-0.03027	-0.03996	-0.09742	-0.06899	0.13708	-0.06961	-0.04791	0.00902
1035578082	0.05677	-0.09562	0.17583		0.02228	0.03936	0.5305	0.03543	-0.04416	0.56107	0.06654	-0.10878	0.13588	-0.0173	0.2751	-0.02402	-0.0402	0.1109	-0.11624	0.32272	-0.13026	0.24658	-0.32175	-0.19166	-0.07962	-0.05455	-0.09758	0.01036	-0.2077	0.12904	-0.03412	0.29824	-0.12852	-0.1037	0.04972	-0.09259	0.02334	-0.0957	-0.04524	-0.0974	-0.10567	-0.03027	-0.24405	-0.09742	-0.06899	0.13708	-0.06961	-0.04791	0.00902
1035678082	0.05677	-0.12287	0.17583		-0.12639	0.03936	0.5305	0.03543	-0.04416	0.56107	0.06654	-0.10878	0.13588	-0.0173	0.2751	-0.02402	-0.0402	0.1109	-0.11624	0.32272	-0.13026	0.24658	-0.32175	-0.19166	-0.07962	-0.05455	-0.09758	0.01036	-0.2077	0.12904	-0.03412	0.29824	-0.12852	-0.1037	0.04972	-0.30732	0.02334	-0.0957	-0.04524	-0.0974	-0.10567	-0.03027	-0.24405	-0.09742	-0.06899	0.13708	-0.06961	-0.04791	0.00902
1035778082	0.05677	-0.12287	0.17583		-0.12639	0.03936	0.5305	0.03543	-0.04416	0.56107	0.06654	-0.10878	0.13588	-0.0173	0.2751	-0.02402	-0.0402	0.1109	-0.11624	0.32272	-0.13026	0.24658	-0.32175	-0.19166	-0.07962	-0.05455	-0.09758	0.01036	-0.2077	0.12904	-0.03412	0.29824	-0.12852	-0.1037	0.04972	-0.30732	0.02334	-0.0957	-0.04524	-0.0974	-0.10567	-0.03027	-0.24405	-0.09742	-0.06899	0.13708	-0.06961	-0.04791	0.00902
1035878082	0.05677	-0.12287	0.17583		-0.12639	0.03936	0.5305	0.03543	-0.04416	0.56107	0.06654	-0.10878	0.13588	-0.0173	0.2751	-0.02402	-0.0402	0.1109	-0.45257	0.32272	-0.13026	0.24658	-0.32175	-0.19166	-0.07962	-0.05455	-0.09758	0.01036	-0.2077	0.12904	-0.03412	0.29824	-0.12852	-0.1037	0.04972	-0.30732	0.02334	-0.0957	-0.04524	-0.0974	-0.10567	-0.03027	-0.02828	-0.09742	-0.06899	0.13708	-0.06961	-0.04791	0.00902
1035978082	0.05677	-0.12287	0.17583		-0.12639	0.03936	0.5305	0.03543	-0.04416	0.56107	0.06654	-0.10878	0.13588	-0.0173	0.2751	-0.02402	-0.0402	0.1109	-0.45257	0.32272	-0.13026	0.24658	-0.32175	-0.19166	-0.07962	-0.05455	-0.09758	0.01036	-0.2077	0.12904	-0.03412	0.29824	-0.12852	-0.1037	0.04972	-0.30732	0.02334	-0.0957	-0.04524	-0.0974	0.24055	-0.03027	-0.02828	-0.09742	-0.06899	0.13708	-0.06961	-0.04791	0.00902
1036078082	0.05677	-0.12287	0.17583		-0.02643	0.03936	0.5305	0.03543	-0.04416	0.56107	0.06654	-0.10878	0.13588	-0.0173	0.2751	-0.02402	-0.0402	0.1109	-0.45257	0.32272	-0.13026	0.24658	-0.32175	-0.19166	-0.07962	-0.05455	-0.09758	0.01036	-0.2077	0.12904	-0.03412	0.29824	-0.12852	-0.1037	0.04972	-0.30732	0.02334	-0.0957	-0.04524	-0.0974	0.24055	-0.03027	-0.02828	-0.09742	-0.06899	0.13708	-0.06961	-0.04791	0.00902
1036178082	0.05677	-0.12287	0.17583		-0.02643	0.03936	0.5305	0.03543	-0.04416	-0.06474	0.06654	-0.10878	0.13588	-0.0173	0.2751	-0.02402	-0.0402	0.1109	-0.45257	0.32272	-0.13026	0.24658	-0.32175	-0.42753	-0.07962	-0.05455	-0.09758	0.01036	-0.2077	0.12904	-0.03412	0.29824	-0.12852	-0.1037	0.04972	-0.30732	0.02334	-0.0957	-0.04524	-0.0974	0.24055	-0.03027	-0.02828	-0.09742	-0.06899	0.13708	-0.06961	-0.04791	0.00902
1036278082	0.05677	-0.12287	0.17583		-0.02643	0.03936	0.5305	0.03543	-0.04416	-0.06474	0.06654	-0.10878	0.13588	-0.0173	0.2751	-0.02402	-0.0402	0.1109	-0.45257	0.32272	-0.13026	0.24658	-0.32175	-0.42753	-0.07962	-0.05455	-0.09758	0.01036	-0.2077	0.12904	-0.03412	0.29824	-0.12852	-0.1037	0.04972	-0.30732	0.02334	-0.0957	-0.04524	-0.0974	0.24055	-0.03027	-0.02828	-0.09742	-0.06899	0.13708	-0.06961	-0.04791	0.00902
1036378082	0.05677	-0.12287	0.17583		-0.02643	0.03936	0.5305	0.03543	-0.04416	-0.06474	0.06654	-0.10878	0.13588	-0.0173	0.2751	-0.02402	-0.0402	0.1109	-0.45257	-0.17655	-0.13026	0.24658	-0.32175	-0.42753	-0.07962	-0.05455	-0.09758	0.01036	-0.66501	0.12904	-0.03412	0.29824	-0.12852	-0.1037	0.04972	-0.30732	0.02334	-0.0957	-0.04524	-0.0974	0.24055	-0.03027	-0.02828	-0.09742	-0.06899	0.13708	-0.06961	-0.04791	0.00902
1036478082	0.05677	-0.12287	0.17583		-0.02643	0.03936	0.5305	0.03543	-0.04416	-0.06474	-0.40544	-0.10878	0.13588	-0.0173	0.2751	-0.02402	-0.0402	0.1109	-0.45257	-0.17655	-0.13026	0.24658	-0.32175	-0.42753	0.25112	-0.05455	-0.09758	0.01036	-0.66501	0.12904	-0.03412	0.29824	-0.12852	-0.1037	0.04972	-0.30732	0.02334	-0.0957	-0.04524	-0.0974	0.24055	-0.03027	-0.02828	-0.09742	-0.06899	0.13708	-0.06961	-0.04791	0.00902
1036578082	0.05677	-0.12287	0.17583		-0.02643	0.03936	0.5305	0.03543	-0.04416	-0.06474	-0.40544	-0.10878	0.13588	-0.0173	0.2751	-0.02402	-0.0402	0.1109	-0.45257	-0.17655	-0.13026	0.24658	-0.32175	-0.42753	0.25112	-0.05455	-0.09758	0.01036	-0.66501	0.12904	-0.03412	0.29824	-0.12852	-0.1037	0.04972	-0.30732	0.02334	-0.0957	-0.04524	-0.0974	0.24055	-0.03027	-0.02828	-0.09742	-0.06899	0.13708	-0.06961	-0.04791	0.00902
1036678082	0.05677	-0.12287	0.17583		-0.02643	0.03936	0.5305	0.03543	-0.04416	-0.06474	-0.40544	-0.10878	0.13588	-0.0173	0.2751	-0.02402	-0.0402	0.1109	-0.45257	-0.17655	-0.13026	0.24658	-0.32175	-0.42753	-0.04208	-0.05455	-0.09758	0.01036	-0.14173	0.12904	-0.03412	0.29824	-0.12852	-0.1037	0.04972	-0.30732	0.02334	-0.0957	-0.04524	-0.0974	0.24055	-0.03027	-0.02828	-0.09742	-0.06899	0.13708	-0.06961	-0.04791	0.00902
1036778082	0.05677	-0.12287	0.17583		-0.02643	0.03936	0.5305	0.03543	-0.04416	-0.06474	-0.40544	-0.10878	0.13588	-0.0173	0.2751	-0.02402	-0.0402	0.1109	-0.45257	-0.17655	-0.13026	0.24658	-0.32175	-0.42753	-0.04208	-0.05455	-0.09758	0.01036	-0.14173	0.12904	-0.03412	0.29824	-0.12852	-0.1037	0.04972	-0.30732	0.02334	-0.0957	-0.04524	-0.0974	0.24055	-0.03027	-0.02828	-0.09742	-0.06899	0.13708	-0.06961	-0.04791	0.00902
1036878082	0.05677	-0.12287	0.17583		-0.02643	0.03936	0.5305	0.03543	-0.04416	-0.06474	-0.40544	-0.10878	0.13588	-0.0173	0.2751	-0.02402	-0.0402	0.1109	-0.45257	-0.17655	-0.13026	0.24658	-0.32175	-0.42753	-0.04208	-0.05455	-0.09758	0.01036	-0.14173	0.12904	-0.03412	0.29824	-0.12852	-0.1037	0.04972	-0.30732	0.02334	-0.0957	-0.04524	-0.0974	0.24055	-0.03027	-0.02828	-0.09742	-0.06899	0.13708	-0.06961	-0.04791	0.00902
1036978082	0.05677	-0.12287	0.17583		-0.02643	0.03936	0.5305	0.03543	-0.04416	-0.06474	-0.40544	-0.10878	0.13588	-0.0173	0.2751	-0.02402	-0.0402	0.1109	-0.10386	-0.17655	-0.13026	0.24658	-0.32175	-0.18715	-0.04208	-0.05455	-0.09758	0.01036	-0.14173	0.12904	-0.03412	0.29824	-0.12852	-0.1037	0.04972	-0.30732	0.02334	-0.0957	-0.04524	-0.0974	0.24055	-0.03027	-0.02828	-0.09742	-0.06899	0.13708	-0.06961	-0.04791	0.00902
1037078082	0.05677	-0.12287	-0.07025		-0.02643	0.03936	-0.64354	-0.19589	-0.04416	-0.06474	-0.40544	-0.10878	-0.10543	-0.0173	-0.18107	-0.02402	-0.0402	0.1109	-0.10386	-0.17655	-0.13026	-0.05877	-0.01736	-0.18715	-0.04208	-0.05455	-0.09758	0.01036	-0.14173	-0.32828	-0.03412	-0.24082	-0.12852	-0.1037	0.04972	-0.30732	0.02334	-0.0957	-0.04524	-0.0974	-0.20072	-0.03027	-0.02828	-0.09742	-0.06899	-0.08915	-0.06961	-0.04791	0.00902
1037178082	0.05677	-0.12287	-0.07025		-0.02643	0.03936	-0.64354	-0.19589	-0.04416	-0.06474	-0.40544	-0.10878	-0.10543	-0.0173	-0.18107	-0.02402	-0.0402	0.1109	-0.10386	-0.17655	-0.13026	-0.05877	-0.01736	-0.18715	-0.04208	-0.05455	-0.09758	0.01036	-0.14173	-0.32828	-0.03412	-0.24082	-0.12852	-0.1037	0.04972	-0.10694	0.02334	-0.0957	-0.04524	-0.0974	-0.20072	-0.03027	-0.02828	-0.09742	-0.06899	-0.08915	-0.06961	-0.04791	0.00902
1037278082	0.05677	-0.12287	-0.07025		-0.02643	0.03936	-0.64354	-0.19589	-0.04416	-0.06474	-0.40544	-0.10878	-0.10543	-0.0173	-0.18107	-0.02402	-0.0402	0.1109	-0.10386	-0.17655	-0.13026	-0.05877	-0.01736	-0.18715	-0.04208	-0.05455	-0.09758	0.01036	-0.14173	-0.32828	-0.03412	-0.24082	-0.12852	-0.1037	0.04972	-0.10694	0.02334	-0.0957	-0.04524	-0.0974	-0.20072	-0.03027	-0.02828	-0.09742	-0.06899	-0.08915	-0.06961	-0.04791	0.00902
1037378082	0.05677	-0.12287	-0.07025		-0.02643	0.03936	-0.64354	-0.19589	-0.04416	-0.06474	-0.40544	-0.10878	0.0966	-0.0173	-0.18107	-0.02402	-0.0402	0.1109	-0.10386	-0.17655	-0.13026	-0.05877	-0.01736	-0.18715	-0.04208	-0.05455	-0.09758	0.01036	-0.14173	-0.32828	-0.03412	-0.24082	-0.12852	-0.1037	0.04972	-0.10694	0.02334	-0.0957	-0.04524	-0.0974	-0.20072	-0.03027	-0.02828	-0.09742	-0.06899	-0.08915	-0.06961	-0.04791	0.00902
1037478082	0.05677	-0.12287	-0.07025		-0.02643	0.03936	-0.64354	-0.19589	-0.04416	-0.06474	-0.40544	-0.10878	0.0966	-0.0173	-0.18107	-0.02402	-0.0402	0.1109	-0.10386	-0.17655	-0.13026	-0.05877	-0.01736	-0.18715	-0.04208	-0.05455	-0.09758	0.01036	-0.14173	-0.32828	-0.03412	-0.24082	-0.12852	-0.1037	0.04972	-0.10694	0.02334	-0.0957	-0.04524	-0.0974	-0.20072	-0.03027	-0.02828	-0.09742	-0.06899	-0.08915	-0.06961	-0.04791	0.00902
1037578082	0.05677	-0.12287	-0.07025		-0.02643	0.03936	-0.64354	-0.19589	-0.04416	-0.06474	-0.036	-0.10878	0.0966	-0.0173	-0.18107	-0.02402	-0.0402	0.1109	-0.10386	-0.17655	-0.13026	-0.05877	-0.01736	-0.18715	-0.04208	-0.05455	-0.09758	0.01036	-0.14173	-0.32828	-0.03412	-0.24082	-0.12852	-0.1037	0.04972	-0.10694	0.02334	-0.0957	-0.04524	-0.0974	-0.20072	-0.03027	-0.02828	-0.09742	-0.06899	-0.08915	-0.06961	-0.04791	0.00902
1037678082	0.05677	-0.12287	-0.07025		-0.02643	0.03936	-0.64354	-0.19589	-0.04416	-0.06474	-0.036	-0.10878	0.0966	-0.0173	-0.18107	-0.02402	-0.0402	0.1109	-0.10386	-0.17655	-0.13026	-0.05877	-0.01736	-0.18715	-0.04208	-0.05455	-0.09758	0.01036	-0.14173	-0.32828	-0.03412	-0.24082	-0.12852	-0.1037	0.04972	-0.10694	0.02334	-0.0957	-0.04524	-0.0974	-0.20072	-0.03027	-0.02828	-0.09742	-0.06899	-0.08915	-0.06961	-0.04791	0.00902
1037778082	0.05677	-0.12287	-0.07025		-0.02643	0.03936	-0.64354	-0.19589	-0.04416	-0.06474	-0.036	-0.10878	0.0966	-0.0173	-0.18107	-0.02402	-0.0402	0.1109	-0.10386	-0.17655	-0.13026	-0.05877	-0.01736	-0.18715	-0.04208	-0.05455	-0.09758	0.01036	-0.14173	-0.32828	-0.03412	-0.24082	-0.12852	-0.1037	0.04972	-0.10694	0.02334	-0.0957	-0.04524	-0.0974	-0.20072	-0.03027	-0.02828	-0.09742	-0.06899	-0.08915	-0.06961	-0.04791	0.00902
1037878082	0.05677	-0.12287	-0.07025		-0.02643	0.03936	-0.64354	-0.19589	-0.04416	-0.06474	-0.036	-0.10878	0.0966	-0.0173	-0.18107	-0.02402	-0.0402	0.1109	-0.10386	-0.17655	-0.13026	-0.05877	-0.4202	-0.18715	-0.04208	-0.05455	-0.09758	0.01036	-0.14173	-0.32828	-0.03412	-0.24082	-0.12852	-0.1037	0.04972	-0.4482	0.02334	-0.0957	-0.04524	-0.0974	-0.20072	-0.03027	-0.02828	-0.09742	-0.06899	-0.08915	-0.06961	-0.04791	0.00902
1037978082	0.05677	-0.12287	0.44649		-0.02643	0.36706	0.5895	0.01562	-0.04416	1.00712	-0.036	-0.10878	0.0966	0.4118	0.27392	-0.02402	-0.0402	0.37185	-0.10386	0.32381	-0.13026	0.38962	-0.4202	-0.18715	-0.04208	-0.05455	-0.09758	0.01036	-0.14173	0.24177	-0.03412	0.40269	-0.12852	-0.1037	0.04972	-0.4482	0.31655	-0.0957	-0.04524	-0.0974	0.66801	-0.03027	-0.02828	-0.09742	-0.06899	0.56766	-0.06961	-0.04791	0.00902
1038078082	0.05677	-0.12287	0.09292		-0.02643	0.05169	0.5895	0.01562	-0.04416	0.35401	-0.036	-0.10878	0.0966	-0.00361	0.27392	-0.02402	-0.0402	0.15655	-0.10386	0.32381	-0.13026	0.38962	-0.4202	-0.18715	-0.04208	-0.05455	-0.09758	0.01036	-0.14173	0.24177	-0.03412	0.40269	-0.12852	-0.1037	0.04972	-0.4482	0.31655	-0.07477	-0.04524	-0.0974	0.10223	-0.03027	-0.02828	-0.09742	-0.06899	0.09736	-0.06961	-0.04791	0.00902
1038178082	0.05677	-0.12287	0.09292		-0.02643	0.05169	0.5895	0.01562	-0.04416	0.35401	-0.036	-0.10878	0.0966	-0.00361	0.27392	-0.02402	-0.0402	0.15655	-0.10386	0.32381	-0.13026	0.38962	-0.4202	-0.18715	-0.04208	-0.05455	-0.09758	0.01036	-0.14173	-0.02101	-0.03412	0.40269	-0.12852	-0.1037	0.04972	-0.4482	0.31655	-0.07477	-0.04524	-0.0974	0.10223	-0.03027	-0.02828	-0.09742	-0.06899	0.09736	-0.06961	-0.04791	0.00902
1038278082	0.05677	-0.12287	0.09292		-0.02643	0.05169	0.5895	0.01562	-0.04416	0.35401	-0.036	-0.10878	0.0966	-0.00361	0.27392	-0.02402	-0.0402	0.15655	-0.10386	0.32381	-0.13026	0.38962	-0.4202	-0.18715	-0.04208	-0.05455	-0.09758	0.01036	-0.14173	-0.02101	-0.03412	0.40269	-0.12852	-0.1037	0.04972	-0.4482	0.31655	-0.07477	-0.04524	-0.0974	0.10223	-0.03027	-0.02828	-0.09742	-0.06899	0.09736	-0.06961	-0.04791	0.00902
1038378082	0.05677	-0.12287	0.09292		-0.02643	0.05169	0.5895	0.01562	-0.04416	0.35401	-0.036	-0.10878	0.0966	-0.00361	0.27392	-0.02402	-0.0402	0.15655	-0.10386	0.32381	-0.13026	0.38962	-0.4202	-0.18715	-0.04208	-0.05455	-0.09758	0.01036	-0.14173	-0.02101	-0.03412	0.40269	-0.12852	-0.1037	0.04972	-0.4482	0.31655	-0.07477	-0.04524	-0.0974	0.10223	-0.03027	-0.02828	-0.09742	-0.06899	0.09736	-0.06961	-0.04791	0.00902
1038478082	0.05677	-0.12287	0.09292		-0.02643	0.05169	0.5895	0.01562	-0.04416	0.35401	-0.036	-0.10878	0.0966	-0.00361	0.27392	-0.02402	-0.0402	0.15655	-0.10386	0.32381	-0.13026	0.38962	-0.4202	-0.18715	-0.04208	-0.05455	-0.09758	0.01036	-0.14173	-0.02101	-0.03412	0.40269	-0.12852	-0.1037	0.04972	-0.4482	0.31655	-0.07477	-0.04524	-0.0974	0.10223	-0.03027	-0.02828	-0.09742	-0.06899	0.09736	-0.06961	-0.04791	0.00902
1038578082	0.05677	-0.12287	0.09292		-0.02643	0.05169	-0.44863	0.01562	-0.04416	-0.16017	-0.036	-0.10878	0.0966	-0.00361	-0.1558	-0.02402	-0.0402	0.15655	-0.10386	-0.22336	-0.13026	-0.04277	-0.4202	-0.18715	-0.04208	-0.05455	-0.09758	0.01036	-0.14173	-0.02101	-0.03412	-0.15499	-0.12852	-0.1037	-0.20884	-0.4482	0.07781	-0.07477	-0.04524	-0.0974	0.10223	-0.03027	-0.02828	-0.09742	-0.06899	0.09736	-0.06961	-0.04791	0.00902
1038678082	0.05677	-0.12287	0.09292		-0.02643	0.05169	-0.44863	0.01562	-0.04416	-0.16017	-0.036	-0.10878	0.0966	-0.00361	-0.1558	-0.02402	-0.0402	0.15655	-0.10386	-0.22336	-0.13026	-0.04277	-0.01144	-0.18715	-0.04208	-0.05455	-0.09758	0.01036	-0.14173	-0.02101	-0.03412	-0.15499	-0.12852	-0.1037	-0.20884	-0.4482	0.07781	-0.07477	-0.04524	-0.0974	0.10223	-0.03027	-0.02828	-0.09742	-0.06899	0.09736	-0.06961	-0.04791	0.00902
1038778082	0.05677	-0.12287	0.09292		-0.02643	0.05169	-0.44863	0.01562	-0.04416	-0.16017	-0.036	-0.10878	0.0966	-0.00361	-0.1558	-0.02402	-0.0402	0.15655	-0.10386	-0.22336	-0.13026	-0.04277	-0.01144	-0.18715	-0.04208	-0.05455	-0.09758	0.01036	-0.14173	-0.02101	-0.03412	-0.15499	-0.12852	-0.1037	0.00724	-0.4482	0.07781	-0.07477	-0.04524	-0.0974	0.10223	-0.03027	-0.02828	-0.09742	-0.06899	0.09736	-0.06961	-0.04791	0.00902
1038878082	0.05677	-0.12287	0.09292		-0.02643	0.05169	-0.44863	0.01562	-0.04416	-0.16017	-0.036	-0.10878	0.0966	-0.00361	-0.1558	-0.02402	-0.0402	0.15655	-0.10386	-0.22336	-0.13026	-0.04277	-0.01144	-0.18715	-0.04208	-0.05455	-0.09758	0.01036	-0.14173	-0.02101	-0.03412	-0.15499	-0.12852	-0.1037	0.00724	-0.4482	0.07781	-0.07477	-0.04524	-0.0974	0.10223	-0.03027	-0.02828	-0.09742	-0.06899	0.09736	-0.06961	-0.04791	0.00902
1038978082	0.05677	-0.12287	0.09292		-0.02643	0.05169	-0.44863	0.01562	-0.04416	-0.16017	-0.036	-0.10878	0.0966	-0.00361	-0.1558	-0.02402	-0.0402	0.15655	-0.10386	-0.22336	-0.13026	-0.04277	-0.01144	-0.18715	-0.04208	-0.05455	-0.09758	0.01036	-0.14173	-0.02101	-0.03412	-0.15499	-0.12852	-0.1037	0.00724	-0.4482	0.07781	-0.07477	-0.04524	-0.0974	0.10223	-0.03027	-0.02828	-0.09742	-0.06899	0.09736	-0.06961	-0.04791	0.00902
1039078082	0.05677	-0.12287	0.09292		-0.02643	0.05169	-0.44863	0.01562	-0.04416	-0.16017	-0.036	-0.10878	0.0966	-0.00361	-0.1558	-0.02402	-0.0402	0.15655	-0.10386	-0.22336	-0.13026	-0.04277	-0.01144	-0.18715	-0.04208	-0.05455	-0.09758	0.01036	-0.14173	-0.02101	-0.03412	-0.15499	-0.12852	-0.1037	0.00724	-0.4482	0.07781	-0.07477	-0.04524	-0.0974	0.10223	-0.03027	-0.02828	-0.09742	-0.06899	0.09736	-0.06961	-0.04791	0.00902
1039178082	0.05677	-0.12287	0.09292		-0.02643	0.05169	-0.44863	0.01562	-0.04416	-0.16017	-0.036	-0.10878	0.0966	-0.00361	-0.1558	-0.02402	-0.0402	0.15655	-0.10386	-0.22336	-0.13026	-0.04277	-0.01144	-0.18715	-0.04208	-0.05455	-0.09758	0.01036	-0.14173	-0.02101	-0.03412	-0.15499	-0.12852	-0.1037	0.00724	-0.4482	0.07781	-0.07477	-0.04524	-0.0974	0.10223	-0.03027	-0.02828	-0.09742	-0.06899	0.09736	-0.06961	-0.04791	0.00902
1039278082	0.05677	-0.12287	0.09292		-0.02643	0.05169	-0.44863	0.01562	-0.04416	-0.16017	-0.036	-0.10878	0.0966	0.10976	-0.1558	-0.02402	-0.0402	0.15655	-0.10386	-0.22336	-0.13026	0.19903	-0.32742	-0.18715	-0.04208	-0.05455	-0.09758	0.01036	-0.14173	-0.02101	-0.03412	-0.15499	-0.12852	-0.1037	0.00724	-0.4482	0.07781	-0.07477	-0.04524	-0.0974	0.10223	-0.03027	-0.02828	-0.09742	-0.06899	0.09736	-0.06961	-0.04791	0.00902
1039378082	0.05677	-0.12287	0.09292		-0.02643	0.05169	0.61447	0.01562	-0.04416	0.46663	-0.036	-0.10878	0.0966	0.10976	0.18757	-0.02402	-0.0402	0.15655	-0.10386	0.13396	-0.13026	0.19903	-0.32742	-0.18715	-0.04208	-0.05455	-0.09758	0.01036	-0.14173	-0.02101	-0.03412	0.21446	-0.12852	-0.1037	0.00724	-0.4482	0.07781	-0.07477	-0.04524	-0.0974	0.10223	-0.03027	-0.02828	-0.09742	-0.06899	0.09736	-0.06961	-0.04791	0.00902
1039478082	0.05677	-0.12287	0.09292		-0.02643	0.05169	0.61447	0.01562	-0.04416	0.46663	-0.036	-0.10878	0.0966	0.10976	0.18757	-0.02402	-0.0402	0.15655	-0.10386	0.13396	-0.13026	0.19903	-0.32742	-0.18715	-0.04208	-0.05455	-0.09758	0.01036	-0.14173	-0.02101	-0.03412	0.21446	-0.12852	-0.1037	0.00724	-0.4482	0.07781	-0.07477	-0.04524	-0.0974	0.10223	-0.03027	-0.02828	-0.09742	-0.06899	0.09736	-0.06961	-0.04791	0.00902
1039578082	0.05677	-0.12287	0.09292		-0.02643	0.05169	0.61447	0.01562	-0.04416	0.46663	-0.036	-0.10878	0.0966	0.10976	0.18757	-0.02402	-0.0402	0.15655	-0.10386	0.13396	-0.13026	0.19903	-0.32742	-0.18715	-0.04208	-0.05455	-0.09758	0.01036	-0.14173	-0.02101	-0.03412	0.21446	-0.12852	-0.1037	0.00724	-0.4482	0.07781	-0.07477	-0.04524	-0.0974	0.10223	-0.03027	-0.02828	-0.09742	-0.06899	0.09736	-0.06961	-0.04791	0.00902
1039678082	0.05677	-0.12287	0.09292		-0.02643	0.05169	0.61447	0.01562	-0.04416	0.46663	-0.036	-0.10878	0.0966	0.10976	0.18757	-0.02402	-0.0402	0.15655	-0.10386	0.13396	-0.13026	0.19903	-0.32742	-0.18715	-0.04208	-0.05455	-0.09758	0.01036	-0.14173	-0.02101	-0.03412	0.21446	-0.12852	-0.1037	0.00724	-0.4482	0.07781	-0.07477	-0.04524	-0.0974	0.10223	-0.03027	-0.02828	-0.09742	-0.06899	0.09736	-0.06961	-0.04791	0.00902
1039778082	0.05677	-0.12287	0.09292		-0.02643	0.05169	0.61447	0.01562	-0.04416	0.46663	-0.036	-0.10878	0.0966	0.10976	0.18757	-0.02402	-0.0402	0.15655	-0.10386	0.13396	-0.13026	0.19903	-0.32742	-0.18715	-0.04208	-0.05455	-0.09758	0.01036	-0.14173	-0.02101	-0.03412	0.21446	-0.12852	-0.1037	0.00724	-0.4482	0.07781	0.12749	-0.04524	-0.0974	0.10223	-0.03027	-0.02828	-0.09742	-0.06899	0.09736	-0.06961	-0.04791	0.00902
1039878082	0.05677	-0.12287	0.09292		-0.02643	0.05169	0.61447	0.01562	-0.04416	0.46663	-0.036	-0.10878	0.0966	0.10976	0.18757	-0.02402	-0.0402	0.15655	-0.10386	0.13396	-0.13026	0.19903	-0.32742	-0.18715	-0.04208	-0.05455	-0.09758	0.01036	-0.14173	-0.02101	-0.03412	0.21446	-0.12852	-0.1037	0.00724	-0.4482	0.07781	-0.10563	-0.04524	-0.0974	0.10223	-0.03027	-0.02828	-0.09742	-0.06899	0.09736	-0.06961	-0.04791	0.00902
1039978082	0.05677	-0.12287	0.09292		-0.02643	0.05169	0.61447	0.01562	-0.04416	0.46663	-0.036	-0.10878	0.0966	0.10976	0.18757	-0.02402	-0.0402	0.15655	-0.10386	0.13396	-0.13026	0.19903	-0.32742	-0.18715	-0.04208	-0.05455	-0.09758	0.01036	-0.14173	-0.02101	-0.03412	0.21446	-0.5247	-0.1037	0.00724	-0.07767	0.07781	-0.10563	-0.04524	-0.0974	0.10223	-0.03027	-0.02828	-0.09742	-0.06899	0.09736	-0.06961	-0.04791	0.00902
1040078082	0.05677	-0.12287	0.09292		-0.02643	0.05169	0.61447	0.01562	-0.04416	0.46663	-0.036	-0.10878	0.0966	0.10976	0.18757	-0.02402	-0.0402	0.15655	-0.10386	0.13396	-0.13026	0.19903	-0.32742	-0.18715	-0.04208	-0.05455	-0.09758	0.01036	-0.14173	-0.02101	-0.03412	0.21446	-0.5247	-0.1037	0.00724	-0.07767	0.07781	-0.10563	-0.04524	-0.0974	0.10223	-0.03027	-0.02828	-0.09742	-0.06899	0.09736	-0.06961	-0.04791	0.00902
1040178082	0.05677	-0.12287	0.09292		-0.02643	0.05169	0.61447	0.01562	-0.04416	0.46663	-0.036	-0.10878	0.0966	0.10976	0.18757	-0.02402	-0.0402	0.15655	-0.10386	0.13396	-0.13026	0.19903	-0.32742	-0.18715	-0.04208	-0.05455	-0.09758	0.01036	-0.14173	-0.02101	-0.03412	0.21446	-0.11253	-0.1037	0.00724	-0.07767	0.07781	-0.10563	-0.04524	-0.0974	0.10223	-0.03027	-0.02828	-0.09742	-0.06899	0.09736	-0.06961	-0.04791	0.00902
1040278082	0.05677	-0.12287	0.09292		-0.02643	0.05169	0.61447	0.01562	-0.04416	0.46663	-0.036	-0.10878	0.0966	0.10976	0.18757	-0.02402	-0.0402	0.15655	-0.10386	0.13396	-0.13026	0.19903	-0.32742	-0.18715	-0.04208	-0.05455	-0.09758	0.01036	-0.14173	-0.02101	-0.03412	0.21446	-0.11253	-0.1037	0.00724	-0.07767	0.07781	-0.10563	-0.04524	-0.0974	0.10223	-0.03027	-0.02828	-0.09742	-0.06899	0.09736	-0.06961	-0.04791	0.00902
1040378082	0.05677	-0.12287	0.09292		-0.02643	0.05169	0.61447	0.01562	-0.04416	0.46663	-0.036	-0.10878	0.0966	0.10976	0.18757	-0.02402	-0.0402	0.15655	-0.10386	0.13396	-0.13026	0.19903	-0.32742	-0.18715	-0.04208	-0.05455	-0.09758	0.01036	-0.14173	-0.02101	-0.03412	0.21446	-0.11253	-0.1037	0.00724	-0.07767	0.07781	-0.10563	-0.04524	-0.0974	0.10223	-0.03027	-0.02828	-0.09742	-0.06899	0.09736	-0.06961	-0.04791	0.00902
1040478082	0.05677	-0.12287	0.09292		-0.02643	0.05169	0.61447	0.01562	-0.04416	0.46663	-0.036	-0.10878	0.0966	0.10976	0.18757	-0.02402	-0.0402	0.15655	-0.10386	0.13396	-0.13026	0.19903	-0.32742	-0.18715	-0.04208	-0.05455	-0.09758	0.01036	-0.14173	0.26974	-0.03412	0.21446	-0.11253	-0.1037	0.00724	-0.07767	0.07781	-0.10563	-0.04524	-0.0974	0.10223	-0.03027	-0.02828	-0.09742	-0.06899	0.09736	-0.06961	-0.04791	0.00902
1040578082	0.05677	-0.12287	0.09292		-0.02643	0.05169	0.61447	0.01562	-0.04416	0.46663	-0.036	-0.10878	0.0966	0.10976	0.18757	-0.02402	-0.0402	0.15655	-0.10386	0.13396	-0.13026	0.19903	-0.32742	-0.18715	-0.04208	-0.05455	-0.09758	0.01036	-0.14173	0.26974	-0.03412	0.21446	-0.11253	-0.1037	0.00724	-0.07767	0.07781	-0.10563	-0.04524	-0.0974	0.10223	-0.03027	-0.02828	-0.09742	-0.06899	0.09736	-0.06961	-0.04791	0.00902
1040678082	0.05677	-0.12287	0.09292		-0.02643	0.05169	0.61447	0.01562	-0.04416	0.46663	-0.036	-0.10878	0.0966	0.10976	0.18757	-0.02402	-0.0402	0.15655	-0.10386	0.13396	-0.13026	0.19903	-0.32742	-0.18715	-0.04208	-0.05455	-0.09758	0.01036	-0.14173	0.26974	-0.03412	0.21446	-0.11253	-0.1037	0.00724	-0.07767	0.07781	-0.10563	-0.04524	-0.0974	0.10223	-0.03027	-0.02828	-0.09742	-0.06899	0.09736	-0.06961	-0.04791	0.00902
1040778082	0.05677	-0.12287	0.09292		-0.02643	0.27855	0.61447	0.01562	-0.04416	0.46663	-0.036	-0.10878	0.47028	0.10976	0.18757	-0.02402	-0.0402	0.15655	-0.10386	0.13396	-0.13026	0.19903	-0.32742	-0.18715	-0.04208	-0.05455	-0.09758	0.01036	-0.14173	0.26974	-0.03412	0.21446	-0.11253	-0.1037	0.00724	-0.07767	0.07781	-0.10563	-0.04524	-0.0974	0.10223	-0.03027	-0.02828	-0.09742	-0.06899	0.09736	-0.06961	-0.04791	0.00902
1040878082	0.05677	-0.0321	0.09292		0.52378	0.27855	0.61447	0.01562	-0.04416	0.46663	-0.036	-0.10878	0.06991	0.31337	0.18757	-0.02402	-0.0402	0.15655	-0.10386	0.13396	-0.13026	0.19903	-0.53657	-0.18715	-0.04208	-0.05455	-0.09758	0.01036	-0.14173	0.06943	-0.03412	0.21446	-0.11253	-0.1037	0.00724	-0.07767	0.14345	-0.10563	-0.04524	-0.0974	0.10223	-0.03027	-0.02828	-0.09742	-0.06899	0.09736	-0.06961	-0.04791	0.00902
1040978082	0.05677	-0.24475	0.09292		-0.01956	0.27855	0.61447	0.01562	-0.04416	0.46663	-0.036	-0.10878	0.06991	0.31337	0.18757	-0.02402	-0.0402	0.15655	-0.10386	0.13396	-0.13026	0.19903	-0.53657	-0.18715	-0.04208	-0.05455	-0.09758	0.01036	-0.14173	0.06943	-0.03412	0.21446	-0.11253	-0.1037	0.00724	-0.07767	0.14345	-0.10563	-0.04524	-0.0974	0.10223	-0.03027	-0.02828	-0.09742	-0.06899	0.09736	-0.06961	-0.04791	0.00902
1041078082	0.05677	-0.24475	0.09292		-0.01956	0.05017	0.61447	0.01562	-0.04416	0.46663	-0.036	-0.10878	0.06991	0.31337	0.18757	-0.02402	-0.0402	0.15655	-0.10386	0.13396	-0.13026	0.19903	-0.21537	-0.18715	-0.04208	-0.05455	-0.09758	0.01036	-0.14173	0.06943	-0.03412	0.21446	-0.11253	-0.1037	0.00724	-0.07767	0.14345	-0.10563	-0.04524	-0.0974	0.10223	-0.03027	-0.02828	-0.09742	-0.06899	0.09736	-0.06961	-0.04791	0.00902
1041178082	0.05677	-0.03394	0.09292		-0.01956	0.05017	0.61447	0.01562	-0.04416	0.46663	-0.036	-0.10878	0.06991	0.07938	0.18757	-0.02402	-0.0402	0.15655	-0.10386	0.13396	-0.13026	0.19903	-0.21537	-0.18715	-0.04208	-0.05455	-0.09758	0.01036	-0.14173	0.06943	-0.03412	0.21446	-0.11253	-0.1037	0.00724	-0.07767	0.14345	-0.10563	-0.04524	-0.0974	0.10223	-0.03027	-0.02828	-0.09742	-0.06899	0.09736	-0.06961	-0.04791	0.00902
1041278082	0.05677	-0.03394	0.09292		-0.01956	0.05017	0.61447	0.01562	-0.04416	0.46663	-0.036	-0.10878	0.06991	0.07938	0.18757	-0.02402	-0.0402	0.15655	-0.10386	0.13396	-0.13026	0.19903	-0.21537	-0.18715	-0.04208	-0.05455	-0.09758	0.01036	-0.14173	0.06943	-0.03412	0.21446	-0.11253	-0.1037	0.00724	-0.07767	0.14345	-0.10563	-0.04524	-0.0974	0.10223	-0.03027	-0.02828	-0.09742	-0.06899	0.09736	-0.06961	-0.04791	0.00902
1041378082	0.05677	-0.03394	0.09292		-0.01956	0.05017	0.61447	0.01562	-0.04416	0.46663	-0.036	-0.10878	0.06991	0.07938	0.18757	-0.02402	-0.0402	0.15655	-0.10386	0.13396	-0.13026	0.19903	-0.21537	-0.18715	-0.04208	-0.05455	-0.09758	0.01036	-0.14173	0.06943	-0.03412	0.21446	-0.11253	-0.1037	0.00724	-0.07767	0.14345	-0.10563	-0.04524	-0.0974	0.10223	-0.03027	-0.02828	-0.09742	-0.06899	0.09736	-0.06961	-0.04791	0.00902
1041478082	0.05677	-0.03394	0.09292		-0.01956	0.05017	0.61447	0.01562	-0.04416	0.46663	-0.036	-0.10878	0.06991	0.07938	0.18757	-0.02402	-0.0402	0.15655	-0.10386	0.13396	-0.13026	0.19903	-0.21537	-0.18715	-0.04208	-0.05455	-0.09758	0.01036	-0.14173	0.06943	-0.03412	0.21446	-0.11253	-0.1037	0.00724	-0.07767	0.14345	-0.10563	-0.04524	-0.0974	0.10223	-0.03027	-0.02828	-0.09742	-0.06899	0.09736	-0.06961	-0.04791	0.00902
1041578082	0.05677	-0.03394	0.09292		-0.01956	0.05017	-0.04771	0.01562	-0.04416	0.22338	-0.036	-0.10878	0.06991	0.07938	0.18757	-0.02402	-0.0402	0.15655	-0.10386	0.13396	-0.13026	0.19903	-0.21537	-0.18715	-0.04208	-0.05455	-0.09758	0.01036	-0.14173	0.06943	-0.03412	0.21446	-0.11253	0.14026	0.00724	-0.07767	0.14345	-0.10563	-0.04524	-0.0974	0.10223	-0.03027	-0.02828	-0.09742	-0.06899	0.09736	-0.06961	-0.04791	0.00902
1041678082	0.05677	-0.03394	0.09292		-0.01956	0.05017	-0.04771	0.01562	-0.04416	0.22338	-0.036	-0.10878	0.06991	0.07938	0.18757	-0.02402	-0.0402	0.15655	-0.10386	0.13396	-0.13026	0.19903	-0.21537	-0.18715	-0.04208	-0.05455	-0.09758	0.01036	-0.14173	0.06943	-0.03412	0.21446	-0.11253	-0.06216	0.00724	-0.07767	0.14345	-0.10563	-0.04524	-0.0974	0.10223	-0.03027	-0.02828	-0.09742	-0.06899	0.09736	-0.06961	-0.04791	0.00902
1041778082	0.05677	-0.03394	0.09292		-0.01956	0.05017	-0.04771	0.01562	-0.04416	0.22338	-0.036	-0.10878	0.06991	0.07938	0.18757	-0.02402	-0.0402	0.15655	-0.10386	0.13396	-0.13026	0.19903	-0.21537	-0.18715	-0.04208	-0.05455	-0.09758	0.01036	-0.14173	0.06943	-0.03412	0.21446	-0.11253	-0.06216	0.00724	-0.07767	0.14345	-0.10563	-0.04524	-0.0974	0.10223	-0.03027	-0.02828	-0.09742	-0.06899	0.09736	-0.06961	-0.04791	0.00902
1041878082	0.05677	-0.03394	0.09292		-0.01956	0.05017	-0.04771	0.01562	-0.04416	0.22338	-0.036	-0.10878	0.06991	0.07938	0.18757	-0.02402	-0.0402	0.15655	-0.10386	0.13396	-0.13026	0.19903	-0.21537	-0.18715	-0.04208	-0.05455	-0.09758	0.01036	-0.14173	0.06943	-0.03412	0.21446	-0.11253	-0.06216	0.00724	-0.07767	0.14345	-0.10563	-0.04524	-0.0974	0.10223	-0.03027	-0.02828	-0.09742	-0.06899	0.09736	-0.06961	-0.04791	0.00902
1041978082	0.05677	-0.03394	0.09292		-0.01956	0.05017	-0.04771	0.01562	-0.04416	0.22338	-0.036	-0.10878	0.06991	0.07938	0.18757	-0.02402	-0.0402	0.15655	-0.10386	0.13396	-0.13026	0.19903	-0.21537	-0.18715	-0.04208	-0.05455	-0.09758	0.01036	-0.14173	0.06943	-0.03412	0.21446	-0.11253	-0.06216	0.00724	-0.07767	0.14345	-0.10563	-0.04524	-0.0974	0.10223	-0.03027	-0.02828	-0.09742	-0.06899	0.09736	-0.06961	-0.04791	0.00902
1042078082	0.05677	-0.03394	0.09292		-0.01956	0.05017	0.42311	0.01562	-0.04416	0.22338	-0.036	-0.10878	0.06991	0.07938	0.18757	-0.02402	-0.0402	0.15655	-0.10386	0.13396	-0.13026	0.19903	-0.21537	-0.18715	-0.04208	-0.05455	-0.09758	0.01036	-0.14173	0.06943	-0.03412	0.21446	-0.11253	-0.06216	0.00724	-0.07767	0.14345	-0.10563	-0.04524	-0.0974	0.10223	-0.03027	-0.02828	-0.09742	-0.06899	0.09736	-0.06961	-0.04791	0.00902
1042178082	0.05677	-0.03394	0.09292		-0.01956	0.05017	0.42311	0.01562	-0.04416	0.22338	-0.036	-0.10878	0.06991	0.07938	0.18757	-0.02402	-0.0402	0.15655	-0.10386	0.13396	-0.13026	0.19903	-0.21537	-0.18715	-0.04208	-0.05455	-0.09758	0.01036	-0.14173	0.06943	-0.03412	0.21446	-0.11253	-0.06216	0.00724	-0.07767	0.14345	-0.10563	-0.04524	-0.0974	0.10223	-0.03027	-0.02828	-0.09742	-0.06899	0.09736	-0.06961	-0.04791	0.00902
1042278082	0.05677	-0.03394	0.09292		-0.01956	0.05017	0.42311	0.01562	-0.04416	0.22338	-0.036	-0.10878	0.06991	0.07938	0.18757	-0.02402	-0.0402	0.15655	-0.10386	0.13396	-0.13026	0.19903	-0.21537	-0.18715	-0.04208	-0.05455	-0.09758	0.01036	-0.14173	0.06943	-0.03412	0.21446	-0.11253	-0.06216	0.00724	-0.07767	0.14345	-0.10563	-0.04524	-0.0974	0.10223	-0.03027	-0.02828	-0.09742	-0.06899	0.09736	-0.06961	-0.04791	0.00902
1042378082	0.05677	-0.03394	0.09292		-0.01956	0.05017	0.42311	0.01562	-0.04416	0.22338	-0.036	-0.10878	0.06991	0.07938	0.18757	-0.02402	-0.0402	0.15655	-0.10386	0.13396	-0.13026	0.19903	-0.21537	-0.18715	-0.04208	-0.05455	-0.09758	0.01036	-0.14173	0.06943	-0.03412	0.21446	-0.11253	-0.06216	0.00724	-0.07767	0.14345	-0.10563	-0.04524	-0.0974	0.10223	-0.03027	-0.02828	-0.09742	-0.06899	0.09736	-0.06961	-0.04791	0.00902
1042478082	0.05677	-0.03394	0.09292		-0.01956	0.05017	0.42311	0.01562	-0.04416	0.22338	-0.036	-0.10878	0.06991	0.07938	0.18757	-0.02402	-0.0402	0.15655	-0.10386	0.13396	-0.13026	0.19903	-0.21537	-0.18715	-0.04208	-0.05455	-0.09758	0.01036	-0.14173	0.06943	-0.03412	0.21446	-0.11253	-0.06216	0.00724	-0.07767	0.14345	-0.10563	-0.04524	-0.0974	0.10223	-0.03027	-0.02828	-0.09742	-0.06899	0.09736	-0.06961	-0.04791	0.00902
1042578082	0.05677	-0.03394	0.09292		-0.01956	0.05017	0.42311	0.01562	-0.04416	0.22338	-0.036	-0.10878	0.06991	0.07938	0.18757	-0.02402	-0.0402	0.15655	-0.10386	0.13396	-0.13026	0.19903	-0.21537	-0.18715	-0.04208	-0.05455	-0.09758	0.01036	-0.14173	0.06943	-0.03412	0.21446	-0.11253	-0.06216	0.00724	-0.07767	0.14345	-0.10563	-0.04524	-0.0974	0.10223	-0.03027	-0.02828	-0.09742	-0.06899	0.09736	-0.06961	-0.04791	0.00902
1042678082	0.05677	-0.03394	0.09292		-0.01956	0.05017	0.42311	0.01562	-0.04416	0.22338	-0.036	-0.10878	0.06991	0.07938	0.18757	-0.02402	-0.0402	0.15655	-0.10386	0.13396	-0.13026	0.19903	-0.21537	-0.18715	-0.04208	-0.05455	-0.09758	0.01036	-0.14173	0.06943	-0.03412	0.21446	-0.11253	-0.06216	0.00724	-0.07767	0.14345	-0.10563	-0.04524	0.18322	0.10223	-0.03027	-0.02828	-0.09742	-0.06899	0.09736	-0.06961	-0.04791	0.00902
1042778082	0.05677	-0.03394	0.09292		-0.01956	0.05017	0.42311	0.01562	-0.04416	0.22338	-0.036	-0.10878	0.06991	0.07938	0.18757	-0.02402	-0.0402	0.15655	-0.10386	0.13396	-0.13026	0.19903	-0.21537	-0.18715	-0.04208	-0.05455	-0.09758	0.01036	-0.14173	0.06943	-0.03412	0.21446	-0.11253	-0.06216	0.00724	-0.07767	0.14345	-0.10563	-0.04524	-0.03684	0.10223	-0.03027	-0.02828	-0.09742	-0.06899	0.09736	-0.06961	-0.04791	0.00902
1042878082	0.05677	-0.03394	0.09292		-0.01956	0.05017	0.42311	0.01562	-0.04416	0.22338	-0.036	-0.10878	0.06991	0.07938	0.18757	-0.02402	-0.0402	0.15655	-0.10386	0.13396	-0.13026	0.19903	-0.21537	-0.18715	-0.04208	-0.05455	-0.09758	0.01036	-0.14173	0.06943	-0.03412	0.21446	-0.11253	-0.06216	0.00724	-0.07767	0.14345	-0.10563	-0.04524	-0.03684	0.10223	-0.03027	-0.02828	-0.09742	-0.06899	0.09736	-0.06961	-0.04791	0.00902
1042978082	0.05677	-0.03394	0.09292		-0.01956	0.05017	0.42311	0.01562	-0.04416	0.22338	-0.036	-0.10878	0.06991	0.07938	0.18757	-0.02402	-0.0402	0.15655	-0.10386	0.13396	-0.13026	0.19903	-0.21537	-0.18715	-0.04208	-0.05455	-0.09758	0.01036	-0.14173	0.06943	-0.03412	0.21446	-0.11253	-0.06216	0.00724	-0.07767	0.14345	-0.10563	-0.04524	-0.03684	0.10223	-0.03027	-0.02828	-0.09742	-0.06899	0.09736	-0.06961	-0.04791	0.00902
1043078082	0.05677	-0.03394	0.09292		-0.01956	0.05017	0.42311	0.01562	-0.04416	0.22338	-0.036	-0.10878	0.06991	0.07938	0.18757	-0.02402	-0.0402	0.15655	-0.10386	0.13396	-0.13026	0.19903	-0.21537	-0.18715	-0.04208	-0.05455	-0.09758	0.01036	-0.14173	0.06943	-0.03412	0.21446	-0.11253	-0.06216	0.00724	-0.07767	0.14345	-0.10563	-0.04524	-0.03684	0.10223	-0.03027	-0.02828	-0.09742	-0.06899	0.09736	-0.06961	-0.04791	0.00902
1043178082	0.05677	-0.03394	0.09292		-0.01956	0.05017	0.42311	0.01562	-0.04416	0.22338	-0.036	-0.10878	0.06991	0.07938	0.18757	-0.02402	-0.0402	0.15655	-0.10386	0.13396	-0.13026	0.19903	-0.21537	-0.18715	-0.04208	-0.05455	-0.09758	0.01036	-0.14173	0.06943	-0.03412	0.21446	-0.11253	-0.06216	0.00724	-0.07767	0.14345	-0.10563	-0.04524	-0.03684	0.10223	-0.03027	-0.02828	-0.09742	-0.06899	0.09736	-0.06961	-0.04791	0.00902
1043278082	0.05677	-0.03394	0.09292		-0.01956	0.05017	0.42311	0.01562	-0.04416	0.22338	-0.036	-0.10878	0.06991	0.07938	0.18757	-0.02402	-0.0402	0.15655	-0.10386	0.13396	-0.13026	0.19903	-0.21537	-0.18715	-0.04208	-0.05455	-0.09758	0.01036	-0.14173	0.06943	-0.03412	0.21446	-0.11253	-0.06216	0.00724	-0.07767	0.14345	-0.10563	-0.04524	-0.03684	0.10223	-0.03027	-0.02828	-0.09742	-0.06899	0.09736	-0.06961	-0.04791	0.00902
1043378082	0.05677	-0.03394	0.09292		-0.01956	0.05017	0.42311	0.01562	-0.04416	0.22338	-0.036	-0.10878	0.06991	0.07938	0.18757	-0.02402	-0.0402	0.15655	-0.10386	0.13396	-0.13026	0.19903	-0.21537	-0.18715	-0.04208	-0.05455	-0.09758	0.01036	-0.14173	0.06943	-0.03412	0.21446	-0.11253	-0.06216	0.00724	-0.07767	0.14345	-0.10563	-0.04524	-0.03684	0.10223	-0.03027	-0.02828	-0.09742	-0.06899	0.09736	-0.06961	-0.04791	0.00902
1043478082	0.05677	-0.03394	0.09292		-0.01956	0.05017	0.42311	0.01562	-0.04416	0.22338	-0.036	-0.10878	0.06991	0.07938	0.18757	-0.02402	-0.0402	0.15655	-0.10386	0.13396	-0.13026	0.19903	-0.21537	-0.18715	-0.04208	-0.05455	-0.09758	0.01036	-0.14173	0.06943	-0.03412	0.21446	-0.11253	-0.06216	0.00724	-0.07767	0.14345	-0.10563	-0.04524	-0.03684	0.10223	-0.03027	-0.02828	-0.09742	-0.06899	0.09736	-0.06961	-0.04791	0.00902
1043578082	0.05677	-0.03394	0.09292		-0.01956	0.05017	0.42311	0.01562	-0.04416	0.22338	-0.036	-0.10878	0.06991	0.07938	0.18757	-0.02402	-0.0402	0.15655	-0.10386	0.13396	-0.13026	0.19903	-0.21537	-0.18715	-0.04208	-0.05455	-0.09758	0.01036	-0.14173	0.06943	-0.03412	0.21446	-0.11253	-0.06216	0.00724	-0.07767	0.14345	-0.10563	-0.04524	-0.03684	0.10223	-0.03027	-0.02828	-0.09742	-0.06899	0.09736	-0.06961	-0.04791	0.00902
1043678082	0.05677	-0.03394	0.09292		-0.01956	0.05017	0.42311	0.01562	-0.04416	0.22338	-0.036	-0.10878	0.0477	0.29291	0.13591	-0.02402	-0.0402	0.08136	-0.10386	0.13396	-0.13026	0.19903	-0.21537	-0.18715	-0.04208	-0.05455	-0.09758	0.01036	-0.14173	0.06943	-0.03412	0.21446	-0.11253	-0.06216	0.00724	-0.07767	0.14345	-0.10563	-0.04524	-0.03684	0.10223	-0.03027	-0.02828	-0.09742	-0.06899	0.09736	-0.06961	-0.04791	0.00902
1043778082	0.05677	-0.03394	0.09292		-0.01956	0.05017	0.42311	0.01562	-0.04416	0.22338	-0.036	-0.10878	0.0477	0.29291	0.13591	-0.02402	-0.0402	0.08136	-0.10386	0.13396	-0.13026	0.19903	-0.21537	-0.18715	-0.04208	-0.05455	-0.09758	0.01036	-0.14173	0.06943	-0.03412	0.21446	-0.11253	-0.06216	0.00724	-0.07767	0.14345	-0.10563	-0.04524	-0.03684	0.10223	-0.03027	-0.02828	-0.09742	-0.06899	0.09736	-0.06961	-0.04791	0.00902
1043878082	0.05677	-0.03394	0.09292		-0.01956	0.05017	0.42311	0.25166	-0.04416	0.22338	-0.036	-0.10878	0.04012	0.09015	0.13591	-0.02402	-0.0402	0.08136	-0.10386	0.13396	-0.13026	0.19903	-0.21537	-0.18715	-0.04208	-0.05455	-0.09758	0.01036	-0.14173	0.06943	-0.03412	0.21446	-0.11253	-0.06216	0.00724	-0.07767	0.14345	-0.10563	-0.04524	-0.03684	0.10223	-0.03027	-0.02828	-0.09742	-0.06899	0.09736	-0.06961	-0.04791	0.00902
1043978082	0.05677	-0.03394	0.09292		-0.01956	0.05017	0.08231	-0.0706	-0.04416	0.22338	-0.036	-0.10878	0.04012	0.09015	0.13591	-0.02402	-0.0402	0.08136	-0.10386	0.13396	-0.13026	0.19903	-0.21537	-0.18715	-0.04208	-0.05455	-0.09758	0.01036	-0.14173	-0.34832	-0.03412	0.21446	-0.11253	-0.06216	0.00724	-0.07767	0.14345	-0.10563	-0.04524	-0.03684	0.10223	-0.03027	-0.02828	-0.09742	-0.06899	0.09736	-0.06961	-0.04791	0.00902
1044078082	0.05677	-0.03394	0.09292		-0.01956	0.05017	0.08231	-0.0706	-0.04416	0.22338	-0.036	-0.10878	0.04012	0.09015	0.13591	-0.02402	-0.0402	0.08136	-0.10386	0.13396	-0.13026	0.19903	-0.21537	-0.18715	-0.04208	-0.05455	-0.09758	0.01036	-0.14173	-0.34832	-0.03412	0.21446	-0.11253	-0.06216	0.00724	-0.07767	0.14345	-0.10563	-0.04524	-0.03684	0.10223	-0.03027	-0.02828	-0.09742	-0.06899	0.09736	-0.06961	-0.04791	0.00902
1044178082	0.05677	-0.03394	0.09292		-0.01956	0.05017	0.08231	-0.0706	-0.04416	0.22338	-0.036	-0.10878	0.04012	0.09015	0.13591	-0.02402	-0.0402	0.08136	-0.10386	0.13396	-0.13026	0.19903	-0.21537	-0.18715	-0.04208	-0.05455	-0.09758	0.01036	-0.14173	-0.0596	-0.03412	0.21446	-0.11253	-0.06216	0.00724	-0.07767	0.14345	-0.10563	-0.04524	-0.03684	0.10223	-0.03027	-0.02828	-0.09742	-0.06899	0.09736	-0.06961	-0.04791	0.00902
1044278082	0.05677	-0.03394	0.09292		-0.01956	0.05017	0.08231	-0.0706	-0.04416	0.22338	-0.036	-0.10878	0.04012	0.09015	0.13591	-0.02402	-0.0402	0.08136	-0.10386	0.13396	-0.13026	0.19903	-0.21537	-0.18715	-0.04208	-0.05455	-0.09758	0.01036	-0.14173	-0.0596	-0.03412	0.21446	-0.11253	-0.06216	0.00724	-0.07767	0.14345	-0.10563	-0.04524	-0.03684	0.10223	-0.03027	-0.02828	-0.09742	-0.06899	0.09736	-0.06961	-0.04791	0.00902
1044378082	0.05677	-0.03394	0.09292		-0.01956	0.05017	0.08231	-0.0706	-0.04416	0.22338	-0.036	-0.10878	0.04012	0.09015	0.13591	-0.02402	-0.0402	0.08136	-0.10386	0.13396	-0.13026	0.19903	-0.21537	-0.18715	-0.04208	-0.05455	-0.09758	0.01036	-0.14173	-0.0596	-0.03412	0.21446	-0.11253	-0.06216	0.00724	-0.07767	0.14345	-0.10563	-0.04524	-0.03684	0.10223	-0.03027	-0.02828	-0.09742	-0.06899	0.09736	-0.06961	-0.04791	0.00902
1044478082	0.05677	-0.03394	0.09292		-0.01956	0.05017	0.08231	-0.0706	-0.04416	0.22338	-0.036	-0.10878	0.04012	0.09015	0.13591	-0.02402	-0.0402	0.08136	-0.10386	0.13396	-0.13026	0.19903	-0.21537	-0.18715	-0.04208	-0.05455	-0.09758	0.01036	-0.14173	-0.0596	-0.03412	0.21446	-0.11253	-0.06216	0.00724	-0.07767	0.14345	-0.10563	-0.04524	-0.03684	0.10223	-0.03027	-0.02828	-0.09742	-0.06899	0.09736	-0.06961	-0.04791	0.00902
1044578082	0.05677	-0.03394	0.09292		-0.01956	0.05017	0.08231	-0.0706	-0.04416	0.22338	-0.036	-0.10878	0.04012	0.09015	0.13591	-0.02402	-0.0402	0.08136	-0.10386	0.13396	-0.13026	0.19903	-0.21537	-0.18715	-0.04208	-0.05455	-0.09758	0.01036	-0.14173	-0.0596	-0.03412	0.21446	-0.33639	-0.06216	0.00724	-0.07767	0.14345	-0.10563	-0.04524	-0.03684	0.10223	-0.03027	-0.02828	-0.09742	-0.06899	0.09736	-0.06961	-0.04791	0.00902
1044678082	0.05677	-0.03394	0.09292		-0.01956	0.05017	0.08231	-0.0706	-0.04416	0.22338	-0.036	-0.10878	0.04012	0.09015	0.13591	-0.02402	-0.0402	0.08136	-0.10386	0.13396	-0.13026	0.19903	-0.21537	-0.18715	-0.04208	-0.05455	-0.09758	0.01036	-0.14173	-0.0596	-0.03412	0.21446	-0.33639	-0.06216	0.00724	-0.07767	0.14345	-0.10563	-0.04524	-0.03684	0.10223	-0.03027	-0.02828	-0.09742	-0.06899	0.09736	-0.06961	-0.04791	0.00902
1044778082	0.05677	-0.03394	0.09292		-0.01956	0.05017	0.08231	-0.0706	-0.04416	0.22338	-0.036	-0.10878	0.04012	0.09015	0.13591	-0.02402	-0.0402	0.08136	-0.10386	0.13396	-0.13026	0.19903	-0.21537	-0.18715	-0.04208	-0.05455	-0.09758	0.01036	-0.14173	-0.0596	-0.03412	0.21446	-0.04701	-0.06216	0.00724	-0.07767	0.14345	-0.10563	-0.04524	-0.03684	0.10223	-0.03027	-0.02828	-0.09742	-0.06899	0.09736	-0.06961	-0.04791	0.00902
1044878082	-0.65437	-0.03394	0.09292		-0.01956	0.05017	0.08231	-0.0706	-0.04416	0.22338	-0.036	-0.10878	0.04012	0.09015	0.13591	-0.02402	-0.0402	0.08136	-0.10386	0.13396	-0.13026	0.19903	-0.21537	-0.18715	-0.04208	-0.05455	-0.09758	0.01036	-0.14173	-0.0596	-0.03412	0.21446	-0.04701	-0.06216	0.00724	-0.07767	0.14345	-0.10563	-0.04524	-0.03684	0.10223	-0.03027	-0.02828	-0.09742	-0.06899	0.09736	-0.06961	-0.04791	0.00902
1044978082	-0.65437	-0.03394	0.09292		-0.01956	0.05017	0.08231	-0.0706	-0.04416	0.22338	-0.036	-0.10878	0.04012	0.09015	0.13591	-0.02402	-0.0402	0.08136	-0.10386	0.13396	-0.13026	0.19903	-0.21537	-0.18715	-0.04208	-0.05455	-0.09758	0.01036	-0.14173	-0.0596	-0.03412	0.21446	-0.04701	-0.06216	0.00724	-0.07767	0.14345	-0.10563	-0.04524	-0.03684	0.10223	-0.03027	-0.02828	-0.09742	-0.06899	0.09736	-0.06961	-0.04791	0.00902
1045078082	0.05047	-0.03394	0.09292		-0.01956	0.05017	0.08231	-0.0706	-0.04416	0.22338	-0.036	-0.10878	0.04012	0.09015	0.13591	-0.02402	-0.0402	0.08136	-0.10386	0.13396	-0.13026	0.19903	-0.21537	-0.18715	-0.04208	-0.05455	-0.09758	0.01036	-0.14173	-0.0596	-0.03412	0.21446	-0.04701	-0.06216	0.00724	-0.07767	0.14345	-0.10563	-0.04524	-0.03684	0.10223	-0.03027	-0.02828	-0.09742	-0.06899	0.09736	-0.06961	-0.04791	0.00902
1045178082	0.05047	-0.03394	0.09292		-0.01956	0.05017	0.08231	-0.0706	-0.04416	0.22338	-0.036	-0.10878	0.25097	0.09015	0.13591	-0.02402	-0.0402	0.08136	-0.31288	0.13396	-0.13026	0.19903	-0.47244	-0.18715	-0.04208	-0.05455	-0.09758	0.01036	-0.14173	-0.0596	-0.03412	0.21446	-0.04701	-0.06216	0.00724	-0.07767	0.14345	-0.10563	-0.04524	-0.03684	0.38453	-0.03027	-0.02828	-0.09742	-0.06899	0.09736	-0.06961	-0.04791	0.00902
1045278082	0.05047	-0.03394	0.09292		-0.01956	0.05017	0.63584	-0.0706	-0.04416	0.55039	-0.036	-0.10878	0.25097	0.09015	0.13591	-0.02402	-0.0402	0.08136	-0.31288	0.13396	-0.03205	0.19903	-0.78073	-0.43201	-0.04208	-0.05455	-0.09758	0.01036	-0.14173	-0.0596	-0.03412	0.21446	-0.04701	-0.06216	0.00724	-0.07767	0.14345	-0.10563	-0.04524	-0.03684	0.38453	-0.03027	-0.02828	-0.09742	-0.06899	0.09736	-0.06961	-0.04791	0.00902
1045378082	0.05047	-0.03394	0.09292		-0.01956	0.05017	0.63584	-0.0706	-0.04416	0.55039	-0.036	-0.10878	0.25097	0.09015	0.13591	-0.02402	-0.0402	0.08136	0.02087	0.13396	-0.03205	0.19903	-0.20142	-0.1154	-0.04208	-0.05455	-0.09758	0.01036	-0.14173	-0.0596	-0.03412	0.21446	-0.04701	-0.06216	0.00724	-0.07767	0.14345	-0.10563	-0.04524	-0.03684	0.38453	-0.03027	-0.02828	-0.09742	-0.06899	0.09736	-0.06961	-0.04791	0.00902
1045478082	0.05047	-0.03394	0.09292		-0.01956	0.27804	0.63584	-0.0706	-0.04416	0.55039	-0.036	-0.10878	0.25097	0.09015	0.13591	-0.02402	-0.0402	0.08136	0.02087	0.13396	-0.03205	0.19903	-0.20142	-0.1154	-0.04208	-0.05455	-0.09758	0.01036	-0.14173	-0.0596	-0.03412	0.21446	-0.04701	-0.06216	0.00724	-0.07767	0.14345	-0.10563	-0.04524	-0.03684	0.38453	-0.03027	-0.02828	-0.09742	-0.06899	0.09736	-0.06961	-0.04791	0.00902
1045578082	0.05047	-0.03394	0.09292		-0.01956	0.27804	0.63584	-0.0706	-0.04416	0.55039	-0.036	-0.10878	0.25097	0.09015	0.13591	-0.02402	-0.0402	0.08136	0.02087	0.13396	-0.03205	0.19903	-0.20142	-0.1154	-0.04208	-0.05455	-0.09758	0.01036	-0.14173	-0.0596	-0.03412	0.21446	-0.04701	-0.06216	0.00724	-0.07767	0.14345	-0.10563	-0.04524	-0.03684	0.38453	-0.03027	-0.02828	-0.09742	-0.06899	0.09736	-0.06961	-0.04791	0.00902
1045678082	0.05047	-0.03394	0.09292		-0.01956	-0.03688	0.63584	-0.0706	-0.04416	0.55039	-0.036	-0.10878	0.25097	0.09015	0.13591	-0.02402	-0.0402	0.08136	0.02087	0.13396	-0.03205	0.19903	-0.20142	-0.1154	-0.04208	-0.05455	-0.09758	0.01036	-0.14173	-0.0596	-0.03412	0.21446	-0.04701	-0.06216	0.00724	-0.07767	0.14345	-0.10563	-0.04524	-0.03684	0.38453	-0.03027	-0.02828	-0.09742	-0.06899	0.09736	-0.06961	-0.04791	0.00902
1045778082	0.05047	-0.03394	0.09292		-0.01956	-0.03688	0.63584	-0.0706	-0.04416	0.55039	-0.036	-0.10878	0.25097	0.09015	0.13591	-0.02402	-0.0402	0.08136	0.02087	0.13396	-0.03205	0.19903	-0.20142	-0.1154	-0.04208	-0.05455	-0.09758	0.01036	-0.14173	-0.0596	-0.03412	0.21446	-0.04701	-0.06216	0.00724	-0.07767	0.14345	-0.10563	-0.04524	-0.03684	0.38453	-0.03027	-0.02828	-0.09742	-0.06899	0.09736	-0.06961	-0.04791	0.00902
1045878082	0.05047	-0.03394	0.09292		-0.01956	-0.03688	0.63584	-0.0706	-0.04416	0.55039	-0.036	-0.10878	0.25097	0.09015	0.13591	-0.02402	-0.0402	0.08136	0.02087	0.13396	-0.03205	0.19903	-0.20142	-0.1154	-0.04208	-0.05455	-0.09758	0.01036	-0.14173	-0.0596	-0.03412	0.21446	-0.04701	-0.06216	0.00724	-0.07767	0.14345	-0.10563	-0.04524	-0.03684	0.38453	-0.03027	-0.02828	-0.09742	-0.06899	0.09736	-0.06961	-0.04791	0.00902
1045978082	0.05047	-0.03394	0.09292		-0.01956	-0.03688	0.63584	-0.0706	-0.04416	0.55039	-0.036	-0.10878	0.25097	0.09015	0.13591	-0.02402	-0.0402	0.08136	0.02087	0.13396	-0.03205	0.19903	-0.20142	-0.1154	-0.04208	-0.05455	-0.09758	0.01036	-0.14173	-0.0596	-0.03412	0.21446	-0.04701	-0.06216	0.00724	-0.07767	0.14345	-0.10563	-0.04524	-0.03684	0.38453	-0.03027	-0.02828	-0.09742	-0.06899	0.09736	-0.06961	-0.04791	0.00902
1046078082	0.05047	-0.03394	0.09292		-0.01956	-0.03688	0.63584	-0.0706	-0.04416	0.55039	-0.036	-0.10878	0.25097	0.09015	0.13591	-0.02402	-0.0402	0.08136	0.02087	0.13396	-0.03205	0.19903	-0.20142	-0.1154	-0.04208	-0.05455	-0.09758	0.01036	-0.14173	-0.0596	-0.03412	0.21446	-0.04701	-0.06216	0.00724	-0.07767	0.14345	-0.10563	-0.04524	-0.03684	0.38453	-0.03027	-0.02828	-0.09742	-0.06899	0.09736	-0.06961	-0.04791	0.00902
1046178082	0.05047	-0.03394	0.09292		-0.01956	-0.03688	0.63584	-0.0706	-0.04416	0.55039	-0.036	-0.10878	0.25097	0.09015	0.13591	-0.02402	-0.0402	0.08136	0.02087	0.13396	-0.03205	0.19903	-0.20142	-0.1154	-0.04208	-0.05455	-0.09758	0.01036	-0.14173	-0.0596	-0.03412	0.21446	-0.04701	-0.06216	0.00724	-0.07767	0.14345	-0.10563	-0.04524	-0.03684	0.38453	-0.03027	-0.02828	-0.09742	-0.06899	0.09736	-0.06961	-0.04791	0.00902
1046278082	0.05047	-0.03394	0.09292		-0.01956	-0.03688	0.63584	-0.0706	-0.04416	0.55039	-0.036	-0.10878	-0.00685	0.09015	0.13591	-0.02402	-0.0402	0.08136	0.02087	0.13396	-0.03205	0.19903	-0.20142	-0.1154	-0.04208	-0.05455	-0.09758	0.01036	-0.14173	-0.0596	-0.03412	0.21446	-0.04701	-0.06216	0.00724	-0.07767	0.14345	-0.10563	-0.04524	-0.03684	-0.08063	-0.03027	-0.02828	-0.09742	-0.06899	0.09736	-0.06961	-0.04791	0.00902
1046378082	0.05047	-0.03394	0.09292		-0.01956	-0.03688	0.04079	-0.0706	-0.04416	-0.00146	-0.036	-0.10878	-0.00685	-0.22887	0.13591	-0.02402	-0.0402	0.08136	0.02087	-0.1745	-0.03205	0.19903	-0.20142	-0.1154	-0.04208	-0.05455	-0.09758	0.01036	-0.14173	-0.0596	-0.03412	0.21446	-0.04701	-0.06216	0.00724	-0.07767	0.14345	-0.10563	-0.04524	-0.03684	-0.08063	-0.03027	-0.02828	-0.09742	-0.06899	0.09736	-0.06961	-0.04791	0.00902
1046478082	0.05047	-0.03394	0.09292		-0.01956	-0.03688	0.04079	-0.0706	-0.04416	-0.00146	-0.036	-0.10878	-0.00685	-0.02811	0.13591	-0.02402	-0.0402	0.08136	0.02087	-0.1745	-0.03205	0.19903	-0.20142	-0.1154	-0.04208	-0.05455	-0.09758	0.01036	-0.14173	-0.0596	-0.03412	0.21446	-0.04701	-0.06216	0.00724	-0.07767	0.14345	-0.10563	-0.04524	-0.03684	-0.08063	-0.03027	-0.02828	-0.09742	-0.06899	0.09736	-0.06961	-0.04791	0.00902
1046578082	0.05047	-0.03394	0.09292		-0.01956	-0.03688	0.04079	-0.0706	-0.04416	-0.00146	-0.036	-0.10878	-0.00685	-0.02811	0.13591	-0.02402	-0.0402	0.08136	0.02087	-0.1745	-0.03205	0.19903	-0.20142	-0.1154	-0.04208	-0.05455	-0.09758	0.01036	-0.14173	-0.0596	-0.03412	0.21446	-0.04701	-0.06216	0.00724	-0.07767	0.14345	-0.10563	-0.04524	-0.03684	-0.08063	-0.03027	-0.02828	-0.09742	-0.06899	0.09736	-0.06961	-0.04791	0.00902
1046678082	0.05047	-0.03394	0.09292		-0.01956	-0.03688	0.04079	-0.0706	-0.04416	-0.00146	-0.036	-0.10878	-0.00685	-0.02811	0.13591	-0.02402	-0.0402	0.08136	0.02087	-0.1745	-0.03205	0.19903	-0.20142	-0.1154	-0.04208	-0.05455	-0.09758	0.01036	-0.14173	-0.0596	-0.03412	0.21446	-0.04701	-0.06216	0.00724	-0.07767	0.14345	-0.10563	-0.04524	-0.03684	-0.08063	-0.03027	-0.02828	-0.09742	-0.06899	0.09736	-0.06961	-0.04791	0.00902
1046778082	0.05047	-0.03394	0.09292		-0.01956	-0.03688	0.04079	-0.0706	-0.04416	-0.00146	-0.036	-0.10878	-0.00685	-0.02811	0.13591	-0.02402	-0.0402	0.08136	0.02087	-0.1745	-0.03205	0.19903	-0.20142	-0.1154	-0.04208	-0.05455	-0.09758	0.01036	-0.14173	-0.0596	-0.03412	0.21446	-0.04701	-0.06216	0.00724	-0.07767	0.14345	-0.10563	-0.04524	-0.03684	-0.08063	-0.03027	-0.02828	-0.09742	-0.06899	0.09736	-0.06961	-0.04791	0.00902
1046878082	0.05047	-0.03394	0.09292		-0.01956	-0.03688	0.04079	-0.0706	-0.04416	-0.00146	-0.036	-0.10878	-0.00685	-0.02811	0.13591	-0.02402	-0.0402	0.08136	0.02087	-0.1745	-0.03205	0.19903	-0.20142	-0.1154	-0.04208	-0.05455	-0.09758	0.01036	-0.14173	-0.0596	-0.03412	0.21446	-0.04701	-0.06216	0.00724	-0.07767	0.14345	-0.10563	-0.04524	-0.03684	-0.08063	-0.03027	-0.02828	-0.09742	-0.06899	0.09736	-0.06961	-0.04791	0.00902
1046978082	0.05047	-0.03394	0.09292		-0.01956	-0.03688	0.04079	-0.0706	-0.04416	-0.00146	-0.036	-0.10878	-0.00685	-0.02811	0.13591	-0.02402	-0.0402	0.08136	0.02087	-0.1745	-0.03205	0.19903	-0.20142	-0.1154	-0.04208	-0.05455	-0.09758	0.01036	-0.14173	-0.0596	-0.03412	0.21446	-0.04701	-0.06216	0.00724	-0.07767	0.14345	-0.10563	-0.04524	-0.03684	-0.08063	-0.03027	-0.02828	-0.09742	-0.06899	0.09736	-0.06961	-0.04791	0.00902
1047078082	0.05047	-0.03394	0.09292		-0.01956	-0.03688	0.04079	-0.0706	-0.04416	-0.00146	-0.036	-0.10878	-0.00685	-0.02811	0.13591	-0.02402	-0.0402	0.08136	0.02087	-0.1745	-0.03205	0.19903	-0.20142	-0.1154	-0.04208	-0.05455	-0.09758	0.01036	-0.14173	-0.0596	-0.03412	0.21446	-0.04701	-0.06216	0.00724	-0.07767	0.14345	-0.10563	-0.04524	-0.03684	-0.08063	-0.03027	-0.02828	-0.09742	-0.06899	0.09736	-0.06961	-0.04791	0.00902
1047178082	0.05047	-0.03394	0.09292		-0.01956	-0.03688	0.04079	-0.0706	-0.04416	-0.00146	-0.036	-0.10878	-0.00685	-0.02811	0.13591	-0.02402	-0.0402	0.08136	0.02087	-0.1745	-0.03205	0.19903	-0.20142	-0.1154	-0.04208	-0.05455	-0.09758	0.01036	-0.14173	-0.0596	-0.03412	0.21446	-0.04701	-0.06216	0.00724	-0.07767	0.14345	0.18093	-0.04524	-0.03684	-0.08063	-0.03027	-0.02828	-0.09742	-0.06899	0.09736	-0.06961	-0.04791	0.00902
1047278082	0.05047	-0.03394	0.09292		-0.01956	-0.03688	0.04079	-0.0706	-0.04416	-0.00146	-0.036	-0.10878	-0.00685	-0.02811	-0.13052	-0.02402	-0.0402	0.08136	0.02087	-0.1745	-0.03205	0.19903	-0.20142	-0.1154	-0.04208	-0.05455	-0.09758	0.01036	-0.14173	-0.0596	-0.03412	0.21446	-0.04701	-0.06216	0.00724	-0.07767	0.14345	-0.02006	-0.04524	-0.03684	-0.08063	-0.03027	-0.02828	-0.09742	-0.06899	0.09736	-0.06961	-0.04791	0.00902
1047378082	0.05047	-0.03394	0.09292		-0.01956	-0.03688	0.04079	-0.0706	-0.04416	-0.00146	-0.036	-0.10878	-0.00685	-0.02811	-0.13052	-0.02402	-0.0402	0.08136	0.02087	-0.1745	-0.03205	0.19903	-0.20142	-0.1154	-0.04208	-0.05455	-0.09758	0.01036	-0.14173	-0.0596	-0.03412	0.21446	-0.04701	-0.06216	0.00724	-0.07767	0.14345	-0.02006	-0.04524	-0.03684	-0.08063	-0.03027	-0.02828	-0.09742	-0.06899	0.09736	-0.06961	-0.04791	0.00902
1047478082	0.05047	-0.03394	0.09292		-0.01956	-0.03688	0.04079	-0.0706	-0.04416	-0.00146	-0.036	-0.10878	-0.00685	-0.02811	-0.13052	-0.02402	-0.0402	0.08136	0.02087	-0.1745	-0.03205	0.19903	-0.20142	-0.1154	-0.04208	-0.05455	-0.09758	0.01036	-0.14173	-0.0596	-0.03412	0.21446	-0.04701	-0.06216	0.00724	-0.07767	0.14345	-0.02006	-0.04524	-0.03684	-0.08063	-0.03027	-0.02828	-0.09742	-0.06899	0.09736	-0.06961	-0.04791	0.00902
1047578082	0.05047	-0.03394	0.09292		-0.01956	-0.03688	0.04079	-0.0706	-0.04416	-0.00146	-0.036	-0.10878	-0.00685	-0.02811	-0.13052	-0.02402	-0.0402	0.08136	0.02087	-0.1745	-0.03205	0.19903	-0.20142	-0.1154	-0.04208	-0.05455	-0.09758	0.01036	-0.14173	-0.0596	-0.03412	0.21446	-0.04701	-0.06216	0.00724	-0.07767	0.14345	-0.02006	-0.04524	-0.03684	-0.08063	-0.03027	-0.02828	-0.09742	-0.06899	0.09736	-0.06961	-0.04791	0.00902
1047678082	0.05047	-0.03394	0.09292		-0.01956	-0.03688	0.04079	-0.0706	-0.04416	-0.00146	-0.036	-0.10878	-0.00685	-0.02811	-0.13052	-0.02402	-0.0402	0.08136	0.02087	-0.1745	-0.03205	0.19903	-0.20142	-0.1154	-0.04208	-0.05455	-0.09758	0.01036	-0.14173	-0.0596	-0.03412	0.21446	-0.04701	-0.06216	0.00724	-0.07767	0.14345	-0.02006	-0.04524	-0.03684	-0.08063	-0.03027	-0.02828	-0.09742	-0.06899	0.09736	-0.06961	-0.04791	0.00902
1047778082	0.05047	-0.03394	0.09292		-0.01956	-0.03688	0.67492	-0.0706	-0.04416	-0.00146	-0.036	-0.10878	-0.00685	-0.02811	-0.13052	-0.02402	-0.0402	0.08136	0.02087	-0.1745	-0.03205	0.19903	-0.20142	-0.1154	-0.04208	-0.05455	-0.09758	0.01036	-0.14173	-0.0596	-0.03412	0.21446	-0.04701	-0.06216	0.00724	-0.07767	0.14345	-0.02006	-0.04524	-0.03684	-0.08063	-0.03027	-0.02828	-0.09742	-0.06899	0.09736	-0.06961	-0.04791	0.00902
1047878082	0.05047	-0.03394	0.09292		-0.01956	-0.03688	0.67492	-0.0706	-0.04416	-0.00146	-0.036	-0.10878	-0.00685	-0.02811	-0.13052	-0.02402	-0.0402	0.08136	0.02087	-0.1745	-0.03205	0.19903	-0.20142	-0.1154	-0.04208	-0.05455	-0.09758	0.01036	-0.14173	-0.0596	-0.03412	0.21446	-0.04701	-0.06216	0.00724	-0.07767	0.14345	-0.02006	-0.04524	-0.03684	-0.08063	-0.03027	-0.02828	-0.09742	-0.06899	0.09736	-0.06961	-0.04791	0.00902
1047978082	0.05047	-0.03394	0.09292		-0.01956	-0.03688	-0.49632	-0.0706	-0.04416	-0.47079	-0.036	-0.10878	-0.00685	-0.02811	-0.13052	-0.02402	-0.0402	0.08136	0.02087	-0.1745	-0.03205	-0.10287	-0.20142	-0.1154	-0.04208	-0.05455	-0.09758	0.01036	-0.14173	-0.0596	-0.03412	-0.21434	-0.04701	-0.06216	0.00724	-0.07767	-0.1507	-0.02006	-0.04524	-0.03684	-0.08063	-0.03027	-0.02828	-0.09742	-0.06899	0.09736	-0.06961	-0.04791	0.00902
1048078082	0.05047	-0.03394	0.09292		-0.01956	-0.03688	-0.49632	-0.0706	-0.04416	-0.47079	-0.036	-0.10878	-0.00685	-0.02811	-0.13052	-0.02402	-0.0402	0.08136	0.02087	-0.1745	-0.03205	-0.10287	-0.20142	-0.1154	-0.04208	-0.05455	-0.09758	0.01036	-0.14173	-0.0596	-0.03412	-0.21434	-0.04701	-0.06216	0.00724	-0.07767	-0.1507	-0.02006	-0.04524	-0.03684	-0.08063	-0.03027	-0.02828	-0.09742	-0.06899	0.09736	-0.06961	-0.04791	0.00902
1048178082	0.05047	-0.03394	0.09292		-0.01956	-0.03688	-0.49632	-0.0706	-0.2666	-0.47079	-0.036	-0.10878	-0.00685	-0.02811	-0.13052	-0.02402	-0.0402	0.08136	0.02087	-0.1745	-0.03205	-0.10287	-0.20142	-0.1154	-0.04208	-0.05455	-0.09758	0.01036	-0.14173	-0.0596	-0.03412	-0.21434	-0.04701	-0.06216	0.00724	-0.07767	-0.1507	-0.02006	-0.04524	-0.03684	-0.08063	-0.03027	-0.02828	-0.09742	-0.06899	0.09736	-0.06961	-0.04791	0.00902
1048278082	0.05047	-0.03394	0.09292		-0.01956	-0.03688	-0.49632	-0.0706	-0.2666	-0.47079	-0.036	-0.10878	-0.00685	-0.02811	-0.13052	-0.02402	-0.0402	0.08136	0.02087	-0.1745	-0.03205	-0.10287	-0.20142	-0.1154	-0.04208	-0.05455	-0.09758	0.01036	-0.14173	-0.0596	-0.03412	-0.21434	-0.04701	-0.06216	0.00724	-0.07767	-0.1507	-0.02006	-0.04524	-0.03684	-0.08063	-0.03027	-0.02828	-0.09742	-0.06899	0.09736	-0.06961	-0.04791	0.00902
1048378082	0.05047	-0.03394	0.09292		-0.01956	-0.03688	-0.49632	-0.0706	-0.2666	-0.47079	-0.036	-0.10878	-0.00685	-0.02811	-0.13052	-0.02402	-0.0402	0.08136	0.02087	-0.1745	-0.03205	-0.10287	0.12102	-0.1154	-0.04208	-0.05455	-0.09758	0.01036	-0.14173	-0.0596	-0.03412	-0.21434	-0.04701	-0.06216	0.00724	-0.07767	-0.1507	-0.02006	-0.04524	-0.03684	-0.08063	-0.03027	-0.02828	-0.09742	-0.06899	-0.10943	-0.06961	-0.04791	0.00902
1048478082	0.05047	-0.03394	0.09292		-0.01956	-0.03688	-0.49632	-0.0706	-0.2666	-0.47079	-0.036	-0.10878	-0.00685	-0.02811	-0.13052	-0.02402	-0.0402	0.08136	0.02087	-0.1745	-0.03205	-0.10287	0.12102	-0.1154	-0.04208	-0.05455	-0.09758	0.01036	-0.14173	-0.0596	-0.03412	-0.21434	-0.04701	-0.06216	0.00724	-0.07767	-0.1507	-0.02006	-0.04524	-0.03684	-0.08063	-0.03027	-0.02828	-0.09742	-0.06899	-0.10943	-0.06961	-0.04791	0.00902
1048578082	0.05047	-0.03394	0.09292		-0.01956	-0.03688	-0.49632	-0.0706	-0.0537	-0.47079	-0.036	-0.10878	-0.00685	-0.02811	-0.13052	-0.02402	-0.0402	0.08136	0.02087	-0.1745	-0.03205	-0.10287	0.12102	-0.1154	-0.04208	-0.05455	-0.09758	0.01036	-0.14173	-0.0596	-0.03412	-0.21434	-0.04701	-0.06216	0.00724	-0.07767	-0.1507	-0.02006	-0.04524	-0.03684	-0.08063	-0.03027	-0.02828	-0.09742	-0.06899	-0.10943	-0.06961	-0.04791	0.00902
1048678082	0.05047	-0.03394	0.09292		-0.01956	-0.03688	-0.49632	-0.0706	-0.0537	-0.47079	-0.036	-0.10878	-0.00685	-0.02811	-0.13052	-0.02402	-0.0402	0.08136	0.02087	-0.1745	-0.03205	-0.10287	0.12102	-0.1154	-0.04208	-0.05455	-0.09758	0.01036	-0.14173	-0.0596	-0.03412	-0.21434	-0.04701	-0.06216	0.00724	-0.07767	-0.1507	-0.02006	-0.04524	-0.03684	-0.08063	-0.03027	-0.02828	-0.09742	-0.06899	-0.10943	-0.06961	-0.04791	0.00902
1048778082	0.05047	-0.03394	0.09292		-0.01956	-0.03688	-0.49632	-0.0706	-0.0537	-0.47079	-0.036	-0.10878	-0.00685	-0.02811	-0.13052	-0.02402	-0.0402	0.08136	0.02087	-0.1745	-0.03205	-0.10287	0.12102	-0.1154	-0.04208	-0.05455	-0.09758	0.01036	-0.14173	-0.0596	-0.03412	-0.21434	-0.04701	-0.06216	0.00724	-0.07767	-0.1507	-0.02006	-0.04524	-0.03684	-0.08063	-0.03027	-0.02828	-0.09742	-0.06899	-0.10943	-0.06961	-0.04791	0.00902
1048878082	0.05047	-0.03394	0.09292		-0.01956	-0.03688	-0.49632	-0.0706	-0.0537	-0.47079	-0.036	-0.10878	-0.00685	-0.02811	-0.13052	-0.02402	-0.0402	0.08136	0.02087	-0.1745	-0.03205	-0.10287	0.12102	-0.1154	-0.04208	-0.05455	-0.09758	0.01036	-0.14173	-0.0596	-0.03412	-0.21434	-0.04701	-0.06216	0.00724	-0.07767	-0.1507	-0.02006	-0.04524	-0.03684	-0.08063	-0.03027	-0.02828	-0.09742	-0.06899	-0.10943	-0.06961	-0.04791	0.00902
1048978082	0.05047	-0.03394	0.09292		-0.01956	-0.03688	-0.49632	-0.0706	-0.0537	-0.47079	-0.036	-0.10878	-0.00685	-0.02811	-0.13052	-0.02402	-0.0402	0.08136	0.02087	-0.1745	-0.03205	-0.10287	0.12102	-0.1154	-0.04208	-0.05455	-0.09758	0.01036	-0.14173	-0.0596	-0.03412	-0.21434	-0.04701	-0.06216	0.00724	-0.07767	-0.1507	-0.02006	-0.04524	-0.03684	-0.08063	-0.03027	-0.02828	-0.09742	-0.06899	-0.10943	-0.06961	-0.04791	0.00902
1049078082	0.05047	-0.03394	0.09292		-0.01956	-0.03688	-0.49632	-0.0706	-0.0537	-0.47079	-0.036	-0.10878	-0.00685	-0.02811	-0.13052	-0.02402	-0.0402	0.08136	0.02087	-0.1745	-0.03205	-0.10287	0.12102	-0.1154	-0.04208	-0.05455	-0.09758	0.01036	-0.14173	-0.0596	-0.03412	-0.21434	-0.04701	-0.06216	0.00724	-0.07767	-0.1507	-0.02006	-0.04524	-0.03684	-0.08063	-0.03027	-0.02828	-0.09742	-0.06899	-0.10943	-0.06961	-0.04791	0.00902
1049178082	0.05047	-0.03394	0.09292		-0.01956	-0.03688	-0.49632	-0.0706	-0.0537	-0.47079	-0.036	-0.10878	-0.00685	-0.02811	-0.13052	-0.02402	-0.0402	0.08136	0.02087	-0.1745	-0.03205	-0.10287	0.12102	-0.1154	-0.04208	-0.05455	-0.09758	0.01036	-0.14173	-0.0596	-0.03412	-0.21434	-0.04701	-0.06216	0.00724	-0.07767	-0.1507	-0.02006	-0.04524	-0.03684	-0.08063	-0.03027	-0.02828	-0.09742	-0.06899	-0.10943	-0.06961	-0.04791	0.00902
1049278082	0.05047	-0.03394	0.09292		-0.01956	-0.03688	-0.49632	-0.0706	-0.0537	-0.47079	-0.036	-0.10878	-0.00685	-0.02811	-0.13052	-0.02402	-0.0402	0.08136	0.02087	-0.1745	-0.03205	-0.10287	0.12102	-0.1154	-0.04208	-0.05455	-0.09758	0.01036	-0.14173	-0.0596	-0.03412	-0.21434	-0.04701	-0.06216	0.00724	-0.07767	-0.1507	-0.02006	-0.04524	-0.03684	-0.08063	-0.03027	-0.02828	-0.09742	-0.06899	-0.10943	-0.06961	-0.04791	0.00902
1049378082	0.05047	-0.03394	0.09292		-0.01956	-0.03688	-0.49632	-0.0706	-0.0537	-0.47079	-0.036	-0.10878	-0.00685	-0.02811	-0.13052	-0.02402	-0.0402	0.08136	0.02087	-0.1745	-0.03205	-0.10287	0.12102	-0.1154	-0.04208	-0.05455	-0.09758	0.01036	-0.14173	-0.0596	-0.03412	-0.21434	-0.04701	-0.06216	0.00724	-0.07767	-0.1507	-0.02006	-0.04524	-0.03684	-0.08063	-0.03027	-0.02828	-0.09742	-0.06899	-0.10943	-0.06961	-0.04791	0.00902
1049478082	0.05047	-0.03394	0.09292		-0.01956	-0.03688	-0.49632	-0.0706	-0.0537	-0.47079	-0.036	-0.10878	-0.00685	-0.02811	-0.13052	-0.02402	-0.0402	0.08136	0.02087	-0.1745	-0.03205	-0.10287	0.12102	-0.1154	-0.04208	-0.05455	-0.09758	0.01036	-0.14173	-0.0596	-0.03412	-0.21434	-0.04701	-0.06216	0.00724	-0.07767	-0.1507	0.24831	-0.04524	-0.03684	-0.08063	-0.03027	-0.02828	-0.09742	-0.06899	-0.10943	-0.06961	-0.04791	0.00902
1049578082	0.05047	-0.03394	0.09292		-0.01956	-0.03688	-0.49632	-0.0706	-0.0537	-0.47079	-0.036	-0.10878	-0.00685	-0.02811	-0.13052	-0.02402	-0.0402	0.08136	0.02087	-0.1745	-0.03205	-0.10287	0.12102	-0.1154	-0.04208	-0.05455	-0.09758	0.01036	-0.14173	-0.0596	-0.03412	-0.21434	-0.04701	-0.06216	0.00724	-0.07767	-0.1507	-0.06033	-0.04524	-0.03684	-0.08063	-0.03027	-0.02828	-0.09742	-0.06899	-0.10943	-0.06961	-0.04791	0.00902
1049678082	0.05047	-0.03394	0.09292		-0.01956	-0.03688	-0.49632	-0.0706	-0.0537	-0.47079	-0.036	-0.10878	-0.00685	-0.02811	-0.13052	-0.02402	-0.0402	0.08136	0.02087	-0.1745	-0.03205	-0.10287	0.07488	-0.1154	-0.04208	-0.05455	-0.09758	0.01036	-0.14173	-0.0596	-0.03412	-0.21434	-0.04701	-0.06216	0.00724	-0.07767	-0.1507	-0.06033	-0.04524	-0.03684	-0.08063	-0.03027	-0.02828	-0.09742	-0.06899	-0.10943	-0.06961	-0.04791	0.00902
1049778082	0.05047	-0.03394	0.09292		-0.01956	-0.03688	-0.49632	-0.0706	-0.0537	-0.47079	-0.036	-0.10878	-0.00685	-0.02811	-0.13052	-0.02402	-0.0402	0.08136	0.02087	-0.1745	-0.03205	-0.10287	0.07488	-0.1154	-0.04208	-0.05455	-0.09758	0.01036	-0.14173	-0.0596	-0.03412	-0.21434	-0.04701	-0.06216	0.00724	-0.07767	-0.1507	-0.06033	-0.04524	-0.03684	-0.08063	-0.03027	-0.02828	-0.09742	-0.06899	-0.10943	-0.06961	-0.04791	0.00902
1049878082	0.05047	-0.03394	0.09292		-0.01956	-0.03688	-0.49632	-0.0706	-0.0537	-0.47079	-0.036	-0.10878	-0.00685	-0.02811	-0.13052	-0.02402	-0.0402	0.08136	0.02087	-0.1745	-0.03205	-0.10287	0.07488	-0.1154	-0.04208	-0.05455	-0.09758	0.01036	-0.14173	-0.0596	-0.03412	-0.21434	-0.04701	-0.06216	0.00724	-0.07767	-0.1507	-0.06033	-0.04524	-0.03684	-0.08063	-0.03027	-0.02828	-0.09742	-0.06899	-0.10943	-0.06961	-0.04791	0.00902
1049978082	0.05047	-0.03394	0.09292		-0.01956	-0.03688	-0.49632	-0.0706	-0.0537	-0.47079	-0.036	-0.10878	-0.00685	-0.02811	-0.13052	-0.02402	-0.0402	0.08136	0.02087	-0.1745	-0.03205	-0.10287	0.07488	-0.1154	-0.04208	-0.05455	-0.09758	0.01036	-0.14173	-0.0596	-0.03412	-0.21434	-0.04701	-0.06216	0.00724	-0.07767	-0.1507	-0.06033	-0.04524	-0.03684	-0.08063	-0.03027	-0.02828	-0.09742	-0.06899	-0.10943	-0.06961	-0.04791	0.00902
1050078082	0.05047	-0.03394	0.09292		-0.01956	-0.03688	-0.49632	-0.0706	-0.0537	-0.47079	-0.036	-0.10878	-0.00685	-0.02811	-0.13052	-0.02402	-0.0402	0.08136	0.02087	-0.1745	-0.03205	-0.10287	0.07488	-0.1154	-0.04208	-0.05455	-0.09758	0.01036	-0.14173	-0.0596	-0.03412	-0.21434	-0.04701	-0.06216	0.00724	-0.07767	-0.1507	-0.06033	-0.04524	-0.03684	-0.08063	-0.03027	-0.02828	-0.09742	-0.06899	-0.10943	-0.06961	-0.04791	0.00902
1050178082	0.05047	-0.03394	0.09292		-0.01956	-0.03688	-0.49632	-0.0706	-0.0537	-0.47079	-0.036	-0.10878	-0.00685	-0.02811	-0.13052	-0.02402	-0.0402	0.08136	0.02087	-0.1745	-0.03205	-0.10287	0.07488	-0.1154	-0.04208	-0.05455	-0.09758	0.01036	-0.14173	-0.0596	-0.03412	-0.21434	-0.04701	-0.06216	0.00724	-0.07767	-0.1507	-0.06033	-0.04524	-0.03684	-0.08063	-0.03027	-0.02828	-0.09742	-0.06899	-0.10943	-0.06961	-0.04791	0.00902
1050278082	0.05047	-0.03394	0.09292		-0.01956	-0.03688	-0.49632	-0.0706	-0.0537	-0.47079	-0.036	-0.10878	-0.00685	-0.02811	-0.13052	-0.02402	-0.0402	0.08136	0.02087	-0.1745	-0.03205	-0.10287	0.07488	-0.1154	-0.04208	-0.05455	-0.09758	0.01036	-0.14173	-0.0596	-0.03412	-0.21434	-0.04701	-0.06216	0.00724	-0.07767	-0.1507	-0.06033	-0.04524	-0.03684	-0.08063	-0.03027	-0.02828	-0.09742	-0.06899	-0.10943	-0.06961	-0.04791	0.00902
1050378082	0.05047	-0.03394	0.09292		-0.01956	-0.03688	-0.49632	-0.0706	-0.0537	-0.47079	-0.036	-0.10878	-0.00685	-0.02811	-0.13052	-0.02402	-0.0402	0.08136	0.02087	-0.1745	-0.03205	-0.10287	0.07488	-0.1154	-0.04208	-0.05455	-0.09758	0.01036	-0.14173	-0.0596	-0.03412	-0.21434	-0.04701	-0.06216	0.00724	-0.07767	-0.1507	-0.06033	-0.04524	-0.03684	-0.08063	-0.03027	-0.02828	-0.09742	-0.06899	-0.10943	-0.06961	-0.04791	0.00902
1050478082	0.05047	-0.03394	0.09292		-0.01956	-0.03688	-0.49632	-0.0706	-0.0537	-0.47079	-0.036	-0.10878	-0.00685	-0.02811	-0.13052	-0.02402	-0.0402	0.08136	0.02087	-0.1745	-0.03205	-0.10287	0.07488	-0.1154	-0.04208	-0.05455	-0.09758	0.01036	-0.14173	-0.0596	-0.03412	-0.21434	-0.04701	-0.06216	0.00724	-0.07767	-0.1507	-0.06033	-0.04524	-0.03684	-0.08063	-0.03027	-0.02828	-0.09742	-0.06899	-0.10943	-0.06961	-0.04791	0.00902
1050578082	0.05047	-0.03394	0.09292		-0.01956	-0.03688	-0.49632	-0.0706	-0.0537	-0.47079	-0.036	-0.10878	-0.00685	-0.02811	-0.13052	-0.02402	-0.0402	0.08136	0.02087	-0.1745	-0.03205	-0.10287	0.07488	-0.1154	-0.04208	-0.05455	-0.09758	0.01036	-0.14173	-0.0596	-0.03412	-0.21434	-0.04701	-0.06216	0.00724	-0.07767	-0.1507	-0.06033	-0.04524	-0.03684	-0.08063	-0.03027	-0.02828	-0.09742	-0.06899	-0.10943	-0.06961	-0.04791	0.00902
1050678082	0.05047	-0.03394	0.09292		-0.01956	-0.03688	-0.49632	-0.0706	-0.0537	-0.47079	-0.036	-0.10878	-0.00685	-0.02811	-0.13052	-0.02402	-0.0402	0.08136	0.02087	-0.1745	-0.03205	-0.10287	0.07488	-0.1154	-0.04208	-0.05455	-0.09758	0.01036	-0.14173	-0.0596	-0.03412	-0.21434	-0.04701	-0.06216	0.00724	-0.07767	-0.1507	-0.06033	-0.04524	-0.03684	-0.08063	-0.03027	-0.02828	-0.09742	-0.06899	-0.10943	-0.06961	-0.04791	0.00902
1050778082	0.05047	-0.03394	0.09292		-0.01956	-0.03688	-0.49632	-0.0706	-0.0537	-0.47079	-0.036	-0.10878	-0.00685	-0.02811	-0.13052	-0.02402	-0.0402	0.08136	0.02087	-0.1745	-0.03205	-0.10287	0.07488	-0.1154	-0.04208	-0.05455	-0.09758	0.01036	-0.14173	-0.0596	-0.03412	-0.21434	-0.04701	-0.06216	0.00724	-0.07767	-0.1507	-0.06033	-0.04524	-0.03684	-0.08063	-0.03027	-0.02828	-0.09742	-0.06899	-0.10943	-0.06961	-0.04791	0.00902
1050878082	0.05047	-0.03394	0.09292		-0.01956	-0.03688	-0.49632	-0.0706	-0.0537	-0.47079	-0.036	-0.10878	-0.00685	-0.02811	-0.13052	-0.02402	-0.0402	0.08136	0.02087	-0.1745	-0.03205	-0.10287	0.07488	-0.1154	-0.04208	-0.05455	-0.09758	0.01036	-0.14173	-0.0596	-0.03412	-0.21434	-0.04701	-0.06216	0.00724	-0.07767	0.05134	-0.06033	-0.04524	-0.03684	-0.08063	-0.03027	-0.02828	-0.09742	-0.06899	-0.10943	-0.06961	-0.04791	0.00902
1050978082	0.05047	-0.03394	0.09292		-0.01956	-0.03688	-0.49632	-0.0706	-0.0537	-0.47079	-0.036	-0.10878	-0.00685	-0.02811	-0.13052	-0.02402	-0.0402	0.08136	0.02087	-0.1745	-0.03205	-0.10287	0.07488	-0.1154	-0.04208	-0.05455	-0.09758	0.01036	-0.14173	-0.0596	-0.03412	-0.21434	-0.04701	-0.06216	0.00724	-0.07767	0.05134	-0.06033	-0.04524	-0.03684	-0.08063	-0.03027	-0.02828	-0.09742	-0.06899	-0.10943	-0.06961	-0.04791	0.00902
1051078082	0.05047	-0.03394	0.09292		-0.01956	-0.03688	0.30109	-0.0706	-0.0537	-0.47079	-0.036	-0.10878	-0.00685	-0.02811	0.14607	-0.02402	-0.0402	0.08136	0.02087	-0.1745	-0.03205	-0.10287	-0.19171	-0.1154	-0.04208	-0.05455	-0.09758	0.01036	-0.14173	-0.0596	-0.03412	0.14379	-0.04701	-0.06216	0.00724	-0.07767	0.05134	-0.06033	-0.04524	-0.03684	-0.08063	-0.03027	-0.02828	-0.09742	-0.06899	-0.10943	-0.06961	-0.04791	0.00902
1051178082	0.05047	-0.03394	0.09292		-0.01956	-0.03688	0.30109	-0.0706	-0.0537	0.25773	-0.036	-0.10878	-0.00685	-0.02811	0.14607	-0.02402	-0.0402	0.08136	0.02087	-0.1745	-0.03205	-0.10287	-0.19171	-0.1154	-0.04208	-0.05455	-0.09758	0.01036	-0.14173	-0.0596	-0.03412	0.14379	-0.04701	-0.06216	0.00724	-0.07767	0.05134	-0.06033	-0.04524	-0.03684	-0.08063	-0.03027	-0.02828	-0.09742	-0.06899	-0.10943	-0.06961	-0.04791	0.00902
1051278082	0.05047	-0.03394	0.09292		-0.01956	-0.03688	0.30109	-0.0706	-0.0537	0.25773	-0.036	-0.10878	-0.00685	-0.02811	0.14607	-0.02402	-0.0402	0.08136	0.02087	0.03835	-0.03205	-0.10287	-0.19171	-0.1154	-0.04208	-0.05455	-0.09758	0.01036	-0.14173	-0.0596	-0.03412	0.14379	-0.04701	-0.06216	0.00724	-0.07767	0.05134	-0.06033	-0.04524	-0.03684	-0.08063	-0.03027	-0.02828	-0.09742	-0.06899	-0.10943	-0.06961	-0.04791	0.00902
1051378082	0.05047	-0.03394	0.09292		-0.01956	-0.03688	0.30109	-0.0706	-0.0537	0.25773	-0.036	-0.10878	-0.00685	-0.02811	0.14607	-0.02402	-0.0402	0.08136	0.02087	0.03835	-0.03205	-0.10287	-0.19171	-0.1154	-0.04208	-0.05455	-0.09758	0.01036	-0.14173	-0.0596	-0.03412	0.14379	-0.04701	-0.06216	0.00724	-0.07767	0.05134	-0.06033	-0.04524	-0.03684	-0.08063	-0.03027	-0.02828	-0.09742	-0.06899	-0.10943	-0.06961	-0.04791	0.00902
1051478082	0.05047	-0.03394	0.09292		-0.03005	-0.03688	0.30109	-0.0706	-0.0537	0.25773	-0.036	-0.10878	-0.00685	-0.02811	0.14607	-0.02402	-0.0402	0.08136	0.02087	0.03835	-0.03205	0.1651	-0.19171	-0.1154	-0.04208	-0.05455	-0.09758	0.01036	-0.14173	-0.0596	-0.03412	0.14379	-0.04701	-0.06216	0.00724	-0.07767	0.05134	-0.06033	-0.04524	-0.03684	-0.08063	-0.03027	-0.02828	-0.09742	-0.06899	0.06542	-0.06961	-0.04791	0.00902
1051578082	0.05047	-0.03394	0.09292		-0.03005	-0.03688	0.30109	-0.0706	-0.0537	0.25773	-0.036	-0.10878	-0.00685	-0.02811	0.14607	-0.02402	-0.0402	0.08136	0.02087	0.03835	-0.03205	0.1651	-0.19171	-0.1154	-0.04208	-0.05455	-0.09758	0.01036	-0.14173	-0.0596	-0.03412	0.14379	-0.04701	-0.06216	0.00724	-0.07767	0.05134	-0.06033	-0.04524	-0.03684	-0.08063	-0.03027	-0.02828	-0.09742	-0.06899	0.06542	-0.06961	-0.04791	0.00902
1051678082	0.05047	-0.03394	0.09292		-0.03005	-0.03688	0.30109	-0.0706	-0.0537	0.25773	-0.036	-0.10878	-0.00685	-0.02811	0.14607	-0.02402	-0.0402	0.08136	0.02087	0.03835	-0.03205	0.1651	-0.19171	-0.1154	-0.04208	-0.05455	-0.09758	0.01036	-0.14173	-0.0596	-0.03412	0.14379	-0.04701	-0.06216	0.00724	-0.07767	0.05134	-0.06033	-0.04524	-0.03684	-0.08063	-0.03027	-0.02828	-0.09742	-0.06899	0.06542	-0.06961	-0.04791	0.00902
1051778082	0.05047	-0.03394	0.09292		-0.03005	-0.03688	0.30109	-0.0706	-0.0537	0.25773	-0.036	-0.10878	-0.00685	-0.02811	0.14607	-0.02402	-0.0402	0.08136	0.02087	0.03835	-0.03205	0.1651	-0.19171	-0.1154	-0.04208	-0.05455	-0.09758	0.01036	-0.14173	-0.0596	-0.03412	0.14379	-0.04701	-0.06216	0.00724	-0.07767	0.05134	-0.06033	-0.04524	-0.03684	-0.08063	-0.03027	-0.02828	-0.09742	-0.06899	0.06542	-0.06961	-0.04791	0.00902
1051878082	0.05047	-0.03394	0.09292		-0.03005	-0.03688	0.30109	-0.0706	-0.0537	0.25773	-0.036	-0.10878	-0.00685	-0.02811	0.14607	-0.02402	-0.0402	0.08136	0.02087	0.03835	-0.03205	0.1651	-0.19171	-0.1154	-0.04208	-0.05455	-0.09758	0.01036	-0.14173	0.21651	-0.03412	0.14379	-0.04701	-0.06216	0.00724	-0.07767	0.05134	-0.06033	-0.04524	-0.03684	-0.08063	-0.03027	-0.02828	-0.09742	-0.06899	0.06542	-0.06961	-0.04791	0.00902
1051978082	0.05047	-0.03394	0.09292		-0.03005	-0.03688	0.30109	-0.0706	-0.0537	0.25773	-0.036	-0.10878	-0.00685	-0.02811	0.14607	-0.02402	-0.0402	0.08136	0.02087	0.03835	-0.03205	0.1651	-0.19171	-0.1154	-0.04208	-0.05455	-0.09758	0.01036	-0.14173	0.21651	-0.03412	0.14379	-0.04701	-0.06216	0.00724	-0.07767	0.05134	-0.06033	-0.04524	-0.03684	-0.08063	-0.03027	-0.02828	-0.09742	-0.06899	0.06542	-0.06961	-0.04791	0.00902
1052078082	0.05047	-0.03394	0.09292		-0.03005	-0.03688	0.30109	-0.0706	-0.0537	0.25773	-0.036	-0.10878	-0.00685	-0.02811	0.14607	-0.02402	-0.0402	0.08136	0.02087	0.03835	-0.03205	0.1651	-0.19171	-0.1154	-0.04208	-0.05455	-0.09758	0.01036	-0.14173	0.21651	-0.03412	0.14379	-0.04701	-0.06216	0.00724	-0.07767	0.05134	-0.06033	-0.04524	-0.03684	-0.08063	-0.03027	-0.02828	-0.09742	-0.06899	0.06542	-0.06961	-0.04791	0.00902
1052178082	0.05047	-0.03394	0.09292		-0.03005	-0.03688	0.30109	-0.0706	-0.0537	0.25773	-0.036	-0.10878	-0.00685	-0.02811	0.14607	-0.02402	-0.0402	0.08136	0.02087	0.03835	-0.03205	0.1651	-0.19171	-0.1154	-0.04208	-0.05455	-0.09758	0.01036	-0.14173	0.21651	-0.03412	0.14379	-0.04701	-0.06216	0.00724	-0.07767	0.05134	-0.06033	-0.04524	-0.03684	-0.08063	-0.03027	-0.02828	-0.09742	-0.06899	0.06542	-0.06961	-0.04791	0.00902
1052278082	0.05047	-0.03394	0.09292		-0.03005	-0.03688	0.30109	-0.0706	-0.0537	0.25773	-0.036	-0.10878	-0.00685	-0.02811	0.14607	-0.02402	-0.0402	0.08136	0.02087	0.03835	-0.03205	0.1651	-0.19171	-0.1154	-0.04208	-0.05455	-0.09758	0.01036	-0.14173	0.21651	-0.03412	0.14379	-0.04701	-0.06216	0.00724	-0.07767	0.05134	-0.06033	-0.04524	-0.03684	-0.08063	-0.03027	-0.02828	-0.09742	-0.06899	0.06542	-0.06961	-0.04791	0.00902
1052378082	0.05047	-0.03394	0.09292		-0.03005	-0.03688	0.30109	-0.0706	-0.0537	0.25773	-0.036	-0.10878	-0.00685	-0.02811	0.14607	-0.02402	-0.0402	0.08136	0.02087	0.03835	-0.03205	0.1651	-0.19171	-0.1154	-0.04208	-0.05455	-0.09758	0.01036	-0.14173	0.21651	-0.03412	0.14379	-0.04701	-0.06216	0.00724	-0.07767	0.05134	-0.06033	-0.04524	-0.03684	-0.08063	-0.03027	-0.02828	-0.09742	-0.06899	0.06542	-0.06961	-0.04791	0.00902
1052478082	0.05047	-0.03394	0.09292		-0.03005	-0.03688	0.30109	-0.0706	-0.0537	0.25773	-0.036	-0.10878	-0.00685	-0.02811	0.14607	-0.02402	-0.0402	0.08136	0.02087	0.03835	-0.03205	0.1651	-0.19171	-0.1154	-0.04208	-0.05455	-0.09758	0.01036	-0.14173	-0.08886	-0.03412	0.14379	-0.04701	-0.06216	0.00724	-0.07767	0.05134	-0.06033	-0.04524	-0.03684	-0.08063	-0.03027	-0.02828	-0.09742	-0.06899	0.06542	-0.06961	-0.04791	0.00902
1052578082	0.05047	-0.03394	0.09292		-0.03005	-0.03688	0.30109	-0.0706	-0.0537	0.25773	-0.036	-0.10878	-0.00685	-0.02811	0.14607	-0.02402	-0.0402	0.08136	0.02087	0.03835	-0.03205	0.1651	-0.19171	-0.1154	-0.04208	-0.05455	-0.09758	0.01036	-0.14173	-0.08886	-0.03412	0.14379	-0.04701	-0.06216	0.00724	-0.07767	0.05134	-0.06033	-0.04524	-0.03684	-0.08063	-0.03027	-0.02828	-0.09742	-0.06899	0.06542	-0.06961	-0.04791	0.00902
1052678082	0.05047	-0.03394	0.09292		-0.03005	-0.03688	0.30109	-0.0706	-0.0537	0.25773	-0.036	-0.10878	-0.00685	-0.02811	0.14607	-0.02402	-0.0402	0.08136	0.02087	0.03835	-0.03205	0.1651	-0.19171	-0.1154	-0.04208	-0.05455	-0.09758	0.01036	-0.14173	-0.08886	-0.03412	0.14379	-0.04701	-0.06216	0.00724	-0.07767	0.05134	-0.06033	-0.04524	-0.03684	-0.08063	-0.03027	-0.02828	-0.09742	-0.06899	0.06542	-0.06961	-0.04791	0.00902
1052778082	0.05047	-0.03394	0.09292		-0.03005	-0.03688	0.30109	-0.0706	-0.0537	0.25773	-0.036	-0.10878	-0.00685	-0.02811	0.14607	-0.02402	-0.0402	0.08136	0.02087	0.03835	-0.03205	0.1651	-0.19171	-0.1154	-0.04208	-0.05455	-0.09758	0.01036	-0.14173	-0.08886	-0.03412	0.14379	-0.04701	-0.06216	0.00724	-0.07767	0.05134	-0.06033	-0.04524	-0.03684	-0.08063	-0.03027	-0.02828	-0.09742	-0.06899	0.06542	-0.06961	-0.04791	0.00902
1052878082	0.05047	-0.03394	0.09292		-0.03005	-0.03688	0.30109	-0.0706	-0.0537	0.25773	-0.036	-0.10878	-0.00685	-0.02811	0.14607	-0.02402	-0.0402	0.08136	0.02087	0.03835	-0.03205	0.1651	-0.19171	-0.1154	-0.04208	-0.05455	-0.09758	0.01036	-0.14173	-0.08886	-0.03412	0.14379	-0.04701	-0.06216	0.00724	-0.07767	0.05134	-0.06033	-0.04524	-0.03684	-0.08063	-0.03027	-0.02828	-0.09742	-0.06899	0.06542	-0.06961	-0.04791	0.00902
1052978082	0.05047	-0.03394	0.09292		-0.03005	-0.03688	0.30109	-0.0706	-0.0537	0.25773	-0.036	-0.10878	-0.00685	-0.02811	0.14607	-0.02402	-0.0402	0.08136	0.02087	0.03835	-0.03205	0.1651	-0.19171	-0.1154	-0.04208	-0.05455	-0.09758	0.01036	-0.14173	-0.08886	-0.03412	0.14379	-0.04701	-0.06216	0.00724	-0.07767	0.05134	-0.06033	-0.04524	-0.03684	-0.08063	-0.03027	-0.02828	-0.09742	-0.06899	0.06542	-0.06961	-0.04791	0.00902
1053078082	0.05047	-0.03394	0.09292		-0.03005	-0.03688	0.30109	-0.0706	-0.0537	0.25773	-0.036	-0.10878	-0.00685	-0.02811	0.14607	-0.02402	-0.0402	0.08136	0.02087	0.03835	-0.03205	0.1651	-0.50045	-0.35669	-0.04208	-0.05455	-0.09758	0.01036	-0.14173	-0.08886	-0.03412	0.14379	-0.04701	-0.06216	0.00724	-0.07767	0.05134	-0.06033	-0.04524	-0.03684	-0.08063	-0.03027	-0.02828	-0.09742	-0.06899	0.06542	-0.06961	-0.04791	0.00902
1053178082	0.05047	-0.03394	0.09292		-0.03005	-0.03688	0.30109	-0.0706	-0.0537	0.25773	-0.036	-0.10878	-0.00685	-0.02811	0.14607	-0.02402	-0.0402	0.08136	0.02087	0.03835	-0.03205	0.1651	-0.26767	-0.35669	-0.04208	-0.05455	-0.09758	0.01036	-0.14173	-0.08886	-0.03412	0.14379	-0.04701	-0.06216	0.00724	-0.07767	0.05134	-0.06033	-0.04524	-0.03684	-0.08063	-0.03027	-0.02828	-0.09742	-0.06899	0.06542	-0.06961	-0.04791	0.00902
1053278082	0.05047	-0.03394	0.09292		-0.03005	-0.03688	0.30109	-0.0706	-0.0537	0.25773	-0.036	-0.10878	-0.00685	-0.02811	0.14607	-0.02402	-0.0402	0.08136	0.02087	0.03835	-0.03205	0.1651	-0.26767	-0.35669	-0.04208	-0.05455	-0.09758	0.01036	-0.14173	-0.08886	-0.03412	0.14379	-0.04701	-0.06216	0.00724	-0.07767	0.05134	-0.06033	-0.04524	-0.03684	-0.08063	-0.03027	-0.02828	-0.09742	-0.06899	0.06542	-0.06961	-0.04791	0.00902
1053378082	0.05047	-0.03394	0.09292		-0.03005	-0.03688	0.30109	-0.0706	-0.0537	0.25773	-0.036	-0.10878	-0.00685	-0.02811	0.14607	-0.02402	-0.0402	0.08136	0.02087	0.03835	-0.03205	0.1651	-0.26767	-0.35669	-0.04208	-0.05455	-0.02212	0.01036	-0.14173	-0.08886	-0.03412	0.14379	-0.04701	-0.06216	0.00724	-0.07767	0.05134	-0.06033	-0.04524	-0.03684	-0.08063	-0.03027	-0.02828	-0.30789	-0.06899	0.06542	-0.06961	-0.04791	0.00902
1053478082	0.05047	-0.03394	0.09292		-0.03005	-0.03688	0.30109	-0.0706	-0.0537	0.25773	-0.036	-0.10878	-0.00685	-0.02811	0.14607	-0.02402	-0.0402	0.08136	0.02087	0.03835	-0.03205	0.1651	-0.26767	-0.35669	-0.04208	-0.05455	-0.02212	0.01036	-0.14173	-0.08886	-0.03412	0.14379	-0.04701	-0.06216	0.00724	-0.07767	0.05134	0.21143	-0.04524	-0.03684	-0.08063	-0.03027	-0.02828	-0.01046	-0.06899	0.06542	-0.06961	-0.04791	0.00902
1053578082	0.05047	-0.03394	0.09292		-0.03005	-0.03688	0.30109	-0.0706	-0.0537	0.25773	-0.036	-0.10878	-0.00685	-0.02811	0.14607	-0.02402	-0.0402	0.08136	0.02087	0.03835	-0.03205	0.1651	-0.26767	-0.05374	-0.04208	-0.05455	-0.02212	0.01036	-0.14173	-0.08886	-0.03412	0.14379	-0.04701	-0.06216	0.00724	-0.07767	0.05134	-0.00535	-0.04524	-0.03684	-0.08063	-0.03027	-0.02828	-0.01046	-0.06899	0.06542	-0.06961	-0.04791	0.00902
1053678082	0.05047	-0.03394	0.40803		-0.03005	-0.03688	0.30109	-0.0706	-0.0537	0.25773	-0.036	-0.10878	-0.00685	-0.02811	0.14607	-0.02402	-0.0402	0.08136	0.02087	0.03835	-0.03205	0.1651	-0.26767	-0.05374	-0.56518	-0.05455	-0.02212	0.01036	-0.14173	-0.08886	-0.03412	0.14379	-0.04701	-0.06216	0.00724	-0.07767	0.05134	-0.00535	-0.04524	-0.03684	-0.08063	-0.03027	-0.02828	-0.01046	-0.06899	0.06542	-0.06961	-0.04791	0.00902
1053778082	0.05047	-0.03394	0.02656		-0.03005	-0.03688	0.30109	-0.0706	-0.0537	0.25773	-0.036	-0.10878	-0.00685	-0.02811	0.14607	-0.02402	-0.0402	0.08136	0.02087	0.03835	-0.03205	0.1651	-0.26767	-0.05374	-0.56518	-0.05455	-0.02212	0.01036	-0.14173	-0.08886	-0.03412	0.14379	-0.04701	-0.06216	0.00724	-0.07767	0.05134	-0.00535	-0.04524	-0.03684	-0.08063	-0.03027	-0.02828	-0.01046	-0.06899	0.06542	-0.06961	-0.04791	0.00902
1053878082	0.05047	-0.03394	0.02656		-0.03005	-0.03688	0.30109	-0.0706	-0.0537	0.25773	-0.036	-0.10878	-0.00685	-0.02811	0.14607	-0.02402	-0.0402	0.08136	0.02087	0.03835	-0.03205	0.1651	-0.26767	-0.05374	-0.56518	-0.05455	-0.02212	0.01036	-0.14173	-0.08886	-0.03412	0.14379	-0.04701	-0.06216	0.00724	-0.07767	0.05134	-0.00535	-0.04524	-0.03684	-0.08063	-0.03027	-0.02828	-0.01046	-0.06899	0.06542	-0.06961	-0.04791	0.00902
1053978082	0.05047	-0.03394	0.02656		-0.03005	-0.03688	0.30109	-0.0706	-0.0537	0.25773	-0.036	-0.10878	-0.00685	-0.02811	-0.16419	-0.02402	-0.0402	0.08136	0.02087	0.03835	-0.03205	0.1651	-0.26767	-0.05374	-0.56518	-0.05455	-0.02212	0.01036	-0.14173	-0.08886	-0.03412	0.14379	-0.04701	-0.06216	0.00724	-0.07767	0.05134	-0.00535	-0.04524	-0.03684	-0.08063	-0.03027	-0.02828	-0.01046	-0.06899	0.06542	-0.06961	-0.04791	0.00902
1054078082	0.05047	-0.03394	0.02656		-0.03005	-0.03688	0.30109	-0.0706	-0.0537	0.25773	-0.036	-0.10878	-0.00685	-0.02811	-0.16419	-0.02402	-0.0402	0.08136	0.02087	0.03835	-0.03205	0.1651	-0.26767	-0.05374	-0.56518	-0.05455	-0.02212	0.01036	-0.14173	-0.08886	-0.03412	0.14379	-0.04701	-0.06216	0.00724	-0.07767	0.05134	-0.00535	-0.04524	-0.03684	-0.08063	-0.03027	-0.02828	-0.01046	-0.06899	0.06542	-0.06961	-0.04791	0.00902
1054178082	0.05047	-0.03394	0.02656		-0.03005	-0.03688	0.30109	-0.0706	-0.0537	0.25773	-0.036	-0.10878	-0.00685	-0.02811	-0.16419	-0.02402	-0.0402	0.08136	0.02087	0.03835	-0.03205	0.1651	-0.26767	-0.05374	-0.56518	-0.05455	-0.02212	0.01036	-0.14173	-0.08886	-0.03412	0.14379	-0.04701	-0.06216	0.00724	-0.07767	0.05134	-0.00535	-0.04524	-0.03684	-0.08063	-0.03027	-0.02828	-0.01046	-0.06899	0.06542	-0.06961	-0.04791	0.00902
1054278082	0.05047	-0.03394	0.02656		-0.03005	-0.03688	0.30109	-0.0706	-0.0537	0.25773	-0.036	-0.10878	-0.00685	-0.02811	0.15642	-0.02402	-0.0402	0.08136	0.02087	0.03835	-0.03205	0.1651	-0.26767	-0.05374	0.00959	-0.05455	-0.02212	0.01036	-0.14173	-0.08886	-0.03412	0.14379	-0.04701	-0.06216	0.00724	-0.07767	0.05134	-0.00535	-0.04524	-0.03684	-0.08063	-0.03027	-0.02828	-0.01046	-0.06899	0.06542	-0.06961	-0.04791	0.00902
1054378082	0.05047	-0.03394	0.02656		-0.03005	-0.03688	0.30109	-0.0706	-0.0537	0.25773	-0.036	-0.10878	-0.00685	-0.02811	0.15642	-0.02402	-0.0402	0.08136	0.02087	0.03835	-0.03205	0.1651	-0.26767	-0.05374	0.00959	-0.05455	-0.02212	0.01036	-0.14173	-0.08886	-0.03412	0.14379	-0.04701	-0.06216	0.00724	-0.07767	0.05134	-0.00535	-0.04524	-0.03684	-0.08063	-0.03027	-0.02828	-0.01046	-0.06899	0.06542	-0.06961	-0.04791	0.00902
1054478082	0.05047	-0.03394	0.02656		-0.03005	-0.03688	0.30109	-0.0706	-0.0537	0.25773	-0.036	-0.10878	-0.00685	-0.02811	0.15642	-0.02402	-0.0402	-0.02574	0.02087	0.03835	-0.03205	0.1651	-0.26767	-0.05374	0.00959	-0.05455	-0.02212	0.01036	-0.14173	-0.08886	-0.03412	0.14379	-0.04701	-0.06216	-0.03378	-0.07767	0.05134	-0.00535	-0.04524	-0.03684	-0.08063	-0.03027	-0.02828	-0.01046	-0.06899	0.06542	-0.06961	-0.04791	0.00902
1054578082	0.05047	-0.03394	0.02656		-0.03005	-0.03688	0.30109	-0.0706	-0.0537	0.25773	-0.036	-0.10878	-0.00685	-0.02811	0.15642	-0.02402	-0.0402	-0.02574	0.02087	0.03835	-0.03205	0.1651	-0.26767	-0.05374	0.00959	-0.05455	-0.02212	0.01036	-0.14173	-0.08886	-0.03412	0.14379	-0.04701	-0.06216	-0.03378	-0.07767	0.05134	-0.00535	-0.04524	-0.03684	-0.08063	-0.03027	-0.02828	-0.01046	-0.06899	0.06542	-0.06961	-0.04791	0.00902
1054678082	0.05047	-0.03394	0.02656		-0.03005	-0.03688	0.30109	-0.0706	-0.0537	0.25773	-0.036	-0.10878	-0.00685	-0.02811	0.15642	-0.02402	-0.0402	0.19529	0.02087	0.03835	-0.03205	0.1651	-0.26767	-0.05374	0.00959	-0.05455	-0.02212	0.01036	-0.14173	-0.08886	-0.03412	0.14379	-0.04701	-0.06216	-0.03378	-0.07767	0.05134	-0.00535	-0.04524	-0.03684	-0.08063	-0.03027	-0.02828	-0.01046	-0.06899	0.06542	-0.06961	-0.04791	0.00902
1054778082	0.05047	-0.03394	0.02656		-0.03005	-0.03688	0.30109	-0.0706	-0.0537	0.25773	-0.036	-0.10878	0.21715	-0.02811	0.15642	-0.02402	-0.0402	0.19529	0.02087	0.03835	-0.03205	0.1651	-0.26767	-0.05374	0.00959	-0.05455	-0.02212	0.01036	-0.14173	-0.08886	-0.03412	0.14379	-0.04701	-0.06216	-0.03378	-0.07767	0.05134	-0.00535	-0.04524	-0.03684	-0.08063	-0.03027	-0.02828	-0.01046	-0.06899	0.06542	-0.06961	-0.04791	0.00902
1054878082	0.05047	-0.03394	0.02656		-0.03005	-0.03688	0.30109	-0.0706	-0.0537	0.25773	-0.036	-0.10878	-0.0977	-0.02811	0.15642	-0.02402	-0.0402	0.19529	0.02087	0.03835	-0.03205	0.1651	-0.26767	-0.05374	0.00959	-0.05455	-0.02212	0.01036	-0.14173	-0.08886	-0.03412	0.14379	-0.04701	-0.06216	-0.03378	-0.07767	0.27814	-0.00535	-0.04524	-0.03684	-0.08063	-0.03027	-0.02828	-0.01046	-0.06899	0.06542	-0.06961	-0.04791	0.00902
1054978082	0.05047	-0.03394	0.02656		-0.03005	-0.03688	0.30109	-0.0706	-0.0537	0.25773	-0.036	-0.10878	-0.0977	-0.02811	0.15642	-0.02402	-0.0402	0.19529	0.02087	0.03835	-0.03205	0.1651	-0.26767	-0.05374	0.00959	-0.05455	-0.02212	0.01036	-0.14173	-0.08886	-0.03412	0.14379	-0.04701	-0.06216	-0.03378	-0.07767	0.27814	-0.00535	-0.04524	-0.03684	-0.08063	-0.03027	-0.02828	-0.01046	-0.06899	0.06542	-0.06961	-0.04791	0.00902
1055078082	0.05047	-0.03394	0.02656		-0.03005	-0.03688	0.30109	-0.0706	-0.0537	0.25773	-0.036	-0.10878	-0.0977	-0.02811	0.15642	-0.02402	-0.0402	0.19529	0.02087	0.03835	-0.03205	0.1651	-0.26767	-0.05374	0.00959	-0.05455	-0.02212	0.01036	-0.14173	-0.08886	-0.03412	0.14379	-0.04701	-0.06216	-0.03378	-0.07767	0.27814	-0.00535	-0.04524	-0.03684	-0.08063	-0.03027	-0.02828	-0.01046	-0.06899	0.06542	-0.06961	-0.04791	0.00902
1055178082	0.05047	-0.03394	0.02656		-0.03005	-0.03688	0.30109	-0.0706	-0.0537	0.25773	-0.036	-0.10878	-0.0977	-0.02811	0.15642	-0.02402	-0.0402	0.19529	0.02087	0.03835	-0.03205	0.1651	-0.26767	-0.05374	0.00959	-0.05455	-0.02212	0.01036	-0.14173	-0.08886	-0.03412	0.14379	-0.04701	-0.06216	-0.03378	-0.07767	0.27814	-0.00535	-0.04524	-0.03684	-0.08063	-0.03027	-0.02828	-0.01046	-0.06899	0.06542	-0.06961	-0.04791	0.00902
1055278082	0.05047	-0.03394	0.02656		-0.03005	-0.03688	0.30109	-0.0706	-0.0537	0.25773	-0.036	-0.10878	-0.0977	-0.02811	0.15642	-0.02402	-0.0402	0.19529	0.02087	0.03835	-0.03205	0.1651	-0.26767	-0.05374	0.00959	-0.05455	-0.02212	0.01036	-0.14173	-0.08886	-0.03412	0.14379	-0.04701	-0.06216	-0.03378	-0.07767	0.27814	-0.00535	-0.04524	-0.03684	-0.08063	-0.03027	-0.02828	-0.01046	-0.06899	0.06542	-0.06961	-0.04791	0.00902
1055378082	0.05047	-0.03394	0.02656		-0.03005	-0.03688	0.30109	-0.0706	-0.0537	0.25773	-0.036	-0.10878	-0.0977	-0.02811	0.15642	-0.02402	-0.0402	0.19529	0.02087	0.03835	-0.03205	0.1651	-0.26767	-0.05374	0.00959	-0.05455	-0.02212	0.01036	-0.14173	-0.08886	-0.03412	0.14379	-0.04701	-0.06216	-0.03378	-0.07767	0.27814	-0.00535	-0.04524	-0.03684	-0.08063	-0.03027	-0.02828	-0.01046	-0.06899	0.06542	-0.06961	-0.04791	0.00902
1055478082	0.05047	-0.03394	0.02656		-0.03005	-0.03688	0.30109	-0.0706	-0.0537	0.25773	-0.036	-0.10878	-0.0977	-0.02811	0.15642	-0.02402	-0.0402	0.19529	0.02087	0.03835	-0.03205	0.1651	-0.26767	-0.05374	0.00959	-0.05455	-0.02212	0.01036	-0.14173	-0.08886	-0.03412	0.14379	-0.04701	-0.06216	-0.03378	-0.07767	-0.0823	-0.00535	-0.04524	-0.03684	-0.08063	-0.03027	-0.02828	-0.01046	-0.06899	0.06542	-0.06961	-0.04791	0.00902
1055578082	0.05047	-0.03394	0.02656		-0.03005	-0.03688	0.30109	-0.0706	-0.0537	0.25773	-0.036	-0.10878	-0.0977	-0.02811	0.15642	-0.02402	-0.0402	0.19529	0.02087	0.03835	-0.03205	0.1651	-0.26767	-0.05374	0.00959	-0.05455	-0.02212	0.01036	-0.14173	-0.08886	-0.03412	0.14379	-0.04701	-0.06216	-0.03378	-0.07767	-0.0823	-0.00535	-0.04524	-0.03684	-0.08063	-0.03027	-0.02828	-0.01046	-0.06899	0.06542	-0.06961	-0.04791	0.00902
1055678082	0.05047	-0.03394	0.02656		-0.03005	-0.03688	0.30109	-0.0706	-0.0537	0.25773	-0.036	0.00028	-0.0977	-0.02811	0.15642	-0.02402	-0.0402	-0.02002	0.02087	-0.18012	-0.03205	0.1651	0.08663	-0.05374	0.00959	-0.05455	-0.02212	0.01036	-0.14173	-0.08886	-0.03412	-0.22584	-0.04701	-0.06216	-0.03378	-0.07767	-0.0823	-0.00535	-0.04524	-0.03684	-0.08063	-0.03027	-0.02828	-0.01046	-0.06899	-0.13622	-0.06961	-0.04791	0.00902
1055778082	0.05047	-0.03394	0.02656		-0.03005	-0.03688	-0.62235	-0.0706	-0.0537	-0.20119	-0.036	0.00028	-0.0977	-0.02811	-0.16918	-0.02402	-0.0402	-0.02002	0.02087	-0.18012	-0.03205	-0.09251	0.08663	-0.05374	0.00959	-0.05455	-0.02212	0.01036	-0.14173	-0.08886	-0.03412	-0.22584	-0.04701	-0.06216	-0.03378	-0.07767	-0.0823	-0.00535	-0.04524	-0.03684	-0.08063	-0.03027	-0.02828	-0.01046	-0.06899	-0.13622	-0.06961	-0.04791	0.00902
1055878082	0.05047	-0.03394	0.02656		-0.03005	-0.03688	-0.62235	-0.0706	-0.0537	-0.20119	-0.036	0.00028	-0.0977	-0.02811	-0.16918	-0.02402	-0.0402	-0.02002	0.02087	-0.18012	-0.03205	-0.09251	0.08663	-0.05374	0.00959	-0.05455	-0.02212	0.01036	-0.14173	-0.08886	-0.03412	-0.22584	-0.04701	-0.06216	-0.03378	-0.07767	-0.0823	-0.00535	-0.04524	-0.03684	-0.08063	-0.03027	-0.02828	-0.01046	-0.06899	-0.13622	-0.06961	-0.04791	0.00902
1055978082	0.05047	-0.03394	0.02656		-0.03005	-0.03688	-0.62235	-0.0706	-0.0537	-0.20119	-0.036	0.00028	-0.0977	-0.02811	-0.16918	-0.02402	-0.0402	-0.02002	0.02087	-0.18012	-0.03205	-0.09251	0.08663	-0.05374	0.00959	-0.05455	-0.02212	0.01036	-0.14173	-0.08886	-0.03412	-0.22584	-0.04701	-0.06216	-0.03378	-0.07767	-0.0823	-0.00535	-0.04524	-0.03684	-0.08063	-0.03027	-0.02828	-0.01046	-0.06899	-0.13622	-0.06961	-0.04791	0.00902
1056078082	0.05047	-0.03394	0.02656		-0.03005	-0.03688	-0.62235	-0.0706	-0.0537	-0.20119	-0.036	0.00028	-0.0977	-0.02811	-0.16918	-0.02402	-0.0402	-0.02002	0.02087	-0.18012	-0.03205	-0.09251	0.08663	-0.05374	0.00959	-0.05455	-0.02212	0.01036	-0.14173	-0.08886	-0.03412	-0.22584	-0.04701	-0.06216	-0.03378	-0.07767	-0.0823	-0.00535	-0.04524	-0.03684	-0.08063	-0.03027	-0.02828	-0.01046	-0.06899	-0.13622	-0.06961	-0.04791	0.00902
1056178082	0.05047	-0.03394	0.02656		-0.03005	-0.03688	-0.62235	-0.0706	-0.0537	-0.20119	-0.036	0.00028	-0.0977	-0.02811	-0.16918	-0.02402	-0.0402	-0.02002	0.02087	-0.18012	-0.03205	-0.09251	0.08663	-0.05374	0.00959	-0.05455	-0.02212	0.01036	-0.14173	-0.08886	-0.03412	-0.22584	-0.04701	-0.06216	-0.03378	-0.07767	-0.0823	-0.00535	-0.04524	-0.03684	-0.08063	-0.03027	-0.02828	-0.01046	-0.06899	-0.13622	-0.06961	-0.04791	0.00902
1056278082	0.05047	-0.03394	0.02656		-0.03005	-0.03688	-0.62235	-0.0706	-0.0537	-0.20119	-0.036	0.00028	-0.0977	-0.02811	-0.16918	-0.02402	-0.0402	-0.02002	0.02087	-0.18012	-0.03205	-0.09251	0.08663	-0.05374	0.00959	-0.05455	-0.02212	0.01036	-0.14173	-0.08886	-0.03412	-0.22584	-0.04701	-0.06216	-0.03378	-0.07767	-0.0823	-0.00535	-0.04524	-0.03684	-0.08063	-0.03027	-0.02828	-0.01046	-0.06899	-0.13622	-0.06961	-0.04791	0.00902
1056378082	0.05047	-0.03394	0.02656		-0.03005	-0.03688	-0.62235	-0.0706	-0.0537	-0.20119	-0.036	0.00028	-0.0977	-0.02811	-0.16918	-0.02402	-0.0402	-0.02002	0.02087	-0.18012	-0.03205	-0.09251	0.08663	-0.05374	0.00959	-0.05455	-0.02212	0.01036	-0.14173	-0.08886	-0.03412	-0.22584	-0.04701	-0.06216	-0.03378	-0.07767	-0.0823	-0.00535	-0.04524	-0.03684	-0.08063	-0.03027	-0.02828	-0.01046	-0.06899	-0.13622	-0.06961	-0.04791	0.00902
1056478082	0.05047	-0.03394	0.02656		-0.03005	-0.03688	-0.62235	-0.0706	-0.0537	-0.20119	-0.036	0.00028	-0.0977	-0.02811	-0.16918	-0.02402	-0.0402	-0.02002	0.02087	-0.18012	-0.03205	-0.09251	0.08663	-0.05374	0.00959	-0.05455	-0.02212	0.01036	-0.14173	-0.08886	-0.03412	-0.22584	-0.04701	-0.06216	-0.03378	-0.07767	-0.0823	-0.00535	-0.04524	-0.03684	-0.08063	-0.03027	-0.02828	-0.01046	-0.06899	-0.13622	-0.06961	-0.04791	0.00902
1056578082	0.05047	-0.03394	0.02656		-0.03005	-0.03688	-0.62235	-0.0706	-0.0537	-0.20119	-0.036	0.00028	-0.0977	-0.02811	-0.16918	-0.02402	-0.0402	-0.02002	0.02087	-0.18012	-0.03205	-0.09251	0.08663	-0.05374	0.00959	-0.05455	-0.02212	0.01036	-0.14173	-0.08886	-0.03412	-0.22584	-0.04701	-0.06216	-0.03378	-0.07767	-0.0823	-0.00535	-0.04524	-0.03684	-0.08063	-0.03027	-0.02828	-0.01046	-0.06899	-0.13622	-0.06961	-0.04791	0.00902
1056678082	0.05047	-0.03394	0.02656		-0.03005	-0.03688	-0.62235	-0.0706	-0.0537	-0.20119	-0.036	0.00028	-0.0977	-0.02811	-0.16918	-0.02402	-0.0402	-0.02002	0.02087	-0.18012	-0.03205	-0.09251	0.08663	-0.05374	0.00959	-0.05455	-0.02212	0.01036	-0.14173	-0.08886	-0.03412	-0.22584	-0.04701	-0.06216	-0.03378	-0.07767	-0.0823	-0.00535	-0.04524	-0.03684	-0.08063	-0.03027	-0.02828	-0.01046	-0.06899	-0.13622	-0.06961	-0.04791	0.00902
1056778082	0.05047	-0.03394	0.02656		-0.03005	-0.03688	-0.62235	-0.0706	-0.0537	-0.20119	-0.036	0.00028	-0.0977	-0.02811	-0.16918	-0.02402	-0.0402	-0.02002	0.02087	-0.18012	-0.03205	-0.09251	0.08663	-0.05374	0.00959	-0.05455	-0.02212	0.01036	-0.14173	-0.08886	-0.03412	-0.22584	-0.04701	-0.06216	-0.03378	-0.07767	-0.0823	-0.00535	-0.04524	-0.03684	-0.08063	-0.03027	-0.02828	-0.01046	-0.06899	-0.13622	-0.06961	-0.04791	0.00902
1056878082	0.05047	-0.03394	0.02656		-0.03005	-0.03688	-0.62235	-0.0706	-0.0537	-0.20119	-0.036	0.00028	-0.0977	-0.02811	-0.16918	-0.02402	-0.0402	-0.02002	0.02087	-0.18012	-0.03205	-0.09251	0.08663	-0.05374	0.00959	-0.05455	-0.02212	0.01036	-0.14173	-0.08886	-0.03412	-0.22584	-0.04701	-0.31934	-0.03378	-0.07767	-0.0823	-0.00535	-0.04524	-0.03684	-0.08063	-0.03027	-0.02828	-0.01046	-0.06899	-0.13622	-0.06961	-0.04791	0.00902
1056978082	0.05047	-0.03394	0.02656		-0.03005	-0.03688	-0.62235	-0.0706	-0.0537	-0.54581	-0.036	0.00028	-0.0977	-0.02811	-0.16918	-0.02402	-0.0402	-0.02002	0.02087	-0.18012	-0.03205	-0.09251	0.08663	-0.05374	0.00959	-0.05455	-0.02212	0.01036	-0.14173	-0.08886	-0.03412	-0.22584	-0.04701	-0.04297	-0.03378	-0.07767	-0.0823	-0.00535	-0.04524	-0.03684	-0.08063	-0.03027	-0.02828	-0.01046	-0.06899	-0.13622	-0.06961	-0.04791	0.00902
1057078082	0.05047	-0.03394	0.02656		-0.03005	-0.03688	-0.62235	-0.0706	-0.0537	-0.54581	-0.036	0.00028	-0.0977	-0.02811	-0.16918	-0.02402	-0.0402	-0.02002	0.02087	-0.18012	-0.03205	-0.09251	0.08663	-0.05374	0.00959	-0.05455	-0.02212	0.01036	-0.14173	-0.08886	-0.03412	-0.22584	-0.04701	-0.04297	-0.03378	-0.07767	-0.0823	-0.00535	-0.04524	-0.03684	-0.08063	-0.03027	-0.02828	-0.01046	-0.06899	-0.13622	-0.06961	-0.04791	0.00902
1057178082	0.05047	-0.03394	0.02656		-0.03005	-0.03688	-0.62235	-0.0706	-0.0537	-0.54581	-0.036	0.00028	-0.0977	-0.02811	-0.16918	-0.02402	-0.0402	-0.02002	0.02087	-0.18012	-0.03205	-0.09251	0.08663	-0.05374	0.00959	-0.05455	-0.02212	0.01036	-0.14173	-0.08886	-0.03412	-0.22584	-0.04701	-0.04297	-0.03378	-0.07767	-0.0823	-0.00535	-0.04524	-0.03684	-0.08063	-0.03027	-0.02828	-0.01046	-0.06899	-0.13622	-0.06961	-0.04791	0.00902
1057278082	0.05047	-0.03394	0.02656		-0.03005	-0.03688	-0.62235	-0.0706	-0.0537	-0.54581	-0.036	0.00028	-0.0977	-0.02811	-0.16918	-0.02402	-0.0402	-0.02002	0.02087	-0.18012	-0.03205	-0.09251	0.08663	-0.05374	0.00959	-0.05455	-0.02212	0.01036	0.06321	-0.08886	-0.03412	-0.22584	-0.04701	-0.04297	-0.03378	-0.07767	-0.0823	-0.00535	-0.04524	-0.03684	-0.08063	-0.03027	-0.02828	-0.01046	0.19557	-0.13622	-0.06961	-0.04791	0.00902
1057378082	0.05047	-0.03394	0.02656		-0.03005	-0.03688	-0.62235	-0.0706	-0.0537	-0.54581	-0.036	0.00028	-0.0977	-0.02811	-0.16918	-0.02402	-0.0402	-0.02002	0.02087	-0.18012	-0.03205	-0.09251	0.08663	-0.05374	0.00959	-0.05455	-0.02212	0.01036	0.06321	-0.08886	-0.03412	-0.22584	-0.04701	-0.04297	-0.03378	-0.07767	-0.0823	-0.00535	-0.04524	-0.03684	-0.08063	-0.03027	-0.02828	-0.01046	-0.01847	-0.13622	-0.06961	-0.04791	0.00902
1057478082	0.05047	-0.03394	0.02656		-0.03005	-0.03688	-0.62235	-0.0706	-0.0537	-0.54581	-0.036	0.00028	-0.0977	-0.02811	-0.16918	-0.02402	-0.0402	-0.02002	0.02087	-0.18012	-0.03205	-0.09251	0.08663	-0.05374	0.00959	-0.05455	-0.02212	0.01036	0.06321	-0.08886	-0.03412	-0.22584	-0.04701	-0.04297	-0.03378	-0.07767	-0.0823	-0.00535	-0.04524	-0.03684	-0.08063	-0.03027	-0.02828	-0.01046	-0.01847	-0.13622	-0.06961	-0.04791	0.00902
1057578082	0.05047	-0.03394	0.02656		-0.03005	-0.03688	-0.62235	-0.0706	-0.0537	-0.54581	-0.036	0.00028	-0.0977	-0.02811	-0.16918	-0.02402	-0.0402	-0.02002	0.02087	-0.18012	-0.03205	-0.09251	0.08663	-0.05374	0.00959	-0.05455	-0.02212	0.01036	-0.31202	-0.08886	-0.03412	-0.22584	-0.04701	-0.04297	-0.03378	-0.07767	-0.0823	-0.00535	-0.04524	-0.03684	-0.08063	-0.03027	-0.02828	-0.01046	-0.01847	-0.13622	-0.06961	-0.04791	0.00902
1057678082	0.05047	-0.03394	0.02656		-0.03005	-0.03688	-0.62235	-0.0706	-0.0537	-0.54581	-0.036	0.00028	-0.0977	-0.02811	-0.16918	-0.02402	-0.0402	-0.02002	0.02087	-0.18012	-0.03205	-0.09251	0.08663	-0.05374	0.00959	-0.05455	-0.02212	0.01036	-0.03091	-0.08886	-0.03412	-0.22584	-0.04701	-0.04297	-0.03378	-0.07767	-0.0823	-0.00535	-0.04524	-0.03684	-0.08063	-0.03027	-0.02828	-0.01046	-0.01847	-0.13622	-0.06961	-0.04791	0.00902
1057778082	0.05047	-0.03394	0.02656		-0.03005	-0.03688	-0.62235	-0.0706	-0.0537	-0.54581	-0.036	0.00028	-0.0977	-0.02811	-0.16918	-0.02402	-0.0402	-0.02002	0.02087	-0.18012	-0.03205	-0.09251	0.08663	-0.05374	0.00959	-0.05455	-0.02212	0.01036	-0.03091	-0.08886	-0.03412	-0.22584	-0.04701	-0.04297	-0.03378	-0.07767	-0.0823	-0.00535	-0.04524	-0.03684	-0.08063	-0.03027	-0.02828	-0.01046	-0.01847	-0.13622	-0.06961	-0.04791	0.00902
1057878082	0.05047	-0.03394	0.02656		-0.03005	-0.03688	-0.62235	-0.0706	-0.0537	-0.54581	-0.036	0.00028	-0.0977	-0.02811	-0.16918	-0.02402	-0.0402	-0.02002	0.02087	-0.18012	-0.03205	-0.09251	0.08663	-0.05374	0.00959	-0.05455	-0.02212	0.01036	-0.03091	-0.08886	-0.03412	-0.22584	-0.04701	-0.04297	-0.03378	-0.07767	-0.0823	-0.00535	-0.04524	-0.03684	-0.08063	-0.03027	-0.02828	-0.01046	-0.01847	-0.13622	-0.06961	-0.04791	0.00902
1057978082	0.05047	-0.03394	0.02656		-0.03005	-0.03688	-0.62235	-0.0706	-0.0537	-0.54581	-0.036	0.00028	-0.0977	-0.02811	-0.16918	-0.02402	-0.0402	-0.02002	0.02087	-0.18012	-0.03205	-0.09251	0.08663	-0.05374	0.00959	-0.05455	-0.02212	0.01036	-0.03091	-0.08886	-0.03412	-0.22584	-0.04701	-0.04297	-0.03378	-0.07767	-0.0823	-0.00535	-0.04524	-0.03684	-0.08063	-0.03027	-0.02828	-0.01046	-0.01847	-0.13622	-0.06961	-0.04791	0.00902
1058078082	0.05047	-0.03394	0.02656		-0.03005	-0.03688	-0.62235	-0.0706	-0.0537	-0.54581	-0.036	0.00028	-0.0977	-0.02811	-0.16918	-0.02402	-0.0402	-0.02002	0.02087	-0.18012	-0.03205	-0.09251	0.08663	-0.05374	0.00959	-0.05455	-0.02212	0.01036	-0.03091	-0.08886	-0.03412	-0.22584	-0.04701	-0.04297	-0.03378	-0.07767	-0.0823	-0.00535	-0.04524	-0.03684	-0.08063	-0.03027	-0.02828	-0.01046	-0.01847	-0.13622	-0.06961	-0.04791	0.00902
1058178082	0.05047	-0.03394	0.02656		-0.03005	-0.03688	-0.62235	-0.0706	-0.0537	-0.54581	-0.036	0.00028	-0.0977	-0.02811	-0.16918	-0.02402	-0.0402	-0.02002	0.02087	-0.18012	-0.03205	-0.09251	0.08663	-0.05374	0.00959	-0.05455	-0.02212	0.01036	-0.03091	-0.08886	-0.03412	-0.22584	0.24447	-0.04297	-0.03378	-0.07767	-0.0823	-0.00535	-0.04524	-0.03684	-0.08063	-0.03027	-0.02828	-0.01046	-0.01847	-0.13622	-0.06961	-0.04791	0.00902
1058278082	0.05047	-0.03394	0.02656		-0.03005	-0.03688	-0.62235	-0.0706	-0.0537	-0.54581	-0.036	0.00028	-0.0977	-0.02811	-0.16918	-0.02402	-0.0402	-0.02002	0.02087	-0.18012	-0.03205	-0.09251	0.08663	-0.05374	0.00959	-0.05455	-0.02212	0.01036	-0.03091	-0.08886	-0.03412	-0.22584	0.04267	-0.04297	-0.03378	-0.07767	-0.0823	-0.00535	-0.04524	-0.03684	-0.08063	-0.03027	-0.02828	-0.01046	-0.01847	-0.13622	-0.06961	-0.04791	0.00902
1058378082	0.05047	-0.03394	0.02656		-0.03005	-0.03688	-0.62235	-0.0706	-0.0537	-0.54581	-0.036	0.00028	-0.0977	-0.02811	-0.16918	-0.02402	-0.0402	-0.02002	0.02087	-0.18012	-0.03205	-0.09251	0.08663	-0.05374	0.00959	-0.05455	-0.02212	0.01036	-0.03091	-0.08886	-0.03412	-0.22584	0.04267	-0.04297	-0.03378	-0.07767	-0.0823	-0.00535	-0.04524	-0.03684	-0.08063	-0.03027	-0.02828	-0.01046	-0.01847	-0.13622	-0.06961	-0.04791	0.00902
1058478082	0.05047	-0.03394	0.02656		-0.03005	-0.03688	-0.62235	-0.0706	-0.0537	-0.54581	-0.036	0.00028	-0.0977	-0.02811	-0.16918	-0.02402	-0.0402	-0.02002	0.02087	-0.18012	-0.03205	-0.09251	0.08663	-0.05374	0.00959	-0.05455	-0.02212	0.01036	-0.03091	-0.08886	-0.03412	-0.22584	0.04267	-0.04297	-0.03378	-0.07767	-0.0823	-0.00535	-0.04524	-0.03684	-0.08063	-0.03027	-0.02828	-0.01046	-0.01847	-0.39929	-0.06961	-0.04791	0.00902
1058578082	0.05047	-0.03394	0.02656		-0.03005	-0.03688	-0.62235	-0.0706	-0.0537	-0.54581	-0.036	0.00028	-0.0977	-0.02811	-0.16918	-0.02402	-0.0402	-0.02002	0.02087	-0.18012	-0.03205	-0.09251	0.08663	-0.05374	0.00959	-0.05455	-0.02212	0.01036	-0.03091	-0.08886	-0.03412	-0.22584	0.04267	-0.04297	-0.03378	-0.07767	-0.0823	-0.00535	-0.04524	-0.03684	-0.08063	-0.03027	-0.02828	-0.01046	-0.01847	-0.06852	-0.06961	-0.04791	0.00902
1058678082	0.05047	-0.03394	0.02656		-0.03005	-0.03688	-0.15291	-0.0706	-0.0537	-0.54581	-0.036	0.00028	-0.0977	-0.02811	-0.16918	-0.02402	-0.0402	-0.02002	0.02087	-0.18012	-0.03205	-0.09251	0.08663	-0.05374	0.00959	-0.05455	-0.02212	0.01036	-0.03091	-0.08886	-0.03412	-0.22584	0.04267	-0.04297	-0.03378	-0.07767	-0.0823	-0.00535	-0.04524	-0.03684	-0.08063	-0.03027	-0.02828	-0.01046	-0.01847	-0.06852	-0.06961	-0.04791	0.00902
1058778082	0.05047	-0.03394	0.02656		-0.03005	-0.03688	-0.15291	-0.0706	-0.0537	-0.54581	-0.036	0.00028	-0.0977	-0.02811	-0.16918	-0.02402	-0.0402	-0.02002	0.02087	-0.18012	-0.03205	-0.09251	0.08663	-0.05374	0.00959	-0.05455	-0.02212	0.01036	-0.03091	-0.08886	-0.03412	-0.22584	0.04267	-0.04297	-0.03378	-0.07767	-0.0823	-0.00535	-0.04524	-0.03684	-0.08063	-0.03027	-0.02828	-0.01046	-0.01847	-0.06852	-0.06961	-0.04791	0.00902
1058878082	0.05047	-0.03394	0.02656		-0.03005	-0.03688	-0.15291	-0.0706	-0.0537	-0.54581	-0.036	0.00028	-0.0977	-0.02811	-0.16918	-0.02402	-0.0402	-0.02002	0.02087	-0.18012	-0.03205	-0.09251	0.08663	-0.05374	0.00959	-0.05455	-0.02212	0.01036	-0.03091	-0.08886	-0.03412	-0.22584	0.04267	-0.04297	-0.03378	-0.07767	-0.0823	-0.00535	-0.04524	-0.03684	-0.08063	-0.03027	-0.02828	-0.01046	-0.01847	-0.06852	-0.06961	-0.04791	0.00902
1058978082	0.05047	-0.03394	0.02656		-0.03005	-0.03688	-0.15291	-0.0706	-0.0537	-0.54581	-0.036	0.00028	-0.0977	-0.02811	-0.16918	-0.02402	-0.0402	-0.02002	0.02087	-0.18012	-0.03205	-0.09251	0.08663	-0.05374	0.00959	-0.05455	-0.02212	0.01036	-0.03091	-0.08886	-0.03412	0.19972	0.04267	-0.04297	-0.03378	-0.07767	-0.0823	-0.00535	-0.04524	-0.03684	-0.08063	-0.03027	-0.02828	-0.01046	-0.01847	-0.06852	-0.06961	-0.04791	0.00902
1059078082	0.05047	-0.03394	0.02656		-0.03005	-0.03688	-0.15291	-0.0706	-0.0537	-0.11977	-0.036	0.00028	-0.0977	-0.02811	-0.05907	-0.02402	-0.0402	-0.02002	0.02087	-0.18012	-0.03205	-0.09251	0.08663	-0.05374	0.00959	-0.05455	-0.02212	0.01036	-0.03091	-0.08886	-0.03412	0.19972	0.04267	-0.04297	-0.03378	-0.07767	-0.0823	-0.00535	-0.04524	-0.03684	-0.08063	-0.03027	-0.02828	-0.01046	-0.01847	-0.06852	-0.06961	-0.04791	0.00902
1059178082	0.05047	-0.03394	0.02656		-0.03005	-0.03688	-0.15291	-0.0706	-0.0537	-0.11977	-0.036	0.00028	-0.0977	-0.02811	-0.05907	-0.02402	-0.0402	-0.02002	0.02087	-0.18012	-0.03205	-0.09251	0.08663	-0.05374	0.00959	-0.05455	-0.02212	0.01036	-0.03091	-0.08886	-0.03412	0.19972	0.04267	0.22483	-0.03378	-0.07767	-0.0823	-0.00535	-0.04524	-0.03684	-0.08063	-0.03027	-0.02828	-0.01046	-0.01847	-0.06852	-0.06961	-0.04791	0.00902
1059278082	0.05047	-0.03394	0.02656		-0.03005	-0.03688	-0.15291	-0.0706	-0.0537	-0.11977	-0.036	0.00028	-0.0977	-0.02811	-0.05907	-0.02402	-0.0402	-0.02002	0.02087	-0.18012	-0.03205	-0.09251	-0.18174	-0.05374	0.00959	-0.05455	-0.02212	0.01036	-0.03091	-0.08886	-0.03412	0.19972	0.04267	0.22483	-0.03378	-0.07767	-0.0823	-0.00535	-0.04524	-0.03684	-0.08063	-0.03027	-0.02828	-0.01046	-0.01847	-0.06852	0.21078	-0.04791	0.00902
1059378082	0.05047	-0.03394	0.02656		-0.03005	-0.03688	-0.15291	-0.0706	-0.0537	-0.11977	-0.036	0.00028	-0.0977	-0.02811	-0.05907	-0.02402	-0.0402	-0.02002	0.02087	-0.18012	-0.03205	-0.09251	-0.18174	-0.05374	0.00959	-0.05455	-0.02212	0.01036	-0.03091	-0.08886	-0.03412	0.19972	0.04267	-0.01833	-0.03378	-0.07767	-0.0823	-0.00535	-0.04524	-0.03684	-0.08063	-0.03027	-0.02828	-0.01046	-0.01847	-0.06852	0.00296	-0.04791	0.00902
1059478082	0.05047	-0.03394	0.02656		-0.03005	-0.03688	-0.15291	-0.0706	-0.0537	-0.11977	-0.036	0.00028	-0.0977	-0.02811	-0.05907	-0.02402	-0.0402	-0.02002	0.02087	-0.18012	-0.03205	-0.09251	0.10154	-0.05374	0.00959	-0.05455	-0.02212	0.01036	-0.03091	-0.08886	-0.03412	-0.10069	0.04267	-0.01833	-0.03378	-0.07767	-0.0823	-0.00535	-0.04524	-0.03684	-0.08063	-0.03027	-0.02828	-0.01046	-0.01847	-0.06852	0.00296	-0.04791	0.00902
1059578082	0.05047	-0.03394	0.02656		-0.03005	-0.03688	-0.15291	-0.0706	-0.0537	-0.11977	-0.036	0.00028	-0.0977	-0.26144	-0.05907	-0.02402	-0.0402	-0.02002	0.02087	-0.18012	-0.03205	-0.09251	0.10154	-0.05374	0.00959	-0.05455	-0.02212	0.01036	-0.03091	-0.08886	-0.03412	-0.10069	0.04267	-0.01833	-0.03378	-0.07767	-0.0823	-0.00535	-0.04524	-0.03684	-0.08063	-0.03027	-0.02828	-0.01046	-0.01847	-0.06852	0.00296	-0.04791	0.00902
1059678082	0.05047	-0.03394	0.02656		-0.03005	-0.03688	-0.15291	-0.0706	-0.0537	-0.11977	-0.036	0.00028	-0.0977	-0.26144	-0.05907	-0.02402	-0.0402	-0.02002	0.02087	-0.18012	-0.03205	-0.09251	0.10154	-0.05374	0.00959	-0.05455	-0.02212	0.01036	-0.03091	-0.08886	-0.03412	-0.10069	0.04267	-0.01833	-0.03378	-0.07767	-0.0823	-0.00535	-0.04524	-0.03684	-0.08063	-0.03027	-0.02828	-0.01046	-0.01847	-0.06852	0.00296	-0.04791	0.00902
1059778082	0.05047	-0.03394	0.02656		-0.03005	-0.03688	-0.15291	-0.0706	-0.0537	-0.11977	-0.036	0.00028	-0.0977	-0.05023	-0.05907	-0.02402	-0.0402	-0.02002	0.02087	-0.18012	-0.03205	-0.09251	0.10154	-0.05374	0.00959	-0.05455	-0.02212	0.01036	-0.03091	-0.08886	-0.03412	-0.10069	0.04267	-0.01833	-0.03378	-0.07767	-0.0823	-0.00535	-0.04524	-0.03684	-0.08063	-0.03027	-0.02828	-0.01046	-0.01847	-0.06852	0.00296	-0.04791	0.00902
1059878082	0.05047	-0.03394	0.02656		-0.03005	-0.03688	-0.15291	-0.0706	-0.0537	-0.11977	-0.036	0.00028	-0.0977	-0.05023	-0.05907	-0.02402	-0.0402	-0.02002	0.02087	-0.18012	-0.03205	-0.09251	0.10154	-0.05374	0.00959	-0.05455	-0.02212	0.01036	-0.03091	-0.08886	-0.03412	-0.10069	-0.16241	-0.01833	-0.03378	-0.07767	-0.0823	-0.00535	-0.04524	-0.03684	-0.08063	-0.03027	-0.02828	-0.01046	-0.01847	-0.06852	0.00296	-0.04791	0.00902
1059978082	0.05047	-0.03394	0.02656		-0.03005	-0.03688	-0.15291	-0.0706	-0.0537	-0.11977	-0.036	0.00028	-0.0977	-0.05023	-0.05907	-0.02402	-0.0402	-0.02002	0.02087	-0.18012	-0.03205	-0.09251	0.10154	-0.05374	0.00959	-0.05455	-0.02212	0.01036	-0.03091	-0.08886	-0.03412	-0.10069	-0.16241	-0.01833	-0.03378	-0.07767	-0.0823	-0.00535	-0.04524	-0.03684	-0.08063	-0.03027	-0.02828	-0.01046	-0.01847	-0.06852	0.00296	-0.04791	0.00902
1060078082	0.05047	-0.03394	0.02656		-0.03005	-0.03688	-0.15291	-0.0706	-0.0537	-0.11977	-0.036	0.00028	-0.0977	-0.05023	-0.05907	-0.02402	-0.0402	-0.02002	0.02087	-0.18012	-0.03205	-0.09251	0.10154	-0.05374	0.00959	-0.05455	-0.02212	0.01036	-0.03091	-0.08886	-0.03412	-0.10069	0.06766	-0.01833	-0.03378	-0.07767	-0.0823	-0.00535	-0.04524	-0.03684	-0.08063	-0.03027	-0.02828	-0.01046	-0.01847	-0.06852	0.00296	-0.04791	0.00902
1060178082	0.05047	-0.03394	0.02656		-0.03005	-0.03688	-0.15291	-0.0706	-0.0537	-0.11977	-0.036	0.00028	-0.0977	-0.05023	-0.05907	-0.02402	-0.0402	-0.02002	0.02087	-0.18012	-0.03205	-0.09251	0.10154	-0.05374	0.00959	-0.05455	-0.02212	0.01036	-0.03091	-0.08886	-0.03412	-0.10069	0.06766	-0.01833	-0.03378	-0.07767	-0.0823	-0.00535	-0.04524	-0.03684	-0.08063	-0.03027	-0.02828	-0.01046	-0.01847	-0.06852	0.00296	-0.04791	0.00902
1060278082	0.05047	-0.03394	0.02656		-0.03005	-0.03688	-0.43128	-0.0706	-0.0537	-0.11977	-0.036	0.00028	-0.0977	-0.05023	-0.05907	-0.02402	-0.0402	-0.02002	0.02087	-0.18012	-0.03205	-0.09251	0.10154	-0.05374	0.00959	-0.05455	-0.02212	0.01036	-0.03091	-0.08886	-0.03412	-0.10069	0.06766	-0.01833	-0.03378	-0.07767	-0.0823	-0.00535	-0.04524	-0.03684	-0.08063	-0.03027	-0.02828	-0.01046	-0.01847	-0.06852	0.00296	-0.04791	0.00902
1060378082	0.05047	-0.03394	0.02656		-0.03005	-0.03688	-0.43128	-0.0706	-0.0537	-0.11977	-0.036	0.00028	-0.0977	-0.05023	-0.05907	-0.02402	-0.0402	-0.02002	0.02087	-0.18012	-0.03205	-0.09251	0.10154	-0.05374	0.00959	-0.05455	-0.02212	0.01036	-0.03091	-0.08886	-0.03412	-0.10069	0.06766	-0.01833	-0.03378	-0.07767	-0.0823	-0.00535	-0.04524	-0.03684	-0.08063	-0.03027	-0.02828	-0.01046	-0.01847	-0.06852	0.00296	-0.04791	0.00902
1060478082	0.05047	-0.03394	0.02656		-0.03005	-0.03688	-0.43128	-0.0706	-0.0537	-0.11977	-0.036	0.00028	-0.0977	-0.05023	-0.05907	-0.02402	-0.0402	-0.02002	0.02087	-0.18012	-0.03205	-0.09251	0.10154	-0.05374	0.00959	-0.05455	-0.02212	0.01036	-0.03091	-0.08886	-0.03412	-0.10069	0.06766	-0.01833	-0.03378	-0.07767	-0.0823	-0.00535	-0.04524	-0.03684	-0.08063	-0.03027	-0.02828	-0.01046	-0.01847	-0.06852	0.00296	-0.04791	0.00902
1060578082	0.05047	-0.03394	0.02656		-0.03005	-0.03688	-0.43128	-0.0706	-0.0537	-0.11977	-0.036	0.00028	-0.0977	-0.05023	-0.05907	-0.02402	-0.0402	-0.02002	0.02087	-0.18012	-0.03205	-0.09251	0.10154	-0.05374	0.00959	-0.05455	-0.02212	0.01036	-0.03091	-0.08886	-0.03412	-0.10069	0.06766	-0.01833	-0.03378	-0.07767	-0.0823	-0.00535	-0.04524	-0.03684	-0.08063	-0.03027	-0.02828	-0.01046	-0.01847	-0.06852	0.00296	-0.04791	0.00902
1060678082	0.05047	-0.03394	0.02656		-0.03005	-0.03688	-0.43128	-0.0706	-0.0537	-0.11977	-0.036	0.00028	-0.0977	-0.05023	-0.05907	-0.02402	-0.0402	-0.02002	0.02087	-0.18012	-0.03205	-0.09251	0.10154	-0.05374	0.00959	-0.05455	-0.02212	0.01036	-0.03091	-0.08886	-0.03412	-0.10069	0.06766	-0.01833	-0.03378	-0.07767	-0.0823	-0.00535	-0.04524	-0.03684	-0.08063	-0.03027	-0.02828	-0.01046	-0.01847	-0.06852	0.00296	-0.04791	0.00902
1060778082	0.05047	-0.03394	0.02656		-0.03005	-0.03688	-0.43128	-0.0706	-0.0537	-0.11977	-0.036	0.00028	-0.0977	-0.05023	-0.05907	-0.02402	-0.0402	-0.02002	0.02087	-0.18012	-0.03205	-0.09251	0.10154	-0.05374	0.00959	-0.05455	-0.02212	0.01036	-0.03091	-0.08886	-0.03412	-0.10069	0.06766	-0.01833	-0.03378	-0.07767	-0.0823	-0.00535	-0.04524	-0.03684	-0.08063	-0.03027	-0.02828	-0.01046	-0.01847	-0.06852	0.00296	-0.04791	0.00902
1060878082	0.05047	-0.03394	0.02656		-0.03005	-0.03688	-0.43128	-0.0706	-0.0537	-0.11977	-0.036	0.00028	-0.0977	-0.05023	-0.05907	-0.02402	-0.0402	-0.02002	0.02087	-0.18012	-0.03205	-0.09251	0.10154	-0.05374	0.00959	-0.05455	-0.02212	0.01036	-0.03091	-0.08886	-0.03412	-0.10069	0.06766	-0.01833	-0.03378	-0.07767	-0.0823	-0.00535	-0.04524	-0.03684	-0.08063	-0.03027	-0.02828	-0.01046	-0.01847	-0.06852	0.00296	-0.04791	0.00902
1060978082	0.05047	-0.03394	0.02656		-0.03005	-0.03688	-0.43128	-0.0706	-0.0537	-0.11977	-0.036	0.00028	-0.0977	-0.05023	-0.05907	-0.02402	-0.0402	-0.02002	0.02087	-0.18012	-0.03205	-0.09251	0.10154	-0.05374	0.00959	-0.05455	-0.02212	0.01036	-0.03091	-0.08886	-0.03412	-0.10069	0.06766	-0.01833	-0.03378	-0.07767	-0.0823	-0.00535	-0.04524	-0.03684	-0.08063	-0.03027	-0.02828	-0.01046	-0.01847	-0.06852	0.00296	-0.04791	0.00902
1061078082	0.05047	-0.03394	0.02656		-0.03005	-0.03688	-0.43128	-0.0706	-0.0537	-0.3991	-0.036	0.00028	-0.0977	-0.05023	-0.05907	-0.02402	-0.0402	-0.02002	0.02087	-0.18012	-0.03205	-0.09251	0.10154	-0.05374	0.00959	-0.05455	-0.02212	0.01036	-0.03091	-0.08886	-0.03412	-0.10069	0.06766	-0.01833	-0.03378	-0.07767	-0.0823	-0.00535	-0.04524	-0.03684	-0.08063	-0.03027	-0.02828	-0.01046	-0.01847	-0.06852	0.00296	-0.04791	0.00902
1061178082	0.05047	-0.03394	0.02656		-0.03005	-0.03688	-0.43128	-0.0706	-0.0537	-0.3991	-0.036	0.00028	-0.0977	-0.05023	-0.05907	-0.02402	-0.0402	-0.02002	0.02087	-0.18012	-0.03205	-0.09251	0.10154	-0.05374	0.00959	-0.05455	-0.02212	0.01036	-0.03091	-0.08886	-0.03412	-0.10069	0.06766	-0.01833	-0.03378	-0.07767	-0.0823	-0.00535	-0.04524	0.26629	-0.08063	-0.03027	-0.02828	-0.01046	-0.01847	-0.06852	0.00296	-0.04791	0.00902
1061278082	0.05047	-0.03394	0.02656		-0.03005	-0.03688	-0.43128	-0.0706	-0.0537	-0.3991	-0.036	0.00028	-0.0977	-0.05023	-0.05907	-0.02402	-0.0402	-0.02002	0.02087	-0.18012	-0.03205	-0.09251	0.10154	-0.05374	0.00959	-0.05455	-0.02212	0.01036	-0.03091	-0.08886	-0.03412	-0.10069	0.06766	-0.01833	-0.03378	-0.07767	-0.0823	-0.00535	-0.04524	0.26629	-0.08063	-0.03027	-0.02828	-0.01046	-0.01847	-0.06852	0.00296	-0.04791	0.00902
1061378082	0.05047	-0.03394	0.02656		-0.03005	-0.03688	-0.43128	-0.0706	-0.0537	-0.3991	-0.036	0.00028	-0.0977	-0.05023	-0.05907	-0.02402	-0.0402	-0.02002	0.02087	-0.18012	-0.03205	-0.09251	0.10154	-0.05374	0.00959	-0.05455	-0.02212	0.01036	-0.03091	-0.08886	-0.03412	-0.10069	0.06766	-0.01833	-0.03378	-0.07767	-0.0823	-0.00535	-0.04524	0.26629	-0.08063	-0.03027	-0.02828	-0.01046	-0.01847	-0.06852	0.00296	-0.04791	0.00902
1061478082	0.05047	-0.03394	0.02656		-0.03005	-0.03688	-0.43128	-0.0706	-0.0537	-0.3991	-0.036	0.00028	-0.0977	-0.05023	-0.05907	-0.02402	-0.0402	-0.02002	0.02087	-0.18012	-0.03205	-0.09251	0.10154	-0.05374	0.00959	-0.05455	-0.02212	0.01036	-0.03091	-0.08886	-0.03412	-0.10069	0.06766	-0.01833	-0.03378	-0.07767	-0.0823	-0.00535	-0.04524	0.00744	-0.08063	-0.03027	-0.02828	-0.01046	-0.01847	-0.06852	0.00296	-0.04791	0.00902
1061578082	0.05047	-0.03394	0.03616		-0.03005	-0.0444	-0.19303	-0.0706	-0.0537	-0.3991	-0.036	0.00028	-0.0977	-0.05023	-0.05907	-0.02402	-0.0402	-0.02002	0.02087	-0.18012	-0.03205	-0.09251	0.10154	-0.05374	0.00959	0.28178	-0.02212	0.01036	-0.03091	-0.08886	-0.03412	-0.10069	0.06766	-0.01833	-0.03378	-0.07767	-0.0823	-0.00535	-0.04524	0.00744	-0.08063	-0.03027	-0.02828	-0.01046	-0.01847	-0.06852	0.00296	-0.04791	0.00902
1061678082	0.05047	-0.03394	0.03616		-0.03005	-0.0444	-0.19303	-0.0706	-0.0537	-0.3991	-0.036	0.00028	-0.0977	-0.05023	-0.05907	-0.02402	-0.0402	-0.02002	0.02087	-0.18012	-0.03205	-0.09251	0.10154	-0.05374	0.00959	0.0073	-0.02212	0.01036	-0.03091	-0.08886	-0.03412	-0.10069	0.06766	-0.01833	-0.03378	-0.07767	-0.0823	-0.00535	-0.04524	0.00744	-0.08063	-0.03027	-0.02828	-0.01046	-0.01847	-0.06852	0.00296	-0.04791	0.00902
1061778082	0.05047	-0.03394	0.03616		-0.03005	-0.0444	-0.19303	-0.0706	-0.0537	-0.3991	-0.036	0.00028	-0.0977	-0.05023	-0.05907	-0.02402	-0.0402	-0.02002	0.02087	-0.18012	-0.03205	-0.09251	0.10154	-0.05374	0.00959	0.0073	-0.02212	0.01036	-0.03091	-0.08886	-0.03412	-0.10069	0.06766	-0.01833	-0.03378	-0.07767	-0.0823	-0.00535	-0.04524	0.00744	-0.08063	-0.03027	-0.02828	-0.01046	-0.01847	-0.06852	0.00296	-0.04791	0.00902
1061878082	0.05047	-0.03394	0.03616		-0.03005	-0.0444	-0.19303	-0.0706	-0.0537	-0.3991	-0.036	0.00028	-0.0977	-0.05023	-0.05907	-0.02402	-0.0402	-0.02002	0.02087	-0.18012	-0.03205	-0.09251	0.10154	-0.05374	0.00959	0.0073	-0.02212	0.01036	-0.03091	-0.08886	-0.03412	-0.10069	0.06766	-0.01833	-0.03378	-0.07767	-0.0823	-0.00535	-0.04524	0.00744	-0.08063	-0.03027	-0.02828	-0.01046	-0.01847	-0.06852	0.00296	-0.04791	0.00902
1061978082	0.05047	-0.03394	0.03616		-0.03005	-0.0444	-0.19303	-0.0706	-0.0537	-0.3991	-0.036	0.00028	-0.0977	-0.05023	-0.05907	-0.02402	-0.0402	-0.02002	0.02087	-0.18012	-0.03205	-0.09251	0.10154	-0.05374	0.00959	0.0073	-0.02212	0.01036	-0.03091	-0.08886	-0.03412	-0.10069	-0.22326	-0.01833	-0.03378	-0.07767	-0.0823	-0.00535	-0.04524	0.00744	-0.08063	-0.03027	-0.02828	-0.01046	-0.01847	-0.06852	0.00296	-0.04791	0.00902
1062078082	0.05047	-0.03394	0.03616		-0.03005	-0.0444	-0.19303	-0.0706	-0.0537	-0.05122	-0.036	0.00028	-0.0977	-0.05023	-0.05907	-0.02402	-0.0402	-0.02002	0.02087	-0.18012	-0.03205	-0.09251	0.10154	-0.05374	0.00959	0.0073	-0.02212	0.01036	-0.03091	-0.08886	-0.03412	-0.10069	-0.22326	-0.01833	-0.03378	-0.07767	-0.0823	-0.00535	-0.04524	0.00744	-0.08063	-0.03027	-0.02828	-0.01046	-0.01847	-0.06852	0.00296	-0.04791	0.00902
1062178082	0.05047	-0.03394	0.03616		-0.03005	-0.0444	-0.19303	-0.0706	-0.0537	-0.05122	-0.036	0.00028	-0.0977	-0.05023	-0.05907	-0.02402	-0.0402	-0.02002	0.02087	-0.18012	-0.03205	-0.09251	0.10154	-0.05374	0.00959	0.0073	-0.02212	0.01036	-0.03091	-0.08886	-0.03412	-0.10069	-0.22326	-0.01833	-0.03378	-0.07767	-0.0823	-0.00535	-0.04524	0.00744	-0.08063	-0.03027	-0.02828	-0.01046	-0.01847	-0.06852	0.00296	-0.04791	0.00902
1062278082	0.05047	-0.03394	0.03616		-0.03005	-0.0444	-0.19303	-0.0706	-0.0537	-0.05122	-0.036	0.00028	-0.0977	-0.05023	-0.05907	-0.02402	-0.0402	-0.02002	0.02087	-0.18012	-0.03205	-0.09251	0.10154	-0.05374	0.00959	0.0073	-0.02212	0.01036	-0.03091	-0.08886	-0.03412	-0.10069	-0.02263	-0.01833	-0.03378	-0.07767	-0.0823	-0.00535	-0.04524	0.00744	-0.08063	-0.03027	-0.02828	-0.01046	-0.01847	-0.06852	0.00296	-0.04791	0.00902
1062378082	0.05047	-0.03394	0.03616		-0.03005	-0.0444	-0.19303	-0.0706	-0.0537	-0.05122	-0.036	0.00028	-0.0977	-0.05023	-0.05907	-0.02402	-0.0402	-0.02002	0.02087	-0.18012	-0.03205	-0.09251	0.10154	-0.26922	0.00959	0.0073	-0.02212	0.01036	-0.27588	-0.08886	-0.03412	-0.10069	-0.02263	-0.01833	-0.03378	-0.07767	-0.0823	-0.00535	-0.04524	0.00744	-0.08063	-0.03027	-0.30581	-0.01046	-0.01847	-0.06852	-0.30126	-0.04791	0.00902
1062478082	0.05047	-0.03394	0.03616		-0.03005	-0.0444	-0.19303	-0.0706	-0.0537	-0.05122	-0.036	0.00028	-0.0977	-0.05023	-0.05907	-0.02402	-0.0402	-0.02002	0.02087	-0.18012	-0.03205	-0.09251	0.10154	-0.26922	0.00959	0.0073	-0.02212	0.01036	-0.27588	-0.08886	-0.03412	-0.10069	-0.02263	-0.01833	-0.03378	-0.07767	-0.0823	-0.00535	-0.04524	0.00744	-0.08063	-0.03027	-0.30581	-0.01046	-0.01847	-0.06852	-0.30126	-0.04791	0.00902
1062578082	0.05047	-0.03394	0.03616		-0.03005	-0.0444	-0.19303	-0.0706	-0.0537	-0.05122	-0.036	0.00028	-0.0977	-0.05023	-0.05907	-0.02402	-0.0402	-0.02002	0.02087	-0.18012	-0.03205	-0.09251	0.10154	-0.26922	0.00959	-0.20748	-0.02212	0.01036	-0.27588	-0.08886	-0.03412	-0.10069	-0.02263	-0.01833	-0.03378	-0.07767	-0.0823	-0.00535	-0.04524	0.00744	-0.08063	-0.03027	-0.01542	-0.22212	-0.01847	-0.06852	-0.30126	-0.04791	0.00902
1062678082	0.05047	-0.03394	0.03616		-0.03005	-0.0444	-0.19303	-0.0706	-0.30431	-0.05122	-0.036	0.00028	-0.0977	-0.05023	-0.05907	-0.02402	-0.0402	-0.02002	0.02087	-0.18012	-0.03205	-0.09251	-0.14514	-0.26922	-0.27793	-0.20748	-0.02212	0.01036	-0.27588	-0.08886	-0.03412	-0.10069	-0.02263	-0.01833	-0.03378	-0.07767	-0.0823	-0.00535	-0.04524	0.00744	-0.08063	-0.03027	-0.01542	-0.22212	-0.01847	-0.06852	-0.30126	-0.04791	0.00902
1062778082	0.05047	-0.03394	0.03616		-0.03005	-0.0444	-0.19303	-0.0706	-0.30431	-0.05122	-0.036	0.00028	-0.0977	-0.05023	-0.05907	-0.02402	-0.0402	-0.02002	0.02087	-0.18012	-0.03205	-0.09251	-0.14514	-0.26922	0.02198	-0.20748	-0.02212	0.01036	-0.27588	-0.08886	-0.03412	-0.10069	-0.02263	-0.01833	-0.03378	-0.2941	-0.0823	-0.00535	-0.04524	0.00744	-0.08063	-0.03027	-0.01542	-0.22212	-0.01847	-0.06852	0.02458	-0.04791	0.00902
1062878082	0.05047	-0.03394	0.28957		0.30639	-0.0444	-0.19303	-0.00226	-0.0253	-0.05122	-0.036	0.00028	-0.0977	-0.05023	-0.05907	-0.02402	-0.0402	-0.02002	0.02087	-0.18012	-0.03205	-0.09251	-0.14514	-0.26922	0.02198	-0.20748	-0.02212	0.01036	-0.0227	-0.08886	-0.03412	-0.10069	-0.02263	-0.01833	-0.03378	-0.2941	-0.0823	-0.00535	-0.04524	0.00744	-0.08063	-0.03027	-0.01542	0.02764	-0.01847	-0.06852	0.02458	-0.04791	0.00902
1062978082	0.05047	-0.03394	0.28957		-0.06695	-0.0444	0.33538	-0.00226	-0.05063	-0.05122	-0.036	0.00028	-0.0977	0.30647	-0.06471	-0.02402	-0.0402	-0.02002	0.02087	-0.15569	-0.03205	-0.09251	0.06954	-0.0163	0.02198	0.02015	-0.02212	0.34472	-0.0227	0.12659	-0.03412	-0.10069	-0.02263	-0.01833	-0.03378	-0.06152	-0.0823	-0.00535	-0.04524	0.00744	-0.08063	-0.03027	-0.01542	0.02764	-0.01847	-0.06852	0.02458	-0.04791	0.00902
1063078082	0.05047	-0.03394	0.28957		-0.06695	-0.0444	0.33538	-0.00226	-0.05063	-0.05122	-0.036	0.00028	-0.0977	-0.07854	-0.06471	-0.02402	-0.0402	-0.02002	0.02087	-0.15569	-0.03205	-0.09251	0.06954	-0.0163	0.02198	0.02015	-0.02212	0.04223	-0.0227	0.12659	-0.03412	-0.10069	-0.02263	-0.01833	-0.03378	-0.06152	-0.0823	-0.00535	-0.04524	0.00744	-0.08063	-0.03027	-0.01542	0.02764	-0.01847	-0.06852	0.02458	-0.04791	0.00902
1063178082	0.05047	-0.03394	0.05091		-0.06695	-0.0444	0.33538	-0.00226	-0.05063	-0.05122	-0.036	0.00028	-0.0977	-0.07854	-0.06471	-0.02402	-0.0402	-0.02002	0.02087	-0.15569	-0.03205	-0.09251	0.06954	-0.0163	0.02198	0.02015	-0.02212	0.04223	-0.0227	0.12659	-0.03412	-0.10069	-0.02263	-0.01833	-0.03378	-0.06152	-0.0823	-0.00535	-0.04524	0.00744	-0.08063	-0.03027	-0.01542	0.02764	-0.01847	-0.06852	0.02458	-0.04791	0.00902
1063278082	0.05047	-0.03394	0.05091		-0.06695	-0.0444	0.33538	-0.00226	-0.05063	-0.05122	-0.036	0.00028	-0.0977	-0.07854	-0.06471	-0.02402	-0.0402	-0.02002	0.02087	-0.15569	-0.03205	-0.09251	0.06954	-0.0163	0.02198	0.02015	-0.02212	0.04223	-0.0227	0.12659	-0.03412	-0.10069	-0.02263	-0.01833	-0.03378	-0.06152	-0.0823	-0.00535	-0.04524	0.00744	-0.08063	-0.03027	-0.01542	0.02764	-0.01847	-0.06852	0.02458	-0.04791	0.00902
1063378082	0.05047	-0.03394	0.05091		-0.06695	-0.0444	-0.47347	-0.00226	-0.05063	-0.05122	-0.036	0.00028	-0.0977	-0.07854	-0.06471	-0.02402	-0.0402	-0.02002	0.02087	-0.15569	-0.03205	-0.09251	0.06954	-0.0163	0.02198	0.02015	-0.02212	0.04223	-0.0227	-0.12655	-0.03412	-0.10069	-0.02263	-0.01833	-0.03378	-0.06152	-0.0823	-0.20683	-0.04524	0.00744	-0.08063	-0.03027	-0.01542	0.02764	-0.01847	-0.06852	0.02458	-0.04791	0.00902
1063478082	0.05047	-0.03394	0.05091		-0.06695	-0.0444	-0.47347	-0.00226	-0.05063	-0.05122	-0.036	0.00028	-0.0977	-0.07854	-0.06471	-0.02402	-0.0402	-0.02002	0.02087	-0.15569	-0.03205	-0.09251	0.06954	-0.0163	0.02198	0.02015	-0.02212	0.04223	-0.0227	-0.12655	-0.03412	-0.10069	-0.02263	-0.01833	-0.03378	-0.06152	-0.0823	0.00336	-0.04524	0.00744	-0.08063	-0.03027	-0.01542	0.02764	-0.01847	-0.06852	0.02458	-0.04791	0.00902
1063578082	0.05047	-0.03394	0.05091		-0.06695	-0.0444	-0.47347	-0.00226	-0.05063	-0.05122	-0.036	0.00028	-0.0977	-0.07854	-0.06471	-0.02402	-0.0402	-0.02002	0.02087	-0.15569	-0.03205	-0.09251	0.06954	-0.0163	0.02198	0.02015	-0.02212	0.04223	-0.0227	-0.12655	-0.03412	-0.10069	-0.02263	-0.01833	-0.03378	-0.06152	-0.0823	0.00336	-0.04524	0.00744	-0.08063	-0.03027	-0.01542	0.02764	-0.01847	-0.06852	0.02458	-0.04791	0.00902
1063678082	0.05047	-0.03394	0.05091		-0.06695	-0.0444	-0.47347	-0.00226	-0.05063	-0.05122	-0.036	0.00028	-0.0977	-0.07854	-0.06471	-0.02402	-0.0402	-0.02002	0.02087	-0.15569	-0.03205	-0.09251	0.06954	-0.0163	0.02198	0.02015	-0.02212	0.04223	-0.0227	-0.12655	-0.03412	-0.10069	-0.02263	-0.01833	-0.03378	-0.06152	-0.0823	0.00336	-0.04524	0.00744	-0.08063	-0.03027	-0.01542	0.02764	-0.01847	-0.06852	0.02458	-0.04791	0.00902
1063778082	0.05047	-0.03394	0.05091		-0.06695	-0.0444	-0.47347	-0.00226	-0.05063	-0.05122	-0.036	0.00028	-0.0977	-0.07854	-0.06471	-0.02402	-0.0402	-0.02002	0.02087	-0.15569	-0.03205	-0.09251	0.06954	-0.0163	0.02198	0.02015	-0.02212	0.04223	-0.0227	-0.12655	-0.03412	-0.10069	-0.02263	-0.01833	-0.03378	-0.06152	-0.0823	0.00336	-0.04524	0.00744	-0.08063	-0.03027	-0.01542	0.02764	-0.01847	-0.06852	0.02458	-0.04791	0.00902
1063878082	0.05047	-0.03394	0.05091		-0.06695	-0.0444	0.25889	-0.00226	-0.05063	-0.05122	-0.036	0.00028	-0.0977	-0.07854	-0.06471	-0.02402	-0.0402	-0.02002	0.02087	-0.15569	-0.03205	-0.09251	0.06954	-0.0163	0.02198	0.02015	-0.02212	0.04223	-0.0227	-0.12655	-0.03412	-0.10069	-0.02263	-0.01833	-0.03378	-0.06152	-0.0823	0.00336	-0.04524	0.00744	-0.08063	-0.03027	-0.01542	0.02764	-0.01847	-0.06852	0.02458	-0.04791	0.00902
1063978082	0.05047	-0.03394	0.05091		-0.06695	-0.0444	0.25889	-0.00226	-0.05063	-0.05122	-0.036	0.00028	-0.0977	-0.07854	-0.06471	-0.02402	-0.0402	-0.02002	0.02087	-0.15569	-0.03205	-0.09251	0.06954	-0.0163	0.02198	0.02015	-0.02212	0.04223	-0.0227	-0.12655	-0.03412	-0.10069	-0.02263	-0.01833	-0.03378	-0.06152	-0.0823	0.00336	-0.04524	0.00744	-0.08063	-0.03027	-0.01542	0.02764	-0.01847	-0.06852	0.02458	-0.04791	0.00902
1064078082	0.05047	-0.03394	0.05091		-0.06695	-0.0444	0.25889	-0.00226	-0.05063	-0.05122	-0.036	0.00028	-0.0977	-0.07854	-0.06471	-0.02402	-0.0402	-0.02002	0.02087	-0.15569	-0.03205	-0.09251	0.06954	-0.0163	0.02198	0.02015	-0.02212	0.04223	-0.0227	-0.12655	-0.03412	-0.10069	-0.02263	-0.01833	-0.03378	-0.06152	-0.0823	0.00336	-0.04524	0.00744	-0.08063	-0.03027	-0.01542	0.02764	-0.01847	-0.06852	0.02458	-0.04791	0.00902
1064178082	0.05047	-0.03394	0.05091		-0.06695	-0.0444	0.25889	-0.00226	-0.05063	-0.05122	-0.036	0.00028	-0.0977	-0.07854	-0.06471	-0.02402	-0.0402	-0.02002	0.02087	-0.15569	-0.03205	-0.09251	0.06954	-0.0163	0.02198	0.02015	-0.02212	0.04223	-0.0227	-0.12655	-0.36118	-0.10069	-0.02263	-0.01833	-0.03378	-0.06152	-0.0823	0.00336	-0.04524	0.00744	-0.08063	-0.03027	-0.01542	0.02764	-0.01847	-0.06852	0.02458	-0.04791	0.00902
1064278082	0.05047	-0.03394	0.05091		-0.06695	-0.0444	-0.38978	-0.00226	-0.05063	-0.05122	-0.036	0.00028	-0.0977	-0.07854	-0.06471	-0.02402	-0.0402	-0.02002	0.02087	-0.15569	-0.03205	-0.09251	0.06954	-0.0163	0.02198	0.02015	-0.02212	0.04223	-0.0227	-0.12655	0.0088	-0.10069	-0.02263	-0.01833	-0.03378	-0.06152	-0.0823	0.00336	-0.04524	0.00744	-0.08063	-0.03027	-0.01542	0.02764	-0.01847	-0.06852	0.02458	-0.04791	0.00902
1064378082	0.05047	-0.03394	0.05091		-0.06695	-0.0444	-0.38978	-0.00226	-0.05063	-0.05122	-0.036	0.00028	-0.0977	-0.07854	-0.06471	-0.02402	-0.0402	-0.02002	0.02087	-0.15569	-0.03205	-0.09251	0.06954	-0.0163	0.02198	0.02015	-0.02212	0.04223	-0.0227	-0.12655	0.0088	-0.10069	-0.02263	-0.01833	-0.03378	-0.06152	-0.0823	0.00336	-0.04524	0.00744	-0.08063	-0.03027	-0.01542	0.02764	-0.01847	-0.06852	0.02458	-0.04791	0.00902
1064478082	0.05047	-0.03394	0.05091		-0.06695	-0.0444	-0.38978	-0.00226	-0.05063	-0.05122	-0.036	0.00028	-0.0977	-0.07854	-0.06471	-0.02402	-0.0402	-0.02002	0.02087	-0.15569	-0.03205	-0.09251	0.06954	-0.0163	0.02198	0.02015	-0.02212	0.04223	-0.0227	-0.12655	0.0088	-0.10069	-0.02263	-0.01833	-0.03378	-0.06152	-0.0823	0.00336	-0.04524	0.00744	-0.08063	-0.03027	-0.01542	0.02764	-0.01847	-0.06852	0.02458	-0.04791	0.00902
1064578082	0.05047	-0.03394	0.05091		-0.06695	-0.0444	-0.38978	-0.00226	-0.05063	-0.05122	-0.036	0.00028	-0.0977	-0.07854	-0.06471	-0.02402	-0.0402	-0.02002	0.02087	-0.15569	-0.03205	-0.09251	0.06954	-0.0163	0.02198	0.02015	-0.02212	0.04223	-0.0227	-0.12655	0.0088	-0.10069	-0.02263	-0.01833	-0.03378	-0.06152	-0.0823	0.00336	-0.04524	0.00744	-0.08063	-0.03027	-0.01542	0.02764	-0.01847	-0.06852	0.02458	-0.04791	0.00902
1064678082	0.05047	-0.03394	0.05091		-0.06695	-0.0444	-0.38978	-0.00226	-0.05063	-0.05122	-0.036	0.00028	-0.0977	-0.07854	-0.06471	-0.02402	-0.0402	-0.02002	0.02087	-0.15569	-0.03205	-0.09251	0.06954	-0.0163	0.02198	0.02015	-0.02212	0.04223	-0.0227	-0.12655	0.0088	-0.10069	-0.02263	-0.01833	-0.03378	-0.06152	-0.0823	0.00336	-0.04524	0.00744	-0.08063	-0.03027	-0.01542	0.02764	-0.01847	-0.06852	0.02458	-0.04791	0.00902
1064778082	0.05047	-0.03394	0.05091		-0.06695	-0.0444	-0.38978	-0.00226	-0.05063	-0.05122	-0.036	0.00028	-0.0977	-0.07854	-0.06471	-0.02402	-0.0402	-0.02002	0.02087	-0.15569	-0.03205	-0.09251	0.06954	-0.0163	0.02198	0.02015	-0.02212	0.04223	-0.0227	-0.12655	0.0088	-0.10069	-0.02263	-0.01833	-0.03378	-0.06152	-0.0823	0.00336	-0.04524	0.00744	-0.08063	-0.03027	-0.01542	0.02764	-0.01847	-0.06852	0.02458	-0.04791	0.00902
1064878082	0.05047	-0.03394	0.05091		-0.06695	-0.0444	-0.38978	-0.00226	-0.05063	-0.05122	-0.036	0.00028	-0.0977	-0.07854	-0.06471	-0.02402	-0.0402	-0.02002	0.02087	-0.15569	-0.03205	-0.09251	0.06954	-0.0163	0.02198	0.02015	-0.02212	0.04223	-0.0227	-0.12655	0.0088	-0.10069	0.05148	-0.01833	-0.03378	-0.06152	-0.0823	0.00336	-0.04524	0.00744	-0.08063	-0.03027	-0.01542	0.02764	-0.01847	-0.06852	0.02458	-0.04791	0.00902
1064978082	0.05047	-0.03394	0.05091		-0.06695	-0.0444	-0.38978	-0.00226	-0.05063	-0.05122	-0.036	0.00028	-0.0977	-0.07854	-0.06471	-0.02402	-0.0402	-0.02002	0.02087	-0.15569	-0.03205	-0.09251	0.06954	-0.0163	0.02198	0.02015	-0.02212	0.04223	-0.0227	-0.12655	0.0088	-0.10069	0.05148	-0.01833	-0.03378	-0.06152	-0.0823	0.00336	-0.04524	0.00744	-0.08063	-0.03027	-0.01542	0.02764	-0.01847	-0.06852	0.02458	-0.04791	0.00902
1065078082	0.05047	-0.03394	0.05091		-0.06695	-0.0444	-0.38978	-0.00226	-0.05063	-0.05122	-0.036	0.00028	-0.0977	-0.07854	-0.06471	-0.02402	-0.0402	-0.02002	0.02087	-0.15569	-0.03205	-0.09251	0.06954	-0.0163	0.02198	0.02015	-0.02212	0.04223	-0.0227	-0.12655	0.0088	-0.10069	0.05148	-0.01833	-0.03378	-0.06152	-0.0823	0.00336	-0.04524	0.00744	-0.08063	-0.03027	-0.01542	0.02764	-0.01847	-0.06852	0.02458	-0.04791	0.00902
1065178082	0.05047	-0.03394	0.05091		-0.06695	-0.0444	-0.38978	-0.00226	-0.05063	-0.05122	-0.036	0.00028	-0.0977	-0.00203	-0.06471	-0.02402	-0.0402	-0.02002	0.02087	-0.15569	-0.03205	-0.09251	0.06954	-0.0163	0.02198	0.02015	-0.02212	0.04223	-0.0227	-0.12655	0.0088	-0.10069	0.05148	-0.32194	-0.03378	-0.06152	-0.0823	0.00336	-0.04524	0.00744	-0.08063	-0.03027	-0.01542	0.02764	-0.01847	-0.06852	0.02458	-0.04791	0.00902
1065278082	0.05047	-0.03394	0.05091		-0.06695	-0.0444	0.60468	-0.00226	-0.05063	-0.05122	-0.036	0.00028	-0.0977	-0.00203	-0.06471	-0.02402	-0.0402	-0.02002	0.02087	-0.15569	-0.03205	-0.09251	0.06954	-0.0163	0.02198	0.02015	-0.02212	0.04223	-0.0227	0.22685	0.0088	0.27981	0.05148	0.04045	-0.03378	-0.29551	-0.0823	0.00336	-0.04524	0.00744	-0.08063	-0.03027	-0.01542	0.02764	-0.01847	-0.06852	0.02458	-0.04791	0.00902
1065378082	0.05047	-0.03394	0.09956		-0.06695	-0.02664	0.60468	-0.00226	0.20312	-0.05122	-0.036	0.00028	-0.0977	-0.00203	-0.01812	-0.02402	-0.0402	0.26393	0.02087	0.45456	-0.03205	-0.09251	-0.2437	-0.0163	0.02198	0.02015	-0.02212	0.04223	-0.0227	0.22685	0.0088	0.27981	0.05148	0.04045	-0.03378	-0.00966	-0.0823	0.00336	-0.04524	0.00744	-0.08063	-0.03027	-0.01542	0.02764	-0.01847	0.2606	0.02458	-0.04791	0.00902
1065478082	0.05047	-0.03394	0.09956		-0.06695	-0.02664	0.60468	-0.00226	0.00308	-0.05122	-0.036	0.00028	-0.0977	-0.00203	-0.01812	-0.02402	-0.0402	-0.02611	0.02087	-0.09388	-0.03205	-0.09251	-0.2437	-0.0163	0.02198	-0.19021	-0.02212	0.04223	-0.27393	0.00646	0.0088	0.27981	0.05148	0.04045	-0.03378	-0.00966	-0.0823	-0.21346	-0.04524	0.00744	-0.08063	-0.03027	-0.01542	0.02764	-0.01847	-0.10255	0.02458	-0.04791	0.00902
1065578082	0.05047	-0.03394	0.09956		-0.06695	-0.02664	-0.20925	-0.00226	0.00308	-0.05122	-0.036	0.00028	-0.0977	-0.00203	-0.01812	-0.02402	-0.0402	-0.02611	0.02087	-0.09388	-0.03205	-0.09251	-0.2437	-0.0163	0.02198	0.06809	-0.02212	0.04223	-0.27393	0.00646	0.0088	0.27981	0.05148	0.04045	-0.03378	-0.00966	-0.0823	-0.21346	-0.04524	0.00744	-0.08063	-0.03027	-0.01542	0.02764	-0.01847	-0.10255	0.02458	-0.04791	0.00902
1065678082	0.05047	-0.03394	0.09956		-0.06695	-0.02664	-0.20925	-0.00226	0.00308	-0.05122	-0.036	0.00028	-0.0977	-0.00203	-0.01812	-0.02402	-0.0402	-0.02611	0.02087	-0.09388	-0.03205	-0.09251	0.05989	-0.0163	0.02198	0.06809	-0.02212	0.04223	-0.27393	0.00646	0.0088	-0.08748	0.05148	0.04045	-0.03378	-0.00966	-0.0823	0.03253	-0.04524	0.00744	-0.08063	-0.03027	-0.01542	0.02764	-0.01847	-0.10255	0.02458	-0.04791	0.00902
1065778082	0.05047	-0.03394	0.09956		-0.06695	-0.02664	-0.20925	-0.00226	0.00308	-0.05122	-0.036	0.00028	-0.0977	-0.00203	-0.01812	-0.02402	-0.0402	-0.02611	0.02087	-0.09388	-0.03205	-0.09251	0.05989	-0.0163	0.02198	0.06809	-0.02212	0.04223	0.01592	0.00646	0.0088	-0.08748	0.05148	0.04045	-0.03378	-0.00966	-0.0823	0.03253	-0.04524	0.00744	-0.08063	-0.03027	-0.01542	0.02764	-0.01847	-0.10255	0.02458	-0.04791	0.00902
1065878082	0.05047	-0.03394	0.09956		-0.06695	-0.02664	-0.20925	-0.00226	0.00308	-0.05122	-0.036	0.00028	-0.0977	-0.00203	-0.01812	-0.02402	-0.0402	-0.02611	0.02087	-0.09388	-0.03205	-0.09251	0.05989	-0.0163	0.02198	0.06809	-0.02212	0.04223	0.01592	0.00646	0.0088	-0.08748	0.05148	0.04045	-0.03378	-0.00966	-0.0823	0.03253	-0.04524	0.00744	-0.08063	-0.03027	-0.01542	0.02764	-0.01847	-0.10255	0.02458	-0.04791	0.00902
1065978082	0.05047	-0.03394	0.09956		-0.06695	-0.02664	-0.20925	-0.00226	0.00308	-0.05122	-0.036	0.00028	-0.0977	-0.00203	-0.01812	-0.02402	-0.0402	-0.02611	0.02087	-0.09388	-0.03205	-0.09251	0.05989	-0.0163	0.02198	0.06809	-0.02212	0.04223	0.01592	0.00646	0.0088	-0.08748	0.05148	0.04045	-0.03378	-0.00966	-0.0823	0.03253	-0.04524	0.00744	-0.08063	-0.03027	-0.01542	0.02764	-0.01847	-0.10255	0.02458	-0.04791	0.00902
1066078082	0.05047	-0.03394	0.09956		-0.06695	-0.02664	-0.20925	-0.00226	0.00308	-0.05122	-0.036	0.00028	-0.0977	-0.00203	-0.01812	-0.02402	-0.0402	-0.02611	0.02087	-0.09388	-0.03205	-0.09251	0.05989	-0.0163	0.02198	0.06809	-0.02212	0.04223	0.01592	0.00646	0.0088	-0.08748	0.05148	0.04045	-0.03378	-0.00966	-0.0823	0.03253	-0.04524	0.00744	-0.08063	-0.03027	-0.01542	0.02764	-0.01847	-0.10255	0.02458	-0.04791	0.00902
1066178082	0.05047	-0.03394	0.09956		-0.06695	-0.02664	-0.20925	-0.00226	0.00308	-0.05122	-0.036	0.00028	-0.0977	-0.00203	-0.01812	-0.02402	-0.0402	-0.02611	0.02087	-0.09388	-0.03205	-0.09251	0.05989	-0.0163	0.02198	0.06809	-0.02212	0.04223	0.01592	0.00646	0.0088	-0.08748	0.05148	0.04045	-0.03378	-0.00966	-0.0823	0.03253	-0.04524	0.00744	-0.08063	-0.03027	-0.01542	0.02764	-0.01847	-0.10255	0.02458	-0.04791	0.00902
1066278082	0.05047	-0.03394	0.09956		-0.06695	-0.02664	-0.20925	-0.00226	0.00308	-0.05122	-0.036	0.00028	-0.0977	-0.00203	-0.01812	-0.02402	-0.0402	-0.02611	0.02087	-0.09388	-0.03205	-0.09251	0.05989	-0.0163	0.02198	0.06809	-0.02212	0.04223	0.01592	0.00646	0.0088	-0.08748	0.05148	0.04045	-0.03378	-0.00966	-0.0823	0.03253	-0.04524	0.00744	-0.08063	-0.03027	-0.01542	0.02764	-0.01847	-0.10255	0.02458	-0.04791	0.00902
1066378082	0.05047	-0.03394	0.09956		-0.06695	-0.02664	-0.20925	-0.00226	0.00308	-0.05122	-0.036	0.00028	-0.0977	-0.00203	-0.01812	-0.02402	-0.0402	-0.02611	0.02087	-0.09388	-0.03205	-0.09251	0.05989	-0.0163	0.02198	0.06809	-0.02212	0.04223	0.01592	0.00646	0.0088	-0.08748	0.05148	0.04045	-0.03378	-0.00966	-0.0823	0.03253	-0.04524	0.00744	-0.08063	-0.03027	-0.01542	0.02764	-0.01847	-0.10255	0.02458	-0.04791	0.00902
1066478082	0.05047	-0.03394	0.09956		-0.06695	-0.02664	-0.20925	-0.00226	0.00308	-0.05122	-0.036	0.00028	-0.0977	-0.00203	-0.01812	-0.02402	-0.0402	-0.02611	0.02087	-0.09388	-0.03205	-0.09251	0.05989	-0.0163	0.02198	0.06809	-0.02212	0.04223	0.01592	0.00646	0.0088	-0.08748	0.05148	0.04045	-0.03378	-0.00966	-0.0823	0.03253	-0.04524	0.00744	-0.08063	-0.03027	-0.01542	0.02764	-0.01847	-0.10255	0.02458	-0.04791	0.00902
1066578082	0.05047	-0.03394	0.09956		-0.06695	-0.02664	-0.20925	-0.00226	0.00308	-0.05122	-0.036	0.00028	-0.0977	-0.00203	-0.01812	-0.02402	-0.0402	-0.02611	0.02087	-0.09388	-0.03205	-0.09251	0.05989	-0.0163	0.02198	0.06809	-0.02212	0.04223	0.01592	0.00646	0.0088	-0.08748	0.05148	0.04045	-0.03378	-0.00966	-0.0823	0.03253	-0.04524	0.00744	-0.08063	-0.03027	-0.01542	0.02764	-0.01847	-0.10255	0.02458	-0.04791	0.00902
1066678082	0.05047	-0.03394	0.09956		-0.06695	-0.02664	-0.20925	-0.00226	0.00308	-0.05122	-0.036	0.00028	-0.0977	-0.30124	-0.01812	-0.02402	-0.0402	-0.02611	0.02087	-0.09388	-0.03205	-0.09251	0.05989	-0.0163	0.02198	0.06809	-0.02212	0.04223	0.01592	0.00646	0.0088	-0.08748	0.05148	0.04045	-0.03378	-0.00966	-0.0823	0.03253	-0.04524	0.00744	-0.08063	-0.03027	-0.01542	0.02764	-0.01847	-0.10255	0.02458	-0.04791	0.00902
1066778082	0.05047	-0.03394	0.33956		-0.06695	-0.02664	0.75862	-0.00226	0.00308	-0.05122	0.23257	0.00028	-0.0977	0.21821	0.26265	-0.02402	0.24783	-0.02611	0.02087	0.61567	-0.03205	0.23439	0.05989	-0.0163	0.02198	0.06809	-0.02212	0.04223	0.01592	0.00646	0.0088	0.38582	0.05148	0.04045	-0.03378	-0.00966	-0.0823	0.03253	0.26024	0.00744	-0.08063	0.19071	-0.01542	0.02764	-0.01847	-0.10255	0.02458	-0.04791	0.00902
1066878082	0.05047	-0.03394	0.11358		-0.06695	-0.02664	0.75862	-0.00226	0.00308	-0.05122	-0.04569	0.00028	-0.0977	-0.03335	0.26265	-0.02402	0.24783	-0.02611	0.02087	0.01405	-0.03205	0.23439	0.05989	-0.0163	0.02198	0.06809	-0.02212	0.04223	0.01592	0.00646	0.0088	-0.07687	0.05148	0.04045	-0.03378	-0.00966	-0.0823	0.03253	-0.00827	0.00744	-0.08063	-0.01061	-0.01542	0.02764	-0.01847	-0.10255	0.02458	-0.04791	0.00902
1066978082	0.05047	-0.03394	0.11358		-0.06695	-0.02664	-0.1348	-0.00226	0.00308	-0.05122	-0.04569	0.00028	-0.0977	-0.03335	-0.03068	-0.02402	-0.01058	-0.02611	0.02087	0.01405	-0.03205	-0.10491	0.05989	-0.0163	0.02198	0.06809	-0.02212	0.04223	0.01592	0.00646	0.0088	-0.07687	0.05148	0.04045	-0.03378	-0.00966	-0.0823	0.03253	-0.00827	0.00744	-0.08063	-0.01061	-0.01542	0.02764	-0.01847	-0.10255	0.02458	-0.04791	0.00902
1067078082	0.05047	-0.03394	0.11358		-0.06695	-0.02664	-0.1348	-0.00226	0.00308	-0.05122	-0.04569	0.00028	-0.0977	-0.03335	-0.03068	-0.02402	-0.01058	-0.02611	0.02087	0.01405	-0.03205	-0.10491	0.05989	-0.0163	0.02198	0.06809	-0.02212	0.04223	0.01592	0.00646	0.0088	-0.07687	0.05148	0.04045	-0.03378	-0.00966	-0.0823	0.03253	-0.00827	0.00744	-0.08063	-0.01061	-0.01542	0.02764	-0.01847	-0.10255	0.02458	-0.04791	0.00902
1067178082	0.05047	-0.03394	0.11358		-0.06695	-0.02664	-0.1348	-0.00226	0.00308	-0.05122	-0.04569	0.00028	-0.0977	-0.03335	-0.03068	-0.02402	-0.01058	-0.02611	0.02087	0.01405	-0.03205	-0.10491	0.05989	-0.0163	0.02198	0.06809	-0.02212	0.04223	0.01592	0.00646	0.0088	-0.07687	0.05148	0.04045	-0.03378	-0.00966	-0.0823	0.03253	-0.00827	0.00744	-0.08063	-0.01061	-0.01542	0.02764	-0.01847	-0.10255	0.02458	-0.04791	0.00902
1067278082	0.05047	-0.03394	0.11358		-0.06695	-0.02664	-0.1348	-0.00226	0.00308	-0.05122	-0.04569	0.00028	-0.0977	-0.03335	-0.03068	-0.02402	-0.01058	-0.02611	0.02087	0.01405	-0.03205	-0.10491	0.05989	-0.0163	0.02198	0.06809	-0.02212	0.04223	0.01592	0.00646	0.0088	-0.07687	0.05148	0.04045	-0.03378	-0.00966	-0.0823	0.03253	-0.00827	0.00744	-0.08063	-0.01061	-0.01542	0.02764	-0.01847	-0.10255	0.02458	-0.04791	0.00902
1067378082	0.05047	-0.03394	0.11358		-0.06695	-0.02664	-0.1348	-0.00226	0.00308	-0.05122	-0.04569	0.00028	-0.0977	-0.36888	-0.03068	-0.02402	-0.01058	-0.02611	0.02087	0.01405	-0.03205	-0.10491	0.05989	-0.0163	0.02198	0.06809	-0.02212	0.04223	0.01592	0.00646	0.0088	-0.07687	0.05148	0.04045	-0.03378	-0.00966	-0.0823	0.03253	-0.00827	0.00744	-0.08063	-0.01061	-0.01542	0.02764	-0.01847	-0.10255	0.02458	-0.04791	0.00902
1067478082	0.05047	-0.03394	0.11358		-0.06695	-0.02664	0.69038	-0.00226	0.00308	-0.05122	-0.04569	0.00028	-0.0977	-0.36888	-0.03068	-0.02402	-0.01058	-0.02611	0.02087	0.01405	-0.03205	-0.10491	0.05989	-0.0163	0.02198	0.06809	-0.02212	0.04223	0.01592	0.00646	0.0088	-0.07687	-0.00417	0.04045	-0.03378	-0.00966	-0.0823	0.03253	-0.00827	0.00744	-0.08063	-0.01061	-0.01542	0.02764	-0.01847	-0.10255	0.02458	-0.04791	0.00902
1067578082	0.05047	-0.03394	0.11358		-0.06695	-0.02664	0.18692	-0.00226	0.00308	-0.05122	-0.04569	0.00028	-0.0977	-0.36888	-0.03068	-0.02402	-0.01058	-0.02611	0.02087	0.01405	-0.03205	-0.10491	0.05989	-0.0163	0.02198	0.06809	-0.02212	0.04223	0.01592	0.00646	0.0088	-0.07687	-0.00417	0.04045	-0.03378	-0.00966	-0.0823	0.03253	-0.00827	0.00744	-0.08063	-0.01061	-0.01542	0.02764	-0.01847	-0.10255	0.02458	-0.04791	0.00902
1067678082	0.05047	-0.03394	0.11358		-0.06695	-0.02664	0.18692	-0.00226	0.00308	-0.05122	-0.04569	0.00028	-0.0977	-0.36888	-0.03068	-0.02402	-0.01058	-0.02611	0.02087	0.01405	-0.03205	-0.10491	0.05989	-0.0163	0.02198	0.06809	-0.02212	0.04223	0.01592	0.00646	0.0088	-0.07687	-0.00417	0.04045	-0.03378	-0.00966	-0.0823	0.03253	-0.00827	0.00744	-0.08063	-0.01061	-0.01542	0.02764	-0.01847	-0.10255	0.02458	-0.04791	0.00902
1067778082	0.05047	-0.03394	0.11358		-0.06695	-0.02664	0.18692	-0.00226	0.00308	-0.05122	-0.04569	0.00028	-0.0977	-0.36888	-0.03068	-0.02402	-0.01058	-0.02611	0.02087	0.01405	-0.03205	-0.10491	0.05989	-0.0163	0.02198	0.06809	-0.02212	0.04223	0.01592	0.00646	0.0088	-0.07687	-0.00417	0.04045	-0.03378	-0.00966	-0.0823	0.03253	-0.00827	0.00744	-0.08063	-0.01061	-0.01542	0.02764	-0.01847	-0.10255	0.02458	-0.04791	0.00902
1067878082	0.05047	-0.03394	0.11358		-0.06695	-0.02664	0.18692	-0.00226	0.00308	-0.05122	-0.04569	0.00028	-0.0977	-0.36888	-0.03068	-0.02402	-0.01058	-0.02611	0.02087	0.01405	-0.2481	-0.10491	0.05989	-0.0163	-0.1781	0.06809	-0.02212	0.04223	0.01592	0.00646	0.0088	-0.07687	-0.00417	0.04045	-0.03378	-0.00966	-0.0823	0.03253	-0.00827	0.00744	-0.08063	-0.01061	-0.01542	0.02764	-0.01847	-0.10255	0.02458	-0.04791	0.00902
1067978082	0.05047	-0.23723	0.11358		-0.06695	-0.02664	0.18692	-0.00226	0.00308	-0.05122	-0.04569	0.00028	-0.0977	-0.36888	-0.03068	-0.02402	-0.01058	-0.02611	0.02087	0.01405	-0.2481	-0.10491	0.05989	-0.0163	-0.1781	0.06809	-0.02212	0.04223	0.01592	0.00646	0.0088	-0.07687	-0.00417	0.04045	-0.03378	-0.00966	-0.0823	0.03253	-0.00827	0.00744	-0.08063	-0.01061	-0.01542	0.02764	-0.01847	-0.10255	0.02458	-0.04791	0.00902
1068078082	0.05047	0.03968	0.11358		-0.06695	-0.02664	0.18692	-0.00226	0.00308	-0.05122	-0.04569	0.00028	-0.0977	-0.36888	-0.03068	-0.02402	-0.01058	-0.02611	0.02087	0.01405	0.06555	-0.10491	0.05989	-0.0163	0.04904	0.06809	-0.02212	0.04223	0.01592	0.00646	0.0088	-0.07687	-0.00417	0.04045	-0.03378	-0.00966	-0.0823	0.03253	-0.00827	0.00744	-0.08063	-0.01061	-0.01542	0.02764	-0.01847	-0.10255	0.02458	-0.04791	0.00902
1068178082	0.05047	0.03968	0.11358		-0.06695	-0.02664	0.18692	-0.00226	0.00308	-0.05122	-0.04569	0.00028	-0.0977	-0.36888	-0.03068	-0.02402	-0.01058	-0.02611	0.02087	0.01405	0.06555	-0.10491	0.05989	-0.0163	0.04904	0.06809	-0.02212	0.04223	0.01592	0.00646	0.0088	-0.07687	-0.00417	0.04045	-0.03378	-0.00966	-0.0823	0.03253	-0.00827	0.00744	-0.08063	-0.01061	-0.01542	0.02764	-0.01847	-0.10255	0.02458	-0.04791	0.00902
1068278082	0.05047	0.03968	0.11358		-0.06695	-0.02664	-0.52845	-0.00226	0.00308	-0.05122	-0.04569	0.00028	-0.0977	-0.36888	-0.03068	-0.02402	-0.01058	-0.02611	0.02087	0.01405	0.06555	-0.10491	0.05989	-0.0163	0.04904	0.06809	-0.02212	0.04223	0.01592	0.00646	0.0088	-0.07687	-0.00417	0.04045	-0.03378	-0.00966	-0.0823	0.03253	-0.00827	0.00744	-0.08063	-0.01061	-0.01542	0.02764	-0.01847	-0.10255	0.02458	-0.04791	0.00902
1068378082	0.05047	0.03968	0.11358		-0.06695	-0.02664	-0.52845	-0.00226	0.00308	-0.05122	-0.04569	0.00028	-0.0977	-0.36888	-0.03068	-0.02402	-0.01058	-0.02611	0.02087	0.01405	0.06555	-0.10491	0.05989	-0.0163	0.04904	0.06809	-0.02212	0.04223	0.01592	0.00646	0.0088	-0.07687	-0.00417	0.04045	-0.03378	-0.00966	-0.0823	0.03253	-0.00827	0.00744	-0.08063	-0.01061	-0.01542	0.02764	-0.01847	-0.10255	0.02458	-0.04791	0.00902
1068478082	0.05047	0.03968	0.11358		-0.06695	-0.02664	-0.52845	-0.00226	0.00308	-0.05122	-0.04569	0.00028	-0.0977	-0.36888	-0.03068	-0.02402	-0.01058	-0.02611	0.02087	0.01405	0.06555	-0.10491	0.05989	-0.0163	0.04904	0.06809	-0.02212	0.04223	0.01592	0.00646	0.0088	-0.07687	-0.00417	0.04045	-0.03378	-0.00966	-0.0823	0.03253	-0.00827	0.00744	-0.08063	-0.01061	-0.01542	0.02764	-0.01847	-0.10255	0.02458	-0.04791	0.00902
1068578082	0.05047	0.03968	0.11358		-0.06695	-0.02664	-0.52845	-0.00226	0.00308	-0.05122	-0.04569	0.00028	-0.0977	-0.36888	-0.03068	-0.02402	-0.01058	-0.02611	0.02087	0.01405	0.06555	-0.10491	0.05989	-0.0163	0.04904	0.06809	-0.02212	0.04223	0.01592	0.00646	0.0088	-0.07687	-0.00417	0.04045	-0.03378	-0.00966	-0.0823	0.03253	-0.00827	0.00744	-0.08063	-0.01061	-0.01542	0.02764	-0.01847	-0.10255	0.02458	-0.04791	0.00902
1068678082	0.05047	0.03968	0.11358		-0.06695	-0.02664	-0.52845	-0.00226	0.00308	-0.05122	-0.04569	0.00028	-0.0977	-0.39585	-0.03068	-0.02402	-0.01058	-0.02611	0.02087	0.01405	0.06555	-0.10491	0.05989	-0.0163	0.04904	0.06809	-0.02212	0.04223	0.01592	0.00646	0.0088	-0.07687	-0.00417	0.04045	-0.03378	-0.00966	-0.0823	0.03253	-0.00827	0.00744	-0.08063	-0.01061	-0.01542	0.02764	-0.01847	-0.10255	0.02458	-0.04791	0.00902
1068778082	0.05047	0.03968	0.11358		-0.06695	-0.02664	-0.52845	-0.00226	0.00308	-0.05122	-0.04569	0.00028	-0.0977	-0.39585	-0.03068	-0.02402	-0.01058	-0.02611	0.02087	0.01405	0.06555	-0.10491	0.05989	-0.0163	0.04904	0.06809	-0.23384	0.04223	0.01592	0.00646	0.0088	-0.07687	-0.00417	0.04045	-0.03378	-0.00966	-0.0823	0.03253	-0.00827	0.00744	-0.08063	-0.01061	-0.01542	0.02764	-0.01847	-0.10255	0.02458	-0.04791	0.00902
1068878082	0.05047	0.03968	0.11358		-0.06695	-0.02664	-0.52845	-0.00226	0.00308	-0.05122	-0.04569	0.00028	-0.0977	-0.39585	-0.03068	-0.02402	-0.01058	-0.02611	0.02087	0.01405	0.06555	-0.10491	0.05989	-0.0163	0.04904	0.06809	0.04672	0.04223	0.01592	0.00646	0.0088	-0.07687	-0.00417	0.04045	-0.03378	-0.00966	-0.0823	0.30905	-0.00827	0.00744	-0.08063	-0.01061	-0.01542	0.02764	-0.01847	-0.10255	0.02458	-0.04791	0.00902
1068978082	0.05047	0.03968	0.11358		-0.06695	-0.02664	-0.17296	-0.00226	0.00308	-0.05122	-0.04569	0.00028	-0.0977	-0.39585	-0.03068	-0.02402	-0.01058	-0.02611	0.02087	0.01405	0.06555	-0.10491	0.05989	-0.0163	0.04904	0.06809	0.04672	0.04223	0.01592	0.00646	0.0088	-0.07687	-0.00417	0.04045	-0.03378	-0.00966	-0.0823	0.04774	-0.00827	0.00744	-0.08063	-0.01061	-0.01542	0.02764	-0.01847	-0.10255	0.02458	-0.04791	0.00902
1069078082	0.05047	0.03968	0.11358		-0.06695	-0.02664	-0.17296	-0.00226	0.00308	-0.05122	-0.04569	0.00028	-0.0977	-0.39585	-0.03068	-0.02402	-0.01058	-0.02611	0.02087	0.01405	0.06555	-0.10491	0.05989	-0.0163	0.04904	0.06809	0.04672	0.04223	0.01592	0.00646	0.0088	-0.07687	-0.00417	0.04045	-0.03378	-0.00966	-0.0823	0.04774	-0.00827	0.00744	-0.08063	-0.01061	-0.01542	0.02764	-0.01847	-0.10255	0.02458	-0.04791	0.00902
1069178082	0.05047	0.03968	0.11358		-0.06695	-0.02664	-0.17296	-0.00226	0.00308	-0.05122	-0.04569	0.00028	-0.0977	-0.39585	-0.03068	-0.02402	-0.01058	-0.02611	0.02087	0.01405	0.06555	-0.10491	0.05989	-0.0163	0.04904	0.06809	0.04672	0.04223	0.01592	0.00646	0.0088	-0.07687	-0.00417	0.04045	-0.03378	-0.00966	-0.0823	0.04774	-0.00827	0.00744	-0.08063	-0.01061	-0.01542	0.02764	-0.01847	-0.10255	0.02458	-0.04791	0.00902
1069278082	0.05047	0.03968	0.11358		-0.06695	-0.02664	-0.17296	-0.00226	0.00308	-0.05122	-0.04569	0.00028	-0.0977	-0.39585	-0.03068	-0.02402	-0.01058	-0.02611	0.02087	0.01405	0.06555	-0.10491	0.05989	-0.0163	0.04904	0.06809	0.04672	0.04223	0.01592	0.00646	0.0088	-0.07687	-0.00417	0.04045	-0.03378	-0.00966	-0.0823	0.04774	-0.00827	0.00744	-0.08063	-0.01061	-0.01542	0.02764	-0.01847	-0.10255	0.02458	-0.04791	0.00902
1069378082	0.05047	0.03968	0.11358		-0.06695	-0.02664	-0.17296	-0.00226	0.00308	-0.05122	-0.04569	0.00028	-0.0977	-0.39585	-0.03068	-0.02402	-0.01058	-0.02611	0.02087	0.01405	0.06555	-0.10491	0.05989	-0.0163	0.04904	0.06809	0.04672	0.04223	0.01592	0.00646	0.0088	-0.07687	-0.00417	0.04045	-0.03378	-0.00966	-0.0823	0.04774	-0.00827	0.00744	-0.08063	-0.01061	-0.01542	0.02764	-0.01847	-0.10255	0.02458	-0.04791	0.00902
1069478082	0.05047	0.03968	0.11358		-0.06695	-0.02664	-0.17296	-0.00226	0.00308	-0.05122	-0.04569	0.00028	-0.0977	-0.39585	-0.03068	-0.02402	-0.01058	-0.02611	0.02087	0.01405	0.06555	-0.10491	0.05989	-0.0163	0.04904	0.06809	0.04672	0.04223	0.01592	0.00646	0.0088	-0.07687	-0.00417	0.04045	-0.03378	-0.00966	-0.0823	0.04774	-0.00827	0.00744	-0.08063	-0.01061	-0.01542	0.02764	-0.01847	-0.10255	0.02458	-0.04791	0.00902
1069578082	0.05047	0.03968	0.11358		-0.06695	-0.02664	-0.17296	-0.00226	0.00308	-0.05122	-0.04569	0.00028	-0.0977	-0.39585	-0.03068	-0.02402	-0.01058	-0.02611	0.02087	0.01405	0.06555	-0.10491	0.05989	-0.0163	0.04904	0.06809	0.04672	0.04223	0.01592	0.00646	0.0088	-0.07687	-0.00417	0.04045	-0.03378	-0.00966	-0.0823	0.04774	-0.00827	0.00744	-0.08063	-0.01061	-0.01542	0.02764	-0.01847	-0.10255	0.02458	-0.04791	0.00902
1069678082	0.05047	0.03968	0.11358		-0.06695	-0.02664	-0.17296	-0.00226	0.00308	-0.05122	-0.04569	0.00028	-0.0977	-0.39585	-0.03068	-0.02402	-0.01058	-0.02611	0.02087	0.01405	0.06555	-0.10491	0.05989	-0.0163	0.04904	0.06809	0.04672	0.04223	0.01592	0.00646	0.0088	-0.07687	0.09449	0.04045	-0.03378	-0.00966	-0.0823	0.04774	-0.00827	0.00744	-0.08063	-0.01061	-0.01542	0.02764	-0.01847	-0.10255	0.02458	-0.04791	0.00902
1069778082	0.05047	0.03968	0.11358		-0.06695	-0.02664	-0.17296	-0.00226	0.00308	-0.05122	-0.04569	0.00028	-0.0977	-0.39585	-0.03068	-0.02402	-0.01058	-0.02611	0.02087	0.01405	0.06555	-0.10491	0.05989	-0.0163	0.04904	0.06809	0.04672	0.04223	0.01592	0.00646	0.0088	-0.07687	0.09449	0.04045	-0.03378	-0.00966	-0.0823	0.04774	-0.00827	0.00744	-0.08063	-0.01061	-0.01542	0.02764	-0.01847	-0.10255	0.02458	-0.04791	0.00902
1069878082	0.05047	0.03968	0.11358		-0.06695	-0.02664	-0.17296	-0.00226	0.00308	-0.05122	-0.04569	0.00028	-0.0977	-0.39585	-0.03068	-0.02402	-0.01058	-0.02611	0.02087	0.01405	0.06555	-0.10491	0.05989	-0.0163	0.04904	0.06809	0.04672	0.04223	0.01592	0.00646	0.0088	-0.07687	0.09449	0.04045	-0.03378	-0.00966	-0.0823	0.04774	-0.00827	0.00744	-0.08063	-0.01061	-0.01542	0.02764	-0.01847	-0.10255	0.02458	-0.04791	0.00902
1069978082	0.05047	0.03968	0.11358		-0.06695	-0.02664	-0.17296	-0.00226	0.00308	-0.05122	-0.04569	0.00028	-0.0977	-0.39585	-0.03068	-0.02402	-0.01058	-0.02611	0.02087	0.01405	0.06555	-0.10491	0.05989	-0.0163	0.04904	0.06809	0.04672	0.04223	0.01592	0.00646	0.0088	-0.07687	0.09449	0.04045	-0.03378	-0.00966	-0.0823	0.04774	-0.00827	0.00744	-0.08063	-0.01061	-0.01542	0.02764	-0.01847	-0.10255	0.02458	-0.04791	0.00902
1070078082	0.05047	0.03968	0.11358		-0.06695	-0.02664	-0.17296	-0.00226	0.00308	-0.05122	-0.04569	0.00028	-0.0977	-0.39585	-0.03068	-0.02402	-0.01058	-0.02611	0.02087	0.01405	0.06555	-0.10491	0.05989	-0.0163	0.04904	0.06809	0.04672	0.04223	0.01592	0.00646	0.0088	-0.07687	0.09449	0.04045	-0.03378	-0.00966	-0.0823	0.04774	-0.00827	0.00744	-0.08063	-0.01061	-0.01542	0.02764	-0.01847	-0.10255	0.02458	-0.04791	0.00902
1070178082	0.05047	0.03968	0.11358		-0.06695	-0.02664	-0.17296	-0.00226	0.00308	-0.05122	-0.04569	0.00028	-0.0977	-0.39585	-0.03068	-0.02402	-0.01058	-0.02611	0.02087	0.01405	0.06555	-0.10491	0.05989	-0.0163	0.04904	0.06809	0.04672	0.04223	0.01592	0.00646	0.0088	-0.07687	0.09449	0.04045	-0.03378	-0.00966	-0.0823	0.04774	-0.00827	0.00744	-0.08063	-0.01061	-0.01542	0.02764	-0.01847	-0.10255	0.02458	-0.04791	0.00902
1070278082	0.05047	0.03968	0.11358		-0.06695	-0.02664	-0.17296	-0.00226	0.00308	-0.05122	-0.04569	0.00028	-0.0977	-0.39585	-0.03068	-0.02402	-0.01058	-0.02611	0.02087	0.01405	0.06555	-0.10491	0.05989	-0.0163	0.04904	0.06809	0.04672	0.04223	0.01592	0.00646	0.0088	-0.07687	0.09449	0.04045	-0.03378	-0.00966	-0.0823	0.04774	-0.00827	0.00744	-0.08063	-0.01061	-0.01542	0.02764	-0.01847	-0.10255	0.02458	-0.04791	0.00902
1070378082	0.05047	0.03968	0.11358		-0.06695	-0.02664	-0.17296	-0.00226	0.00308	-0.05122	-0.04569	0.00028	-0.0977	-0.39585	-0.03068	-0.02402	-0.01058	-0.02611	0.02087	0.01405	0.06555	-0.10491	0.05989	-0.0163	0.04904	0.06809	0.04672	0.04223	0.01592	0.00646	0.0088	-0.07687	0.09449	0.04045	-0.03378	-0.00966	-0.0823	0.04774	-0.00827	0.00744	-0.08063	-0.01061	-0.01542	0.02764	-0.01847	-0.10255	0.02458	-0.04791	0.00902
1070478082	0.05047	0.03968	0.11358		-0.06695	-0.02664	-0.17296	-0.00226	0.00308	-0.05122	-0.04569	0.00028	-0.0977	-0.39585	-0.03068	-0.02402	-0.01058	-0.02611	0.02087	0.01405	0.06555	-0.10491	0.05989	-0.0163	0.04904	0.06809	0.04672	0.04223	0.01592	0.00646	0.0088	-0.07687	0.09449	0.04045	-0.03378	-0.00966	-0.0823	0.04774	-0.00827	0.00744	-0.08063	-0.01061	-0.01542	0.02764	-0.01847	-0.10255	0.02458	-0.04791	0.00902
1070578082	0.05047	0.03968	0.11358		-0.06695	-0.02664	-0.17296	-0.00226	0.00308	-0.05122	-0.04569	0.00028	-0.0977	-0.39585	-0.03068	-0.02402	-0.01058	-0.02611	0.02087	0.01405	0.06555	-0.10491	0.05989	-0.0163	0.04904	0.06809	0.04672	0.04223	0.01592	0.00646	0.0088	-0.07687	0.09449	0.04045	-0.03378	-0.00966	-0.0823	0.25541	-0.00827	0.00744	-0.08063	-0.01061	-0.01542	0.02764	-0.01847	-0.10255	0.02458	-0.04791	0.00902
1070678082	0.05047	0.03968	0.11358		-0.06695	-0.02664	-0.17296	-0.00226	0.00308	-0.05122	-0.04569	0.00028	0.1177	-0.39585	-0.03068	-0.02402	-0.01058	0.20941	0.02087	0.01405	0.06555	-0.10491	0.05989	-0.0163	0.04904	0.06809	0.04672	0.04223	0.01592	0.00646	0.0088	-0.07687	0.09449	0.04045	-0.03378	-0.00966	-0.0823	-0.15406	-0.00827	0.00744	-0.08063	-0.01061	-0.01542	0.02764	-0.01847	-0.10255	0.02458	-0.04791	0.00902
1070778082	0.05047	0.03968	0.11358		-0.06695	-0.02664	-0.17296	-0.00226	0.00308	-0.05122	-0.04569	0.00028	0.1177	-0.39585	-0.03068	-0.02402	-0.01058	0.20941	0.02087	0.01405	0.06555	-0.10491	0.05989	-0.0163	0.04904	0.06809	0.04672	0.04223	0.01592	0.00646	0.0088	-0.07687	0.09449	0.04045	-0.03378	-0.00966	-0.0823	-0.15406	-0.00827	0.00744	-0.08063	-0.01061	-0.01542	0.02764	-0.01847	-0.10255	0.02458	-0.04791	0.00902
1070878082	0.05047	0.03968	0.11358		-0.06695	-0.02664	-0.17296	-0.00226	0.00308	-0.05122	-0.04569	0.00028	0.1177	-0.39585	-0.03068	-0.02402	-0.01058	0.20941	0.02087	0.01405	0.06555	-0.10491	0.05989	-0.0163	0.04904	0.06809	0.04672	0.04223	0.01592	0.00646	0.0088	-0.07687	0.09449	0.04045	-0.03378	-0.00966	-0.0823	-0.15406	-0.00827	0.00744	-0.08063	-0.01061	-0.01542	0.02764	-0.01847	-0.10255	0.02458	-0.04791	0.00902
1070978082	0.05047	0.03968	0.11358		-0.06695	-0.02664	-0.17296	-0.00226	0.00308	-0.05122	-0.04569	0.00028	-0.1481	-0.39585	-0.03068	-0.02402	-0.01058	-0.02233	0.02087	0.01405	0.06555	-0.10491	0.05989	-0.0163	0.04904	0.06809	0.04672	0.04223	0.01592	0.00646	0.0088	-0.07687	0.09449	0.04045	-0.03378	-0.00966	-0.0823	-0.15406	-0.00827	0.00744	-0.08063	-0.01061	-0.01542	0.02764	-0.01847	-0.10255	0.02458	-0.04791	0.00902
1071078082	0.05047	0.03968	0.11358		-0.06695	-0.02664	-0.17296	-0.00226	0.00308	-0.05122	-0.04569	0.00028	-0.1481	-0.39585	-0.03068	-0.02402	-0.01058	-0.02233	0.02087	0.01405	0.06555	-0.10491	0.05989	-0.0163	0.04904	0.06809	0.04672	0.04223	0.01592	0.00646	0.0088	-0.07687	0.09449	0.04045	-0.03378	0.04902	-0.0823	0.05746	-0.00827	0.00744	-0.08063	-0.01061	-0.01542	0.02764	-0.01847	-0.10255	0.02458	-0.04791	0.00902
1071178082	0.05047	0.03968	0.11358		-0.06695	-0.02664	-0.17296	-0.00226	0.00308	-0.05122	-0.04569	0.00028	-0.1481	-0.39585	-0.03068	-0.02402	-0.01058	-0.02233	0.02087	0.01405	0.06555	-0.10491	0.05989	-0.0163	0.04904	0.06809	0.04672	0.04223	0.01592	0.00646	0.0088	-0.07687	0.09449	0.04045	-0.03378	0.04902	-0.0823	0.05746	-0.00827	0.00744	-0.08063	-0.01061	-0.01542	0.02764	-0.01847	-0.10255	0.02458	-0.04791	0.00902
1071278082	0.05047	0.03968	0.11358		-0.06695	-0.02664	-0.17296	-0.00226	0.00308	-0.05122	-0.04569	0.00028	-0.1481	-0.39585	-0.03068	-0.02402	-0.01058	-0.02233	0.02087	0.01405	0.06555	-0.10491	0.05989	-0.0163	0.04904	0.06809	0.04672	0.04223	0.01592	0.00646	0.0088	-0.07687	0.09449	0.04045	-0.03378	0.04902	-0.0823	0.05746	-0.00827	0.00744	-0.08063	-0.01061	-0.01542	0.02764	-0.01847	-0.10255	0.02458	-0.04791	0.00902
1071378082	0.05047	0.03968	0.11358		-0.06695	-0.02664	-0.17296	0.0296	0.00308	-0.05122	-0.04569	0.00028	-0.1481	-0.39585	-0.03068	-0.02402	-0.01058	-0.02233	0.02087	0.01405	0.06555	-0.10491	0.05989	-0.0163	0.04904	0.06809	0.04672	0.04223	0.01592	0.00646	0.0088	-0.07687	0.09449	0.04045	-0.03378	0.04902	-0.0823	0.05746	-0.00827	0.00744	-0.08063	-0.01061	-0.01542	0.02764	-0.01847	-0.10255	0.02458	-0.04791	0.00902
1071478082	0.05047	0.03968	0.11358		-0.06695	-0.02664	-0.17296	0.0296	0.00308	-0.05122	-0.04569	0.00028	-0.1481	-0.39585	-0.03068	-0.02402	-0.01058	-0.02233	0.02087	0.01405	0.06555	-0.10491	0.05989	-0.0163	0.04904	0.06809	0.04672	0.04223	0.01592	0.00646	0.0088	-0.07687	0.09449	0.04045	-0.03378	0.04902	-0.0823	0.05746	-0.00827	0.00744	-0.08063	-0.01061	-0.01542	0.02764	-0.01847	-0.10255	0.02458	-0.04791	0.00902
1071578082	0.05047	0.03968	0.11358		-0.06695	-0.02664	-0.10565	0.0296	0.00308	-0.05122	-0.04569	0.00028	-0.1481	-0.39585	-0.04636	-0.02402	-0.01058	-0.02233	0.02087	0.01405	0.06555	-0.10491	0.05989	-0.0163	0.04904	0.06809	0.04672	0.04223	0.01592	0.00646	0.0088	-0.07687	0.09449	0.04045	-0.03378	0.04902	-0.0823	0.05746	-0.00827	0.00744	-0.08063	-0.01061	-0.01542	0.02764	-0.01847	-0.10255	0.02458	-0.04791	0.00902
1071678082	0.05047	0.03968	0.11358		-0.06695	-0.02664	-0.10565	0.0296	0.00308	-0.05122	-0.04569	0.00028	-0.1481	-0.39585	-0.04636	-0.02402	-0.01058	-0.02233	0.02087	0.01405	0.06555	-0.10491	0.05989	-0.0163	0.04904	0.06809	0.04672	0.04223	0.01592	0.00646	0.0088	-0.07687	0.09449	0.04045	-0.03378	0.04902	-0.0823	0.05746	-0.00827	0.00744	-0.08063	-0.01061	-0.01542	0.02764	-0.01847	-0.10255	0.02458	-0.04791	0.00902
1071778082	0.05047	0.03968	0.11358		-0.06695	-0.02664	-0.10565	0.0296	0.00308	-0.05122	-0.04569	0.00028	-0.1481	-0.39585	-0.04636	-0.02402	-0.01058	-0.02233	0.02087	0.01405	0.06555	-0.10491	0.05989	-0.0163	0.04904	0.06809	0.04672	0.04223	0.01592	0.00646	0.0088	-0.07687	0.09449	0.04045	-0.03378	0.04902	-0.0823	0.05746	-0.00827	0.00744	-0.08063	-0.01061	-0.01542	0.02764	-0.01847	-0.10255	0.02458	-0.04791	0.00902
1071878082	0.05047	0.03968	0.11358		-0.06695	-0.02664	-0.10565	0.0296	0.00308	-0.05122	-0.04569	0.00028	-0.1481	-0.39585	-0.04636	-0.02402	-0.01058	-0.02233	0.02087	0.01405	0.06555	-0.10491	0.05989	-0.0163	0.04904	0.06809	0.04672	0.04223	0.01592	0.00646	0.0088	-0.07687	0.09449	0.04045	-0.03378	0.04902	-0.0823	0.05746	-0.00827	0.00744	-0.08063	-0.01061	-0.01542	0.02764	-0.01847	-0.10255	0.02458	-0.04791	0.00902
1071978082	0.05047	0.03968	0.11358		-0.06695	-0.02664	-0.10565	0.0296	0.00308	-0.05122	-0.04569	0.00028	-0.1481	-0.39585	-0.04636	-0.02402	-0.01058	-0.02233	0.02087	0.01405	0.06555	-0.10491	0.05989	-0.0163	0.04904	0.06809	0.04672	0.04223	0.01592	0.00646	0.0088	-0.07687	0.09449	0.04045	-0.03378	0.04902	-0.0823	0.05746	-0.00827	0.00744	-0.08063	-0.01061	-0.01542	0.02764	-0.01847	-0.10255	0.02458	-0.04791	0.00902
1072078082	0.05047	0.03968	0.11358		-0.06695	-0.02664	-0.10565	0.0296	0.00308	-0.05122	-0.04569	0.00028	-0.1481	-0.39585	-0.04636	-0.02402	-0.01058	-0.02233	0.02087	0.01405	0.06555	-0.10491	0.05989	-0.0163	0.04904	0.06809	0.04672	0.04223	0.01592	0.00646	0.0088	-0.07687	0.09449	0.04045	-0.03378	0.04902	-0.0823	0.05746	-0.00827	0.00744	-0.08063	-0.01061	-0.01542	0.02764	-0.01847	-0.10255	0.02458	-0.04791	0.00902
1072178082	0.05047	0.03968	0.11358		-0.06695	-0.02664	-0.10565	0.0296	0.00308	-0.05122	-0.04569	0.00028	-0.1481	-0.39585	-0.04636	-0.02402	-0.01058	-0.02233	0.02087	0.01405	0.06555	-0.10491	0.05989	-0.0163	0.04904	0.06809	0.04672	0.04223	0.01592	0.00646	0.0088	-0.07687	0.09449	0.04045	-0.03378	0.04902	-0.0823	0.05746	-0.00827	0.00744	-0.08063	-0.01061	-0.01542	0.02764	-0.01847	-0.10255	0.02458	-0.04791	-0.31761
1072278082	0.05047	0.03968	0.11358		-0.06695	-0.02664	-0.10565	0.0296	0.00308	-0.05122	-0.04569	0.00028	-0.1481	-0.39585	-0.04636	-0.02402	-0.01058	-0.02233	0.02087	0.01405	0.06555	-0.10491	0.05989	-0.0163	0.04904	0.06809	0.04672	0.04223	0.01592	0.00646	0.0088	-0.07687	0.09449	0.04045	-0.03378	0.04902	-0.0823	0.05746	-0.00827	0.00744	-0.08063	-0.01061	-0.01542	0.02764	-0.01847	-0.10255	0.02458	-0.04791	-0.31761
1072378082	0.05047	0.03968	0.11358		-0.06695	-0.02664	-0.10565	0.0296	0.00308	-0.05122	-0.04569	0.00028	-0.1481	-0.39585	-0.04636	-0.02402	-0.01058	-0.02233	0.02087	0.01405	0.06555	-0.10491	0.05989	-0.0163	0.04904	0.06809	0.04672	0.04223	0.01592	0.00646	0.0088	-0.07687	0.09449	0.04045	-0.03378	0.04902	-0.0823	0.05746	-0.00827	0.00744	-0.08063	-0.01061	-0.01542	0.02764	-0.01847	-0.10255	0.02458	-0.04791	-0.31761
1072478082	0.05047	0.03968	0.11358		-0.06695	-0.02664	-0.10565	0.0296	0.00308	-0.05122	-0.04569	0.00028	-0.1481	-0.39585	-0.04636	-0.02402	-0.01058	-0.02233	0.02087	0.01405	0.06555	-0.10491	0.05989	-0.0163	0.04904	0.06809	0.04672	0.04223	0.01592	0.00646	0.0088	-0.07687	0.09449	0.04045	-0.03378	0.04902	-0.0823	0.05746	-0.00827	0.00744	-0.08063	-0.01061	-0.01542	0.02764	-0.01847	-0.10255	0.02458	-0.04791	-0.31761
1072578082	0.05047	0.03968	0.11358		-0.06695	-0.02664	-0.10565	0.0296	0.00308	-0.05122	-0.04569	0.00028	-0.1481	-0.39585	-0.04636	-0.02402	-0.01058	-0.02233	0.02087	0.01405	0.06555	-0.10491	0.05989	-0.0163	0.04904	0.06809	0.04672	0.04223	0.01592	0.00646	0.0088	-0.07687	0.09449	0.04045	-0.03378	0.04902	-0.0823	0.05746	-0.00827	0.00744	-0.08063	-0.01061	-0.01542	0.02764	-0.01847	-0.10255	0.02458	-0.04791	-0.31761
1072678082	0.05047	0.03968	0.11358		-0.06695	-0.02664	-0.10565	0.0296	0.00308	-0.05122	-0.04569	0.00028	-0.1481	-0.39585	-0.04636	-0.02402	-0.01058	-0.02233	0.02087	0.01405	0.06555	-0.10491	0.05989	-0.0163	0.04904	0.06809	0.04672	0.04223	0.01592	0.00646	0.0088	-0.07687	0.09449	0.31162	-0.03378	0.04902	-0.0823	0.05746	-0.00827	0.00744	-0.08063	-0.01061	-0.01542	0.02764	-0.01847	-0.10255	0.02458	-0.04791	-0.31761
1072778082	0.05047	0.03968	0.11358		-0.06695	-0.02664	-0.10565	0.0296	0.00308	-0.05122	-0.04569	0.00028	-0.1481	-0.39585	-0.04636	-0.02402	-0.01058	-0.02233	0.02087	0.01405	0.06555	-0.10491	0.05989	-0.0163	0.04904	0.06809	0.04672	0.04223	0.01592	0.00646	0.0088	-0.07687	0.09449	0.04236	-0.03378	0.04902	-0.0823	0.05746	-0.00827	0.00744	-0.08063	-0.01061	-0.01542	0.02764	-0.01847	-0.10255	0.02458	-0.04791	-0.31761
1072878082	0.05047	0.03968	0.11358		-0.06695	-0.02664	-0.10565	0.0296	0.00308	-0.05122	-0.04569	0.00028	-0.1481	-0.39585	-0.04636	-0.02402	-0.01058	-0.02233	0.02087	0.01405	0.06555	-0.10491	0.05989	-0.0163	0.04904	0.06809	0.04672	0.04223	0.01592	0.00646	0.0088	-0.07687	0.09449	0.04236	-0.03378	0.04902	-0.0823	0.05746	-0.00827	0.00744	-0.08063	-0.01061	-0.01542	0.02764	-0.01847	-0.10255	0.02458	-0.04791	-0.31761
1072978082	0.05047	0.03968	0.11358		-0.06695	-0.02664	-0.10565	0.0296	0.00308	-0.05122	-0.04569	0.00028	-0.1481	-0.39585	-0.04636	-0.02402	-0.01058	-0.02233	0.02087	0.01405	0.06555	-0.10491	0.05989	-0.0163	0.04904	0.06809	0.04672	0.04223	0.01592	0.00646	0.0088	-0.07687	0.09449	0.04236	-0.03378	0.04902	-0.0823	0.05746	-0.00827	0.00744	-0.08063	-0.01061	-0.01542	0.02764	-0.01847	-0.10255	0.02458	-0.04791	-0.31761
1073078082	0.05047	0.03968	0.11358		-0.06695	-0.02664	-0.10565	0.0296	0.00308	-0.05122	-0.04569	0.00028	-0.1481	-0.39585	-0.04636	-0.02402	-0.01058	-0.02233	0.02087	0.01405	0.06555	-0.10491	0.05989	-0.0163	0.04904	0.06809	0.04672	0.04223	0.01592	0.00646	0.0088	-0.07687	0.09449	0.04236	-0.03378	0.04902	-0.0823	0.05746	-0.00827	0.00744	-0.08063	-0.01061	-0.01542	0.02764	-0.01847	-0.10255	0.02458	-0.04791	-0.31761
1073178082	0.05047	0.03968	0.11358		-0.06695	-0.02664	-0.10565	0.0296	0.00308	-0.05122	-0.04569	0.00028	-0.1481	-0.39585	-0.04636	-0.02402	-0.01058	-0.02233	0.02087	0.01405	0.06555	-0.10491	0.05989	-0.0163	0.04904	0.06809	0.04672	0.04223	0.01592	0.00646	0.0088	-0.07687	0.09449	0.04236	-0.03378	0.04902	-0.0823	0.05746	-0.00827	0.00744	-0.08063	-0.01061	-0.01542	0.02764	-0.01847	-0.10255	0.02458	-0.04791	-0.31761
1073278082	0.05047	0.03968	0.11358		-0.06695	-0.02664	-0.10565	0.0296	0.00308	-0.05122	-0.04569	0.00028	-0.1481	-0.39585	-0.04636	-0.02402	-0.01058	-0.02233	0.02087	0.01405	0.06555	-0.10491	0.05989	-0.0163	0.04904	0.06809	0.04672	0.04223	0.01592	0.00646	0.0088	-0.07687	0.09449	0.04236	-0.03378	0.04902	-0.0823	0.05746	-0.00827	0.00744	-0.08063	-0.01061	-0.01542	0.02764	-0.01847	-0.10255	0.02458	-0.04791	-0.31761
1073378082	0.05047	0.03968	0.11358		-0.06695	-0.02664	-0.10565	0.0296	0.00308	-0.05122	-0.04569	0.00028	-0.1481	-0.39585	-0.04636	-0.02402	-0.01058	-0.02233	0.02087	0.01405	0.06555	-0.10491	0.05989	-0.0163	0.04904	0.06809	0.04672	0.04223	0.01592	0.00646	0.0088	-0.07687	0.09449	0.04236	-0.03378	0.04902	-0.0823	0.05746	-0.00827	0.00744	-0.08063	-0.01061	-0.01542	0.02764	-0.01847	-0.10255	0.02458	-0.04791	-0.31761
1073478082	0.05047	0.03968	0.11358		-0.06695	-0.02664	-0.10565	0.0296	0.00308	-0.05122	-0.04569	0.00028	-0.1481	-0.39585	-0.04636	-0.02402	-0.01058	-0.02233	0.02087	0.01405	0.06555	-0.10491	0.05989	-0.0163	0.04904	0.06809	0.04672	0.04223	0.01592	0.00646	0.0088	-0.07687	0.09449	0.04236	-0.03378	0.04902	-0.0823	0.05746	-0.00827	0.00744	-0.08063	-0.01061	-0.01542	0.02764	-0.01847	-0.10255	0.02458	-0.04791	-0.31761
1073578082	0.05047	0.03968	0.11358		-0.06695	-0.02664	-0.10565	0.0296	0.00308	-0.05122	-0.04569	0.00028	-0.1481	-0.39585	-0.04636	-0.02402	-0.01058	-0.02233	0.02087	0.01405	0.06555	-0.10491	0.05989	-0.0163	0.04904	0.06809	0.04672	0.04223	0.01592	0.00646	0.0088	-0.07687	0.09449	0.04236	-0.03378	0.32956	-0.0823	0.05746	-0.00827	0.00744	-0.08063	-0.01061	-0.01542	0.02764	-0.01847	-0.10255	0.02458	-0.04791	-0.31761
1073678082	0.05047	0.03968	0.11358		-0.06695	-0.02664	-0.10565	0.0296	0.00308	-0.05122	-0.04569	0.00028	-0.1481	-0.39585	-0.04636	-0.02402	-0.01058	-0.02233	0.02087	0.01405	0.06555	-0.10491	0.05989	-0.0163	0.04904	0.06809	0.04672	0.04223	0.01592	0.00646	0.0088	-0.07687	0.09449	0.04236	-0.03378	0.02679	-0.0823	0.05746	-0.00827	0.00744	-0.08063	-0.01061	-0.01542	0.02764	-0.01847	-0.10255	0.02458	-0.04791	-0.31761
1073778082	0.05047	0.03968	0.11358		-0.06695	-0.02664	-0.10565	0.0296	0.00308	-0.05122	-0.04569	0.00028	-0.1481	-0.39585	-0.04636	-0.02402	-0.01058	-0.02233	0.02087	0.01405	0.06555	-0.10491	0.05989	-0.0163	0.04904	0.06809	0.04672	0.04223	0.01592	0.00646	0.0088	-0.07687	0.09449	0.04236	-0.03378	0.02679	-0.0823	0.05746	-0.00827	0.00744	-0.08063	-0.01061	-0.01542	0.02764	-0.01847	-0.10255	0.02458	-0.04791	-0.31761
1073878082	0.05047	0.03968	0.11358		-0.06695	-0.02664	-0.10565	0.0296	0.00308	-0.05122	-0.04569	0.00028	-0.1481	-0.39585	-0.04636	-0.02402	-0.01058	-0.02233	0.02087	0.01405	0.06555	-0.10491	0.05989	-0.0163	0.04904	0.06809	0.04672	0.04223	0.01592	0.00646	0.0088	-0.07687	0.09449	0.04236	-0.03378	0.02679	-0.0823	0.05746	-0.00827	0.00744	-0.08063	-0.01061	-0.01542	0.02764	-0.01847	-0.10255	0.02458	-0.04791	-0.31761
1073978082	0.05047	0.03968	0.11358		-0.06695	-0.02664	-0.10565	0.0296	0.00308	-0.05122	-0.04569	0.00028	-0.1481	-0.39585	-0.04636	-0.02402	-0.01058	-0.02233	0.02087	0.01405	0.06555	-0.10491	0.05989	-0.0163	0.04904	0.06809	0.04672	0.04223	0.01592	0.00646	0.0088	-0.07687	0.09449	0.04236	-0.03378	0.02679	-0.0823	0.05746	-0.00827	0.00744	-0.08063	-0.01061	-0.01542	0.02764	-0.01847	-0.10255	0.02458	-0.04791	-0.31761
1074078082	0.05047	0.03968	0.11358		-0.06695	-0.02664	-0.10565	0.0296	0.00308	-0.05122	-0.04569	0.00028	-0.1481	-0.39585	-0.04636	-0.02402	-0.01058	-0.02233	0.02087	0.01405	0.06555	-0.10491	0.05989	-0.0163	0.04904	0.06809	0.04672	0.04223	0.01592	0.00646	0.0088	-0.07687	0.09449	0.04236	-0.03378	0.02679	-0.0823	0.05746	-0.00827	0.00744	-0.08063	-0.01061	-0.01542	0.02764	-0.01847	-0.10255	0.02458	-0.04791	-0.31761
1074178082	0.05047	0.03968	0.11358		-0.06695	-0.02664	-0.10565	0.0296	0.00308	-0.05122	-0.04569	0.00028	-0.1481	-0.39585	-0.04636	-0.02402	-0.01058	-0.02233	0.02087	0.01405	0.06555	-0.10491	0.05989	-0.0163	0.04904	0.06809	0.04672	0.04223	0.01592	0.00646	0.0088	-0.07687	0.09449	0.04236	-0.03378	0.02679	-0.0823	0.05746	-0.00827	0.00744	-0.08063	-0.01061	-0.01542	0.02764	-0.01847	-0.10255	0.02458	-0.04791	-0.31761
1074278082	0.05047	0.03968	0.11358		-0.06695	-0.02664	-0.10565	0.0296	0.00308	-0.05122	-0.04569	0.00028	-0.1481	-0.39585	-0.04636	-0.02402	-0.01058	-0.02233	0.02087	0.01405	0.06555	-0.10491	0.05989	-0.0163	0.04904	0.06809	0.04672	0.04223	0.01592	0.00646	0.0088	-0.07687	0.09449	0.04236	-0.03378	0.02679	-0.0823	0.05746	-0.00827	0.00744	-0.08063	-0.01061	-0.01542	0.02764	-0.01847	-0.10255	0.02458	-0.04791	-0.31761
1074378082	0.05047	0.03968	0.11358		-0.06695	-0.02664	-0.10565	0.0296	0.00308	-0.05122	-0.04569	0.00028	-0.1481	-0.39585	-0.04636	-0.02402	-0.01058	-0.02233	0.02087	0.01405	0.06555	-0.10491	0.05989	-0.0163	0.04904	0.06809	0.04672	0.04223	0.01592	0.00646	0.0088	-0.07687	0.09449	0.04236	-0.03378	0.02679	-0.0823	0.05746	-0.00827	0.00744	-0.08063	-0.01061	-0.01542	0.02764	-0.01847	-0.10255	0.02458	-0.04791	-0.31761
1074478082	0.05047	0.03968	0.11358		-0.06695	-0.02664	-0.10565	0.0296	0.00308	-0.05122	-0.04569	0.00028	-0.1481	-0.39585	-0.04636	-0.02402	-0.01058	-0.02233	0.02087	0.01405	0.06555	-0.10491	0.05989	-0.0163	0.04904	0.06809	0.04672	0.04223	0.01592	0.00646	0.0088	-0.07687	0.09449	0.04236	-0.03378	0.02679	-0.0823	0.05746	-0.00827	0.00744	-0.08063	-0.01061	-0.01542	0.02764	-0.01847	-0.10255	0.02458	-0.04791	-0.31761
1074578082	0.05047	0.03968	0.11358		-0.06695	-0.02664	-0.10565	0.0296	0.00308	-0.05122	-0.04569	0.00028	-0.1481	-0.39585	-0.04636	-0.02402	-0.01058	-0.02233	0.02087	0.01405	0.06555	-0.10491	0.05989	-0.0163	0.04904	0.06809	0.04672	0.04223	0.01592	0.00646	0.0088	-0.07687	0.09449	0.04236	-0.03378	0.02679	-0.0823	0.05746	-0.00827	0.00744	-0.08063	-0.01061	-0.01542	0.02764	-0.01847	-0.10255	0.02458	-0.04791	-0.31761
1074678082	0.05047	0.03968	0.11358		-0.06695	-0.02664	-0.10565	0.0296	0.00308	-0.05122	-0.04569	0.00028	-0.1481	-0.39585	-0.04636	-0.02402	-0.01058	-0.02233	0.02087	0.01405	0.06555	-0.10491	0.05989	-0.0163	0.04904	0.06809	0.04672	0.04223	0.01592	0.00646	0.0088	-0.07687	0.09449	0.04236	-0.03378	0.02679	-0.0823	0.05746	-0.00827	0.00744	-0.08063	-0.01061	-0.01542	0.02764	-0.01847	-0.10255	0.02458	-0.04791	-0.31761
1074778082	0.05047	0.03968	0.11358		-0.06695	-0.02664	-0.10565	0.0296	0.00308	-0.05122	-0.04569	0.00028	-0.1481	-0.39585	-0.04636	-0.02402	-0.01058	-0.02233	0.02087	0.01405	0.06555	-0.30616	0.05989	-0.0163	0.04904	0.06809	0.04672	0.04223	0.01592	0.00646	0.0088	-0.07687	0.09449	0.04236	-0.03378	0.02679	-0.0823	0.05746	-0.00827	0.00744	-0.08063	-0.01061	-0.01542	0.02764	-0.01847	-0.10255	0.02458	-0.04791	-0.31761
1074878082	0.05047	0.03968	0.11358		-0.06695	-0.02664	-0.3783	0.0296	0.00308	-0.05122	-0.04569	0.00028	-0.1481	-0.39585	-0.04636	-0.02402	-0.01058	-0.02233	0.02087	0.01405	0.06555	-0.30616	0.05989	-0.0163	0.04904	0.06809	0.04672	0.04223	0.01592	0.00646	0.0088	-0.07687	0.09449	0.04236	-0.03378	0.02679	-0.0823	0.05746	-0.00827	0.00744	-0.08063	-0.01061	-0.01542	0.02764	-0.01847	-0.10255	0.02458	-0.04791	-0.31761
1074978082	0.05047	0.03968	0.11358		-0.06695	-0.02664	-0.3783	0.0296	0.00308	-0.05122	-0.04569	0.00028	-0.1481	-0.39585	-0.04636	-0.02402	-0.01058	-0.02233	0.02087	0.01405	0.06555	-0.30616	0.05989	-0.0163	0.04904	0.06809	0.04672	0.04223	0.01592	0.00646	0.0088	-0.07687	0.09449	0.04236	-0.03378	0.02679	-0.0823	0.05746	-0.00827	0.00744	-0.08063	-0.01061	-0.01542	0.02764	-0.01847	-0.10255	0.02458	-0.04791	-0.31761
1075078082	0.05047	0.03968	0.11358		-0.06695	-0.02664	-0.3783	0.0296	0.00308	-0.05122	-0.04569	0.00028	-0.1481	-0.39585	-0.04636	-0.02402	-0.01058	-0.02233	0.02087	0.01405	0.06555	-0.30616	0.05989	-0.0163	0.04904	0.06809	0.04672	0.04223	0.01592	0.00646	0.0088	-0.07687	0.09449	0.04236	-0.03378	0.02679	-0.0823	0.05746	-0.00827	0.00744	-0.08063	-0.01061	-0.01542	0.02764	-0.01847	-0.10255	0.02458	-0.04791	-0.31761
1075178082	0.05047	0.03968	0.11358		-0.06695	-0.02664	-0.3783	0.0296	0.00308	-0.05122	-0.04569	0.00028	-0.1481	-0.39585	-0.04636	-0.02402	-0.01058	-0.02233	0.02087	0.01405	0.06555	-0.30616	0.05989	-0.0163	0.04904	0.06809	0.04672	0.04223	0.01592	0.00646	0.0088	-0.07687	0.09449	0.04236	-0.03378	0.02679	-0.0823	0.05746	-0.00827	0.00744	-0.08063	-0.01061	-0.01542	0.02764	-0.01847	-0.10255	0.02458	-0.04791	-0.31761
1075278082	0.05047	0.03968	0.11358		-0.06695	-0.02664	-0.26719	0.0296	0.00308	-0.05122	-0.04569	0.00028	-0.1481	-0.39585	-0.04636	-0.02402	-0.01058	-0.02233	0.02087	0.01405	0.06555	-0.30616	0.05989	-0.0163	0.04904	0.06809	0.04672	0.04223	0.01592	0.00646	0.0088	-0.07687	0.09449	0.04236	-0.03378	0.02679	-0.0823	0.05746	-0.00827	0.00744	-0.08063	-0.01061	-0.01542	0.02764	-0.01847	-0.10255	0.02458	-0.04791	-0.31761
1075378082	0.05047	0.03968	0.11358		-0.06695	-0.02664	-0.26719	0.0296	0.00308	-0.05122	-0.04569	0.00028	-0.1481	-0.39585	-0.04636	-0.02402	-0.01058	-0.02233	0.02087	0.01405	0.06555	-0.30616	0.05989	-0.0163	0.04904	0.06809	0.04672	0.04223	0.01592	0.00646	0.0088	-0.07687	0.09449	-0.21796	-0.03378	0.02679	-0.0823	0.05746	-0.00827	0.00744	-0.08063	-0.01061	-0.01542	0.02764	-0.01847	-0.10255	0.02458	-0.04791	-0.31761
1075478082	0.05047	0.03968	0.11358		-0.06695	-0.02664	-0.26719	0.0296	0.00308	-0.05122	-0.04569	0.00028	-0.1481	-0.39585	-0.04636	-0.02402	-0.01058	-0.02233	0.02087	0.01405	0.06555	-0.30616	0.05989	-0.0163	0.04904	0.06809	0.04672	0.04223	0.01592	0.00646	0.0088	-0.07687	0.09449	-0.21796	-0.03378	0.02679	-0.0823	0.05746	-0.00827	0.00744	-0.08063	-0.01061	-0.01542	0.02764	-0.01847	-0.10255	0.02458	-0.04791	-0.31761
1075578082	0.05047	0.03968	0.11358		-0.06695	-0.02664	-0.26719	0.0296	0.00308	-0.05122	-0.04569	0.00028	-0.1481	-0.39585	-0.04636	-0.02402	-0.01058	-0.02233	0.02087	0.01405	0.06555	-0.30616	0.05989	-0.0163	0.04904	0.06809	0.04672	0.04223	0.01592	0.00646	0.0088	-0.07687	0.09449	0.03266	-0.03378	0.02679	-0.0823	0.05746	-0.00827	0.00744	-0.08063	-0.01061	-0.01542	0.02764	-0.01847	-0.10255	0.02458	-0.04791	-0.31761
1075678082	0.05047	0.03968	0.11358		-0.06695	-0.02664	-0.26719	0.0296	0.00308	-0.05122	-0.04569	0.00028	-0.1481	-0.39585	-0.04636	-0.02402	-0.01058	-0.02233	0.02087	0.01405	0.06555	-0.30616	0.05989	-0.0163	0.04904	0.06809	0.04672	0.04223	0.01592	0.00646	0.0088	-0.07687	0.09449	0.03266	-0.03378	0.02679	-0.0823	0.05746	-0.00827	0.00744	-0.08063	-0.01061	-0.01542	0.02764	-0.01847	-0.10255	0.02458	-0.04791	-0.31761
1075778082	0.05047	0.03968	0.11358		-0.06695	-0.02664	-0.26719	0.0296	0.00308	-0.05122	-0.04569	0.00028	-0.1481	-0.39585	-0.04636	-0.02402	-0.01058	-0.02233	0.02087	0.01405	0.06555	-0.30616	0.05989	-0.0163	0.04904	0.06809	0.04672	0.04223	0.01592	0.00646	0.0088	-0.07687	0.09449	0.03266	-0.03378	0.02679	-0.0823	0.05746	-0.00827	0.00744	-0.08063	-0.01061	-0.01542	0.02764	-0.01847	-0.10255	0.02458	-0.04791	-0.31761
1075878082	0.05047	0.03968	0.11358		-0.06695	-0.02664	-0.26719	0.0296	0.00308	-0.05122	-0.04569	0.00028	-0.1481	-0.39585	-0.04636	-0.02402	-0.01058	-0.02233	0.02087	0.01405	0.06555	-0.30616	0.05989	-0.0163	0.04904	0.06809	0.04672	0.04223	0.01592	0.00646	0.0088	-0.07687	0.09449	0.03266	-0.03378	0.02679	-0.0823	0.05746	-0.00827	0.00744	-0.08063	-0.01061	-0.01542	0.02764	-0.01847	-0.10255	0.02458	-0.04791	-0.31761
1075978082	0.05047	0.03968	0.11358		-0.06695	-0.02664	-0.26719	0.0296	0.00308	-0.05122	-0.04569	0.00028	-0.1481	-0.39585	-0.04636	-0.02402	-0.01058	-0.02233	0.02087	0.01405	0.06555	-0.30616	0.05989	-0.0163	0.04904	0.06809	0.04672	0.04223	0.01592	0.00646	0.0088	-0.07687	0.09449	0.03266	-0.03378	0.02679	-0.0823	0.05746	-0.00827	0.00744	-0.08063	-0.01061	-0.01542	0.02764	-0.01847	-0.10255	0.02458	-0.04791	-0.31761
1076078082	0.05047	0.03968	0.11358		-0.06695	-0.02664	-0.26719	0.0296	0.00308	-0.05122	-0.04569	0.00028	-0.1481	-0.39585	-0.04636	-0.02402	-0.01058	-0.02233	0.02087	0.01405	0.06555	-0.30616	0.05989	-0.0163	0.04904	0.06809	0.04672	0.04223	0.01592	0.00646	0.0088	-0.07687	0.09449	0.03266	-0.03378	0.02679	-0.0823	0.05746	-0.00827	0.00744	-0.08063	-0.01061	-0.01542	0.02764	-0.01847	-0.10255	0.02458	-0.04791	-0.31761
1076178082	0.05047	0.03968	0.11358		-0.06695	-0.02664	-0.26719	0.0296	0.00308	-0.05122	-0.04569	0.00028	-0.1481	-0.39585	-0.04636	-0.02402	-0.01058	-0.02233	0.02087	0.01405	0.06555	-0.30616	0.05989	-0.0163	0.04904	0.06809	0.04672	0.04223	0.01592	0.00646	0.0088	-0.07687	0.09449	0.03266	-0.03378	0.02679	-0.0823	0.05746	-0.00827	0.00744	-0.08063	-0.01061	-0.01542	0.02764	-0.01847	-0.10255	0.02458	-0.04791	-0.31761
1076278082	0.05047	0.03968	0.11358		-0.06695	-0.02664	0.73784	0.0296	0.00308	-0.05122	-0.04569	0.00028	-0.1481	-0.39585	-0.05393	-0.02402	-0.01058	-0.02233	0.02087	0.01405	-0.23239	-0.30616	-0.30158	-0.0163	0.04904	0.06809	0.04672	0.04223	0.01592	0.00646	0.0088	-0.07687	0.09449	0.03266	-0.03378	0.02679	-0.0823	0.05746	-0.00827	0.00744	-0.08063	-0.01061	-0.01542	0.02764	-0.01847	-0.10255	0.02458	-0.04791	-0.31761
1076378082	0.05047	0.03968	0.11358		-0.06695	-0.02664	-0.21686	0.0296	0.00308	-0.05122	-0.04569	0.00028	-0.1481	-0.39585	-0.05393	-0.02402	-0.01058	-0.02233	0.02087	0.01405	-0.23239	-0.30616	-0.02913	-0.0163	0.04904	0.06809	0.04672	0.04223	0.01592	0.00646	0.0088	-0.07687	-0.22142	0.03266	-0.03378	0.02679	-0.0823	0.05746	-0.00827	0.00744	-0.08063	-0.01061	-0.01542	0.02764	-0.01847	-0.10255	0.02458	-0.04791	-0.31761
1076478082	0.05047	0.03968	0.11358		-0.06695	-0.02664	-0.21686	0.0296	0.00308	-0.05122	-0.04569	0.00028	-0.1481	-0.39585	-0.05393	-0.02402	-0.01058	-0.02233	0.02087	0.01405	0.02655	-0.30616	-0.02913	-0.0163	0.04904	0.06809	0.04672	0.04223	0.01592	0.00646	0.0088	-0.07687	0.08255	0.03266	-0.03378	0.02679	-0.0823	0.05746	-0.00827	0.00744	-0.08063	-0.01061	-0.01542	0.02764	-0.01847	-0.10255	0.02458	-0.04791	-0.31761
1076578082	0.05047	0.03968	0.11358		-0.06695	-0.02664	-0.21686	0.0296	0.00308	-0.05122	-0.04569	0.00028	-0.1481	-0.39585	-0.05393	-0.02402	-0.01058	-0.02233	0.02087	0.01405	0.02655	-0.30616	-0.02913	-0.0163	0.04904	0.06809	0.04672	0.04223	0.01592	0.00646	0.0088	-0.07687	0.08255	0.03266	-0.03378	0.02679	-0.0823	0.05746	-0.00827	0.00744	-0.08063	-0.01061	-0.01542	0.02764	-0.01847	-0.10255	0.02458	-0.04791	-0.31761
1076678082	0.05047	0.03968	0.11358		-0.06695	-0.02664	-0.21686	0.0296	0.00308	-0.05122	-0.04569	0.00028	-0.1481	-0.39585	-0.05393	-0.02402	-0.01058	-0.02233	0.02087	0.01405	0.02655	-0.30616	-0.02913	-0.0163	0.04904	0.06809	0.04672	0.04223	0.01592	0.00646	0.0088	-0.07687	0.08255	0.03266	-0.03378	0.02679	-0.0823	0.05746	-0.00827	0.00744	-0.08063	-0.01061	-0.01542	0.02764	-0.01847	-0.10255	0.02458	-0.04791	-0.31761
1076778082	0.05047	0.03968	0.11358		-0.06695	-0.02664	-0.21686	0.0296	0.00308	-0.05122	-0.04569	0.00028	-0.1481	-0.39585	-0.05393	-0.02402	-0.01058	-0.02233	0.02087	0.01405	0.02655	-0.30616	-0.02913	-0.0163	0.04904	0.06809	0.04672	0.04223	0.01592	0.00646	0.0088	-0.07687	0.08255	0.03266	-0.03378	0.02679	-0.0823	0.05746	-0.00827	0.00744	-0.08063	-0.01061	-0.01542	0.02764	-0.01847	-0.10255	0.02458	-0.04791	-0.31761
1076878082	0.05047	0.03968	0.11358		-0.06695	-0.02664	-0.21686	0.0296	0.00308	-0.05122	-0.04569	0.00028	-0.1481	-0.39585	-0.05393	-0.02402	-0.01058	-0.02233	0.02087	0.01405	0.02655	-0.30616	-0.02913	-0.0163	0.04904	0.06809	0.04672	0.04223	0.01592	0.00646	0.0088	-0.07687	0.08255	0.03266	-0.03378	0.02679	-0.0823	0.05746	-0.00827	0.00744	-0.08063	-0.01061	-0.01542	0.02764	-0.01847	-0.10255	0.02458	-0.04791	-0.31761
1076978082	0.05047	0.03968	0.11358		-0.06695	-0.02664	-0.21686	0.0296	0.00308	-0.05122	-0.04569	0.00028	-0.1481	-0.39585	-0.05393	-0.02402	-0.01058	-0.02233	0.02087	0.01405	0.02655	-0.30616	-0.02913	-0.0163	0.04904	0.06809	0.04672	0.04223	0.01592	0.00646	0.0088	-0.07687	0.08255	0.03266	-0.03378	0.02679	-0.0823	0.05746	-0.00827	0.00744	-0.08063	-0.01061	-0.01542	0.02764	-0.01847	-0.10255	0.02458	-0.04791	-0.31761
1077078082	0.05047	0.03968	0.11358		-0.06695	-0.02664	-0.21686	0.0296	0.00308	-0.05122	-0.04569	0.00028	-0.1481	-0.39585	-0.05393	-0.02402	-0.01058	-0.02233	0.02087	0.01405	0.02655	-0.30616	-0.02913	-0.0163	0.04904	0.06809	0.04672	0.04223	0.01592	0.00646	0.0088	-0.07687	0.08255	0.03266	-0.03378	0.02679	-0.0823	0.05746	-0.00827	0.00744	-0.08063	-0.01061	-0.01542	0.02764	-0.01847	-0.10255	0.02458	-0.04791	-0.31761
1077178082	0.05047	0.03968	0.11358		-0.06695	-0.02664	-0.21686	0.0296	0.00308	-0.05122	-0.3604	0.00028	-0.1481	-0.39585	-0.05393	-0.02402	-0.01058	-0.02233	0.02087	0.01405	0.02655	-0.30616	-0.02913	-0.0163	0.04904	0.06809	0.04672	0.04223	0.01592	0.00646	0.0088	-0.07687	0.08255	0.03266	-0.03378	0.02679	-0.0823	0.05746	-0.00827	0.00744	-0.08063	-0.01061	-0.01542	0.02764	-0.01847	-0.10255	0.02458	-0.04791	-0.31761
1077278082	0.05047	0.03968	0.11358		-0.06695	-0.02664	-0.21686	0.0296	0.00308	-0.05122	-0.3604	0.00028	-0.1481	-0.39585	-0.05393	-0.02402	-0.01058	-0.02233	0.02087	0.01405	0.02655	-0.30616	-0.02913	-0.0163	0.04904	0.06809	0.04672	0.04223	0.01592	0.00646	0.0088	-0.07687	0.08255	0.03266	-0.03378	0.02679	-0.0823	0.05746	-0.00827	0.00744	-0.08063	-0.01061	-0.01542	0.02764	-0.01847	-0.10255	0.02458	-0.04791	-0.31761
1077378082	0.05047	0.03968	0.11358		-0.06695	-0.02664	-0.21686	0.0296	0.00308	-0.05122	-0.3604	0.00028	-0.1481	-0.39585	-0.05393	-0.02402	-0.01058	-0.02233	0.02087	0.01405	0.02655	-0.30616	-0.02913	-0.0163	0.04904	0.06809	0.04672	0.04223	0.01592	0.00646	0.0088	-0.07687	0.08255	0.03266	-0.03378	0.02679	-0.0823	0.05746	-0.00827	0.00744	-0.08063	-0.01061	-0.01542	0.02764	-0.01847	-0.10255	0.02458	-0.04791	-0.31761
1077478082	0.05047	0.03968	0.11358		-0.06695	-0.02664	-0.21686	0.0296	0.00308	-0.05122	-0.3604	0.00028	-0.1481	-0.39585	-0.05393	-0.02402	-0.01058	-0.02233	0.02087	0.01405	0.02655	-0.30616	-0.02913	-0.0163	0.04904	0.06809	0.04672	0.04223	0.01592	0.00646	0.0088	-0.07687	0.08255	0.03266	-0.03378	0.02679	-0.0823	0.05746	-0.00827	0.00744	-0.08063	-0.01061	-0.01542	0.02764	-0.01847	-0.10255	0.02458	-0.04791	-0.31761
1077578082	0.05047	0.03968	0.11358		-0.06695	-0.02664	-0.21686	0.0296	0.00308	-0.05122	-0.3604	0.00028	-0.1481	-0.39585	-0.05393	-0.02402	-0.01058	-0.02233	0.02087	0.01405	0.02655	-0.30616	-0.02913	-0.0163	0.04904	0.06809	0.04672	0.04223	0.01592	0.00646	0.0088	-0.07687	0.08255	0.03266	-0.03378	0.02679	-0.0823	0.05746	-0.00827	0.00744	-0.08063	-0.01061	-0.01542	0.02764	-0.01847	-0.10255	0.02458	-0.04791	-0.31761
1077678082	0.05047	0.03968	0.11358		-0.06695	-0.02664	0.50273	0.0296	0.00308	0.33458	-0.3604	0.00028	-0.1481	-0.39585	-0.05393	-0.02402	-0.01058	-0.02233	0.02087	0.01405	0.02655	-0.30616	-0.02913	-0.0163	0.04904	0.06809	0.04672	0.04223	0.01592	0.00646	0.0088	-0.07687	0.08255	0.03266	-0.03378	0.02679	-0.0823	0.05746	-0.00827	0.00744	-0.08063	-0.01061	-0.01542	0.02764	-0.01847	-0.10255	0.02458	-0.04791	-0.31761
1077778082	0.05047	0.03968	0.11358		-0.06695	-0.02664	0.50273	0.0296	0.00308	0.33458	-0.3604	0.00028	-0.1481	-0.39585	-0.05393	-0.02402	-0.01058	-0.02233	0.02087	0.01405	0.02655	-0.30616	-0.02913	-0.0163	0.04904	0.06809	0.04672	0.04223	0.01592	0.00646	0.0088	-0.07687	0.08255	0.03266	-0.03378	0.02679	-0.0823	0.05746	-0.00827	0.00744	-0.08063	-0.01061	-0.01542	0.02764	-0.01847	-0.10255	0.02458	-0.04791	-0.31761
1077878082	0.05047	0.03968	0.11358		-0.06695	-0.02664	0.50273	0.0296	0.00308	0.33458	-0.3604	0.00028	0.06905	-0.39585	-0.05393	-0.02402	-0.01058	-0.02233	0.02087	0.01405	0.02655	-0.30616	-0.02913	-0.0163	0.04904	0.06809	0.04672	0.04223	0.01592	0.00646	0.0088	-0.07687	0.08255	0.03266	-0.03378	0.02679	-0.0823	0.05746	-0.00827	0.00744	-0.08063	-0.01061	-0.01542	0.02764	-0.01847	-0.10255	0.02458	-0.04791	-0.31761
1077978082	0.05047	0.03968	0.11358		-0.06695	-0.02664	0.50273	0.0296	0.00308	0.33458	-0.3604	0.00028	0.06905	-0.39585	-0.05393	-0.02402	-0.01058	-0.02233	0.02087	0.01405	0.02655	-0.30616	-0.02913	-0.0163	0.04904	0.06809	0.04672	0.04223	-0.21632	0.00646	0.0088	-0.07687	0.08255	0.03266	-0.03378	0.02679	-0.0823	0.05746	-0.00827	0.00744	-0.08063	-0.01061	-0.01542	0.02764	-0.01847	-0.10255	0.02458	-0.04791	-0.31761
1078078082	0.05047	-0.16082	0.11358		-0.06695	-0.02664	0.50273	0.0296	0.00308	0.33458	-0.3604	0.00028	0.06905	-0.39585	-0.05393	-0.02402	-0.01058	-0.02233	0.02087	0.01405	0.02655	-0.30616	-0.02913	-0.0163	0.04904	0.06809	0.04672	0.04223	-0.21632	0.00646	0.0088	-0.07687	0.08255	0.03266	-0.03378	0.02679	-0.0823	0.05746	-0.00827	0.00744	-0.08063	-0.01061	-0.01542	0.02764	-0.01847	-0.10255	0.02458	-0.04791	-0.31761
1078178082	0.05047	-0.16082	0.11358		-0.06695	-0.02664	0.50273	0.0296	0.00308	0.33458	-0.05653	0.00028	0.06905	-0.39585	0.276	-0.02402	-0.01058	-0.02233	0.02087	0.01405	-0.18655	-0.30616	-0.30928	-0.0163	0.04904	0.06809	0.04672	0.04223	-0.21632	0.00646	0.0088	-0.07687	0.08255	0.03266	-0.03378	0.02679	-0.0823	0.05746	-0.00827	0.00744	-0.08063	-0.01061	-0.01542	0.02764	-0.01847	-0.10255	0.02458	-0.04791	-0.31761
1078278082	0.05047	-0.16082	0.11358		-0.06695	-0.02664	0.50273	0.0296	0.00308	0.33458	-0.05653	0.00028	0.06905	-0.09279	0.276	-0.02402	-0.01058	-0.02233	0.02087	0.01405	-0.18655	-0.30616	-0.30928	-0.0163	0.04904	0.06809	0.04672	0.04223	-0.21632	0.00646	0.0088	-0.07687	0.08255	0.03266	-0.03378	0.02679	-0.0823	0.05746	-0.00827	0.00744	-0.08063	-0.01061	-0.01542	0.02764	-0.01847	-0.10255	0.02458	-0.04791	-0.31761
1078378082	0.05047	-0.16082	0.11358		-0.06695	-0.02664	0.50273	0.0296	0.00308	-0.03104	-0.05653	0.00028	0.06905	-0.3767	-0.04349	-0.02402	-0.01058	-0.02233	0.02087	0.01405	-0.18655	-0.30616	-0.30928	-0.0163	0.04904	0.06809	0.04672	0.04223	-0.21632	0.00646	0.0088	-0.07687	0.08255	0.03266	-0.03378	0.02679	-0.0823	0.05746	-0.00827	0.00744	-0.08063	-0.01061	-0.01542	0.02764	-0.01847	-0.10255	0.02458	-0.04791	-0.31761
1078478082	0.05047	0.05801	0.11358		-0.06695	-0.02664	0.50273	0.0296	0.00308	-0.03104	-0.05653	0.00028	0.06905	-0.3767	-0.04349	-0.02402	-0.01058	-0.02233	0.02087	0.01405	-0.18655	-0.30616	0.06426	-0.0163	0.04904	0.06809	0.04672	0.04223	-0.21632	0.00646	0.0088	-0.07687	0.08255	0.03266	-0.03378	0.02679	-0.0823	0.05746	-0.00827	0.00744	-0.08063	-0.01061	-0.01542	0.02764	-0.01847	-0.10255	0.02458	-0.04791	-0.31761
1078578082	0.05047	0.03929	0.11358		-0.06695	-0.02664	-0.09298	0.0296	0.00308	-0.03104	-0.05653	0.00028	-0.13354	-0.3767	-0.04349	-0.02402	-0.01058	-0.02233	0.02087	0.01405	0.07033	-0.30616	0.06426	-0.0163	0.04904	0.06809	0.04672	0.04223	0.02129	0.00646	0.0088	-0.07687	0.08255	0.03266	-0.03378	0.02679	-0.0823	0.05746	-0.00827	0.00744	-0.08063	-0.01061	-0.01542	0.02764	-0.01847	-0.10255	0.02458	-0.04791	-0.31761
1078678082	0.05047	0.03929	0.11358		-0.06695	-0.02664	-0.09298	0.0296	0.00308	-0.03104	-0.05653	0.00028	-0.13354	-0.3767	-0.04349	-0.02402	-0.01058	-0.02233	0.02087	0.01405	0.07033	-0.30616	0.06426	-0.0163	0.04904	0.06809	0.04672	0.04223	0.02129	0.00646	0.0088	-0.07687	0.08255	0.03266	-0.03378	0.02679	-0.0823	0.05746	-0.00827	0.00744	-0.08063	-0.01061	-0.01542	0.02764	-0.01847	-0.10255	0.02458	-0.04791	-0.31761
1078778082	0.05047	0.03929	0.11358		-0.06695	-0.02664	-0.09298	0.0296	0.00308	-0.03104	-0.05653	0.00028	-0.13354	-0.3767	-0.04349	-0.02402	-0.01058	-0.02233	0.02087	0.01405	0.07033	-0.30616	0.06426	-0.0163	0.04904	0.06809	0.04672	0.04223	0.02129	0.00646	0.0088	-0.07687	0.08255	0.03266	-0.03378	0.02679	-0.0823	0.05746	-0.00827	0.00744	-0.08063	-0.01061	-0.01542	0.02764	-0.01847	-0.10255	0.02458	-0.04791	-0.31761
1078878082	0.05047	0.03929	0.11358		-0.06695	-0.02664	-0.09298	0.0296	0.00308	-0.03104	-0.05653	0.00028	-0.13354	-0.3767	-0.04349	-0.02402	-0.01058	-0.02233	0.02087	0.01405	0.07033	-0.30616	0.06426	-0.0163	0.04904	0.06809	0.04672	0.04223	0.02129	0.00646	0.0088	-0.07687	0.08255	0.03266	-0.03378	0.02679	-0.0823	0.05746	-0.00827	0.00744	-0.08063	-0.01061	-0.01542	0.02764	-0.01847	-0.10255	0.02458	-0.04791	-0.31761
1078978082	0.05047	0.03929	0.11358		-0.06695	-0.02664	-0.09298	0.0296	0.00308	-0.03104	-0.05653	0.00028	-0.13354	-0.3767	-0.04349	-0.02402	-0.01058	-0.02233	0.02087	0.01405	0.07033	-0.30616	0.06426	-0.0163	0.04904	0.06809	0.04672	0.04223	0.02129	0.00646	0.0088	-0.07687	0.08255	0.03266	-0.03378	0.02679	-0.0823	0.05746	-0.00827	0.00744	-0.08063	-0.01061	-0.01542	0.02764	-0.01847	-0.10255	0.02458	-0.04791	-0.31761
1079078082	0.05047	0.03929	0.11358		-0.06695	-0.02664	-0.09298	0.0296	0.00308	-0.03104	-0.05653	0.00028	-0.13354	-0.3767	-0.04349	-0.02402	-0.01058	-0.02233	0.02087	0.01405	0.07033	-0.30616	0.06426	-0.0163	0.04904	0.06809	0.04672	0.04223	0.02129	0.00646	0.0088	-0.07687	0.08255	0.03266	-0.03378	0.02679	-0.0823	0.05746	-0.00827	0.00744	-0.08063	-0.01061	-0.01542	0.02764	-0.01847	-0.10255	0.02458	-0.04791	-0.31761
1079178082	0.05047	0.03929	0.11358		-0.06695	-0.02664	-0.09298	0.0296	0.00308	-0.03104	-0.05653	0.00028	-0.13354	-0.3767	-0.04349	-0.02402	-0.01058	-0.02233	0.02087	0.01405	0.07033	-0.30616	0.06426	-0.0163	0.04904	0.06809	0.04672	0.04223	0.02129	0.00646	0.0088	-0.07687	0.08255	0.03266	-0.03378	0.02679	-0.0823	0.05746	-0.00827	0.00744	-0.08063	-0.01061	-0.01542	0.02764	-0.01847	-0.10255	0.02458	-0.04791	-0.31761
1079278082	0.05047	0.03929	0.11358		-0.06695	-0.02664	-0.09298	0.0296	0.00308	-0.03104	-0.05653	0.00028	-0.13354	-0.3767	-0.04349	-0.02402	-0.01058	-0.02233	0.02087	0.01405	0.07033	-0.30616	0.06426	-0.0163	0.04904	0.06809	0.04672	0.04223	0.02129	0.00646	0.0088	-0.07687	0.08255	0.03266	-0.03378	0.02679	-0.0823	0.05746	-0.00827	0.00744	-0.08063	-0.01061	-0.01542	0.02764	-0.01847	-0.10255	0.02458	-0.04791	-0.31761
1079378082	0.05047	0.03929	0.11358		-0.06695	-0.02664	-0.09298	0.0296	0.00308	-0.03104	-0.05653	0.00028	-0.13354	-0.3767	-0.04349	-0.02402	-0.01058	-0.02233	0.02087	0.01405	0.07033	-0.30616	0.06426	-0.0163	0.04904	0.06809	0.04672	0.04223	0.02129	0.00646	0.0088	-0.07687	0.08255	0.03266	-0.03378	0.02679	-0.0823	0.05746	-0.00827	0.00744	-0.08063	-0.01061	-0.01542	0.02764	-0.01847	-0.10255	0.02458	-0.04791	-0.31761
1079478082	0.05047	0.03929	0.11358		-0.06695	-0.02664	-0.09298	0.0296	0.00308	-0.03104	-0.05653	0.00028	-0.13354	-0.3767	-0.04349	-0.02402	-0.01058	-0.02233	0.02087	0.01405	0.07033	-0.30616	0.06426	-0.0163	0.04904	0.06809	0.04672	0.04223	0.02129	0.00646	0.0088	-0.07687	0.08255	0.03266	-0.03378	0.02679	-0.0823	0.05746	-0.00827	0.00744	-0.08063	-0.01061	-0.01542	0.02764	-0.01847	-0.10255	0.02458	-0.04791	-0.31761
1079578082	0.05047	0.03929	0.11358		-0.06695	-0.02664	-0.09298	0.0296	0.00308	-0.03104	-0.05653	0.00028	-0.13354	-0.3767	-0.04349	-0.02402	-0.01058	-0.02233	0.02087	0.01405	0.07033	-0.30616	0.06426	-0.0163	0.04904	0.06809	0.04672	0.04223	0.02129	0.00646	0.0088	-0.07687	0.08255	0.03266	-0.03378	0.02679	-0.0823	0.05746	-0.00827	0.00744	-0.08063	-0.01061	-0.01542	0.02764	-0.01847	-0.10255	0.02458	-0.04791	-0.31761
1079678082	0.05047	0.03929	0.11358		-0.06695	-0.02664	-0.09298	0.0296	0.00308	-0.03104	-0.05653	0.00028	-0.13354	-0.3767	-0.04349	-0.02402	-0.01058	-0.02233	0.02087	0.01405	0.07033	-0.30616	0.06426	-0.0163	0.04904	0.06809	0.04672	0.04223	0.02129	0.00646	0.0088	-0.07687	0.08255	0.03266	-0.03378	0.02679	-0.0823	0.05746	-0.00827	0.00744	-0.08063	-0.01061	-0.01542	0.02764	-0.01847	-0.10255	0.02458	-0.04791	-0.31761
1079778082	0.05047	0.03929	0.11358		-0.06695	-0.02664	-0.09298	0.0296	0.00308	-0.03104	-0.05653	0.00028	-0.13354	-0.3767	-0.04349	-0.02402	-0.01058	-0.02233	0.02087	0.01405	0.07033	-0.30616	0.06426	-0.0163	0.04904	0.06809	0.04672	0.04223	0.02129	0.00646	0.0088	-0.07687	0.08255	0.03266	-0.03378	0.02679	-0.0823	0.05746	-0.00827	0.00744	-0.08063	-0.01061	-0.01542	0.02764	-0.01847	-0.10255	0.02458	0.1955	-0.31761
1079878082	0.05047	0.03929	0.11358		-0.06695	-0.02664	-0.09298	0.0296	0.00308	-0.03104	-0.05653	0.00028	-0.13354	-0.3767	-0.04349	-0.02402	-0.01058	-0.02233	0.02087	0.01405	0.07033	-0.30616	0.06426	-0.0163	0.04904	0.06809	0.04672	0.04223	0.02129	0.00646	0.0088	-0.07687	0.08255	0.03266	-0.03378	0.02679	-0.0823	0.05746	-0.00827	0.00744	-0.08063	-0.01061	-0.01542	0.02764	-0.01847	-0.10255	0.02458	-0.02599	-0.31761
1079978082	0.05047	0.03929	0.11358		-0.06695	-0.02664	-0.09298	0.0296	0.00308	-0.03104	-0.05653	0.00028	-0.13354	-0.3767	-0.04349	-0.02402	-0.01058	-0.02233	0.02087	0.01405	0.07033	-0.30616	0.06426	-0.0163	0.04904	0.06809	0.04672	0.04223	0.02129	0.00646	0.0088	-0.07687	0.08255	0.03266	-0.03378	0.02679	-0.0823	0.05746	-0.00827	0.00744	-0.08063	-0.01061	-0.01542	0.02764	-0.01847	-0.10255	0.02458	-0.02599	-0.31761
1080078082	0.05047	0.03929	0.11358		-0.06695	-0.02664	-0.09298	0.0296	0.00308	-0.03104	-0.05653	0.00028	-0.13354	-0.3767	-0.04349	-0.02402	-0.01058	-0.02233	0.02087	0.01405	0.07033	-0.30616	0.06426	-0.0163	0.04904	0.06809	0.04672	0.04223	0.02129	0.00646	0.0088	-0.07687	0.08255	0.03266	-0.03378	0.02679	-0.0823	0.05746	-0.00827	0.00744	-0.08063	-0.01061	-0.01542	0.02764	-0.01847	-0.10255	0.02458	-0.02599	-0.31761
1080178082	0.05047	0.03929	0.11358		-0.06695	-0.02664	-0.09298	0.0296	0.00308	-0.03104	-0.05653	0.00028	-0.13354	-0.3767	-0.04349	-0.02402	-0.01058	-0.02233	0.02087	0.01405	0.07033	-0.30616	0.06426	-0.0163	0.04904	0.06809	0.04672	0.04223	0.02129	0.00646	0.0088	-0.07687	0.08255	0.03266	-0.03378	0.02679	-0.0823	0.05746	-0.00827	0.00744	-0.08063	-0.01061	-0.01542	0.02764	-0.01847	-0.10255	0.02458	-0.02599	-0.31761
1080278082	0.05047	0.03929	0.11358		-0.06695	-0.02664	-0.09298	0.0296	0.00308	-0.03104	-0.05653	0.00028	-0.13354	-0.3767	-0.04349	-0.02402	-0.01058	-0.02233	0.02087	0.01405	0.07033	-0.30616	0.06426	-0.0163	0.04904	0.06809	0.04672	0.04223	0.02129	0.00646	0.0088	-0.07687	0.08255	0.03266	-0.03378	0.02679	-0.0823	0.05746	-0.00827	0.00744	-0.08063	-0.01061	-0.01542	0.02764	-0.01847	-0.10255	0.02458	-0.02599	-0.31761
1080378082	0.05047	0.03929	0.11358		-0.06695	-0.02664	-0.09298	0.0296	0.00308	-0.03104	-0.05653	0.00028	-0.13354	-0.3767	-0.04349	-0.02402	-0.01058	-0.02233	0.02087	0.01405	0.07033	-0.30616	0.06426	-0.0163	0.04904	0.06809	0.04672	0.04223	0.02129	0.00646	0.0088	-0.07687	0.08255	0.03266	-0.03378	0.02679	-0.0823	0.05746	-0.00827	0.00744	-0.08063	-0.01061	-0.01542	0.02764	-0.01847	-0.10255	0.02458	-0.02599	-0.31761
1080478082	0.05047	0.03929	0.11358		-0.06695	-0.02664	-0.09298	0.0296	0.00308	-0.03104	-0.05653	0.00028	-0.13354	-0.3767	-0.04349	-0.02402	-0.01058	-0.02233	0.02087	0.01405	0.07033	-0.30616	0.06426	-0.0163	0.04904	0.06809	0.04672	0.04223	0.02129	0.00646	0.0088	-0.07687	0.08255	0.03266	-0.03378	0.02679	-0.0823	0.05746	-0.00827	0.00744	-0.08063	-0.01061	-0.01542	0.02764	-0.01847	-0.10255	0.02458	-0.02599	-0.31761
1080578082	0.05047	0.03929	0.11358		-0.06695	-0.02664	-0.09298	0.0296	0.00308	-0.03104	-0.05653	0.00028	-0.13354	-0.3767	-0.04349	-0.02402	-0.01058	-0.02233	0.02087	0.01405	0.07033	-0.30616	0.06426	-0.0163	0.04904	0.06809	0.04672	0.04223	0.02129	0.00646	0.0088	-0.07687	0.08255	0.03266	-0.03378	0.02679	-0.0823	0.05746	-0.00827	0.00744	-0.08063	-0.01061	-0.01542	0.02764	-0.01847	-0.10255	0.02458	-0.02599	-0.31761
1080678082	0.05047	0.03929	0.11358		-0.06695	-0.02664	-0.09298	0.0296	0.00308	-0.03104	-0.05653	0.00028	-0.13354	-0.3767	-0.04349	-0.02402	-0.01058	-0.02233	0.02087	0.01405	0.07033	-0.30616	0.06426	-0.0163	0.04904	0.06809	0.04672	0.04223	0.02129	0.00646	0.0088	-0.07687	0.08255	0.03266	-0.03378	0.02679	-0.0823	0.05746	-0.00827	0.00744	-0.08063	-0.01061	-0.01542	0.02764	-0.01847	-0.10255	0.02458	-0.02599	-0.31761
1080778082	0.05047	0.03929	0.11358		-0.06695	-0.02664	-0.09298	0.0296	0.00308	-0.03104	-0.05653	0.00028	-0.13354	-0.3767	-0.04349	-0.02402	-0.01058	-0.02233	0.02087	0.01405	0.07033	-0.30616	0.06426	-0.0163	0.04904	0.06809	0.04672	0.04223	0.02129	0.00646	0.0088	-0.07687	0.08255	0.03266	-0.03378	0.02679	-0.0823	0.05746	-0.00827	0.00744	-0.08063	-0.01061	-0.01542	0.02764	-0.01847	-0.10255	0.02458	-0.02599	-0.31761
1080878082	0.05047	0.03929	0.11358		-0.06695	-0.02664	-0.09298	0.0296	0.00308	-0.03104	-0.05653	0.00028	-0.13354	-0.3767	-0.04349	-0.02402	-0.01058	-0.02233	0.02087	0.01405	0.07033	-0.30616	0.06426	-0.0163	0.04904	0.06809	0.04672	0.04223	0.02129	0.00646	0.0088	-0.07687	0.08255	0.03266	-0.03378	0.02679	-0.0823	0.05746	-0.00827	0.00744	-0.08063	-0.01061	-0.01542	0.02764	-0.01847	-0.10255	0.02458	-0.02599	-0.31761
1080978082	0.05047	0.03929	0.11358		-0.06695	-0.02664	-0.09298	0.0296	0.00308	-0.03104	-0.05653	0.00028	-0.13354	-0.3767	-0.04349	-0.02402	-0.01058	-0.02233	0.02087	0.01405	0.07033	-0.30616	0.06426	-0.0163	0.04904	0.06809	0.04672	0.04223	0.02129	0.00646	0.0088	-0.07687	0.08255	0.03266	-0.03378	0.02679	-0.0823	0.05746	-0.00827	0.00744	-0.08063	-0.01061	-0.01542	0.02764	-0.01847	-0.10255	0.02458	-0.02599	-0.31761
1081078082	0.05047	0.03929	0.11358		-0.06695	-0.02664	-0.09298	0.0296	0.00308	-0.03104	-0.05653	0.00028	-0.13354	-0.3767	-0.04349	-0.02402	-0.01058	-0.02233	0.02087	0.01405	0.07033	-0.30616	0.06426	-0.0163	0.04904	0.06809	0.04672	0.04223	0.02129	0.00646	0.0088	-0.07687	0.08255	0.03266	-0.03378	0.02679	-0.0823	0.05746	-0.00827	0.00744	-0.08063	-0.01061	-0.01542	0.02764	-0.01847	-0.10255	0.02458	-0.02599	-0.31761
1081178082	0.05047	0.03929	0.11358		-0.06695	-0.02664	-0.09298	0.0296	0.00308	-0.03104	-0.05653	0.00028	-0.13354	-0.3767	-0.04349	-0.02402	-0.01058	-0.02233	0.02087	0.01405	0.07033	-0.30616	0.06426	-0.0163	0.04904	0.06809	0.04672	0.04223	0.02129	0.00646	0.0088	-0.07687	0.08255	0.03266	-0.03378	0.02679	-0.0823	0.05746	-0.00827	0.00744	-0.08063	-0.01061	-0.01542	0.02764	-0.01847	-0.10255	0.02458	-0.02599	-0.31761
1081278082	0.05047	0.03929	0.11358		-0.06695	-0.02664	-0.09298	0.0296	0.00308	-0.03104	-0.05653	0.00028	-0.13354	-0.3767	-0.04349	-0.02402	-0.01058	0.00121	0.02087	0.01405	0.07033	-0.30616	0.06426	-0.0163	0.04904	0.06809	0.04672	0.04223	0.02129	0.00646	0.0088	-0.07687	0.08255	0.03266	-0.03378	0.02679	-0.0823	0.05746	-0.00827	0.00744	-0.08063	-0.01061	-0.01542	0.02764	-0.01847	-0.10255	0.02458	-0.02599	-0.31761
1081378082	0.05047	0.03929	0.11358		-0.06695	-0.02664	-0.09298	0.0296	0.00308	-0.03104	-0.05653	0.00028	-0.13354	-0.3767	-0.04349	-0.02402	-0.01058	0.00121	0.02087	0.01405	0.07033	-0.30616	0.06426	-0.0163	0.04904	0.06809	0.04672	0.04223	0.02129	0.00646	0.0088	-0.07687	0.08255	0.03266	-0.03378	0.02679	-0.0823	0.05746	-0.00827	0.00744	-0.08063	-0.01061	-0.01542	0.02764	-0.01847	-0.10255	0.02458	-0.02599	-0.31761
1081478082	0.05047	0.03929	0.11358		-0.06695	-0.02664	-0.09298	0.0296	0.00308	-0.03104	-0.05653	0.00028	-0.13354	-0.3767	-0.04349	-0.02402	-0.01058	0.00121	0.02087	0.01405	0.07033	-0.30616	0.06426	-0.0163	0.04904	0.06809	0.04672	0.04223	0.02129	0.00646	0.0088	-0.07687	0.08255	0.03266	-0.03378	0.02679	-0.0823	0.05746	-0.00827	0.00744	-0.08063	-0.01061	-0.01542	0.02764	-0.01847	-0.10255	0.02458	-0.02599	-0.31761
1081578082	0.05047	0.03929	0.11358		-0.06695	-0.02664	-0.09298	0.0296	0.00308	-0.03104	-0.05653	0.00028	-0.13354	-0.3767	-0.04349	-0.02402	-0.01058	0.00121	0.02087	0.01405	0.07033	-0.30616	0.06426	-0.0163	0.04904	0.06809	0.04672	0.04223	0.02129	0.00646	0.0088	-0.07687	0.08255	0.03266	-0.03378	0.02679	-0.0823	0.05746	-0.00827	0.00744	-0.08063	-0.01061	-0.01542	0.02764	-0.01847	-0.10255	0.02458	-0.02599	-0.31761
1081678082	0.05047	0.03929	0.11358		-0.06695	-0.02664	-0.09298	0.0296	0.00308	-0.03104	-0.05653	0.00028	-0.13354	-0.3767	-0.04349	-0.02402	-0.01058	0.00121	0.02087	0.01405	0.07033	-0.30616	0.06426	-0.0163	0.04904	0.06809	0.04672	0.04223	0.02129	0.00646	0.0088	-0.07687	0.08255	0.03266	-0.03378	0.02679	-0.0823	0.05746	-0.00827	0.00744	-0.08063	-0.01061	-0.01542	0.02764	-0.01847	-0.10255	0.02458	-0.02599	-0.31761
1081778082	0.05047	0.03929	0.11358		-0.06695	-0.02664	-0.09298	0.0296	0.00308	-0.03104	-0.05653	0.00028	-0.13354	-0.3767	-0.04349	-0.02402	-0.01058	0.00121	0.04254	0.01405	0.07033	-0.30616	0.06426	-0.0163	0.04904	0.06809	0.04672	0.04223	0.02129	0.00646	0.0088	-0.07687	0.08255	0.03266	-0.03378	0.02679	-0.0823	0.05746	-0.00827	0.00744	-0.08063	-0.01061	-0.01542	0.02764	-0.01847	-0.10255	0.02458	-0.02599	-0.31761
1081878082	0.05047	0.03929	0.11358		-0.06695	-0.02664	-0.09298	0.0296	0.00308	-0.03104	-0.05653	0.00028	-0.13354	-0.3767	-0.04349	-0.02402	-0.01058	0.00121	0.04254	0.01405	0.07033	-0.30616	0.06426	-0.0163	0.04904	0.06809	0.04672	0.04223	0.02129	0.00646	0.0088	-0.07687	0.08255	0.03266	-0.03378	0.02679	-0.0823	0.05746	-0.00827	0.00744	-0.08063	-0.01061	-0.01542	0.02764	-0.01847	-0.10255	0.02458	-0.02599	-0.31761
1081978082	0.05047	0.03929	0.11358		-0.06695	-0.02664	-0.09298	0.0296	0.00308	-0.03104	-0.05653	0.00028	-0.13354	-0.3767	-0.04349	-0.02402	-0.01058	0.00121	0.04254	0.01405	0.07033	-0.30616	0.06426	-0.0163	0.04904	0.06809	0.04672	0.04223	0.02129	0.00646	0.0088	-0.07687	0.08255	0.03266	-0.03378	0.02679	-0.0823	0.05746	-0.00827	0.00744	-0.08063	-0.01061	-0.01542	0.02764	-0.01847	-0.10255	0.02458	-0.02599	-0.31761
1082078082	0.05047	0.03929	0.11358		-0.06695	-0.02664	-0.09298	0.0296	0.00308	-0.03104	-0.05653	0.00028	-0.13354	-0.3767	-0.04349	-0.02402	-0.01058	0.00121	0.04254	0.01405	0.28005	-0.30616	0.06426	-0.0163	0.04904	0.06809	0.04672	0.04223	0.02129	0.00646	0.0088	-0.07687	0.08255	0.03266	-0.03378	0.02679	-0.0823	0.05746	-0.00827	0.00744	-0.08063	-0.01061	-0.01542	0.02764	-0.01847	-0.10255	0.02458	-0.02599	-0.31761
1082178082	0.05047	0.03929	0.11358		-0.06695	-0.02664	-0.09298	0.0296	0.00308	-0.03104	-0.05653	0.00028	-0.13354	-0.3767	-0.04349	-0.02402	-0.01058	0.00121	0.04254	0.01405	0.02985	-0.30616	0.06426	-0.0163	0.04904	0.06809	0.04672	0.04223	0.02129	0.00646	0.0088	-0.07687	0.08255	0.03266	-0.03378	0.02679	-0.0823	0.05746	-0.00827	0.00744	-0.08063	-0.01061	-0.01542	0.02764	-0.01847	-0.10255	0.02458	-0.02599	-0.31761
1082278082	0.05047	0.03929	0.11358		-0.06695	-0.02664	-0.09298	0.0296	0.00308	-0.03104	-0.05653	0.00028	-0.13354	-0.3767	-0.04349	-0.02402	-0.01058	0.00121	0.04254	0.01405	0.02985	-0.30616	0.06426	-0.0163	0.04904	0.06809	0.04672	0.04223	0.02129	0.00646	0.0088	-0.07687	0.08255	0.03266	-0.03378	0.02679	-0.0823	0.05746	-0.00827	0.00744	-0.08063	-0.01061	-0.01542	0.02764	-0.01847	-0.10255	0.02458	-0.02599	-0.31761
1082378082	0.05047	0.03929	0.11358		-0.06695	-0.02664	-0.09298	0.0296	0.00308	-0.03104	-0.05653	0.00028	-0.13354	-0.3767	-0.04349	-0.02402	-0.01058	0.00121	0.04254	0.01405	0.02985	-0.30616	0.06426	-0.0163	0.04904	0.06809	0.04672	0.04223	0.02129	0.00646	0.0088	-0.07687	0.08255	0.03266	-0.03378	0.02679	-0.0823	0.05746	-0.00827	0.00744	-0.08063	-0.01061	-0.01542	0.02764	-0.01847	-0.10255	0.02458	-0.02599	-0.31761
1082478082	0.05047	0.03929	0.11358		-0.06695	-0.02664	-0.09298	0.0296	0.00308	-0.03104	-0.05653	0.00028	-0.13354	-0.3767	-0.04349	-0.02402	-0.01058	0.00121	0.04254	0.01405	0.02985	-0.30616	0.06426	-0.0163	0.04904	0.06809	0.04672	0.04223	0.02129	0.00646	0.0088	-0.07687	0.08255	0.03266	-0.03378	0.02679	-0.0823	0.05746	-0.00827	0.00744	-0.08063	-0.01061	-0.01542	0.02764	-0.01847	-0.10255	0.02458	-0.02599	-0.31761
1082578082	0.05047	0.03929	0.11358		-0.06695	-0.02664	-0.09298	0.0296	0.00308	-0.03104	-0.36129	0.00028	-0.13354	-0.3767	-0.04349	-0.02402	-0.01058	0.00121	0.04254	0.01405	0.02985	-0.30616	0.06426	-0.0163	0.04904	0.06809	0.04672	0.04223	0.02129	0.00646	0.0088	-0.07687	0.08255	0.03266	-0.03378	0.02679	-0.0823	0.05746	-0.00827	0.00744	-0.08063	-0.01061	-0.01542	0.02764	-0.01847	-0.10255	0.02458	-0.02599	-0.31761
1082678082	0.05047	0.03929	0.11358		-0.06695	-0.02664	-0.09298	0.0296	0.00308	-0.03104	-0.36129	0.00028	-0.13354	-0.3767	-0.04349	-0.02402	-0.01058	0.00121	0.04254	0.01405	0.02985	-0.30616	0.06426	-0.0163	0.04904	0.06809	0.04672	0.04223	0.02129	0.00646	0.0088	-0.07687	0.08255	0.03266	-0.03378	0.02679	-0.0823	0.05746	-0.00827	0.00744	-0.08063	-0.01061	-0.01542	0.02764	-0.01847	-0.10255	0.02458	-0.02599	-0.31761
1082778082	0.05047	0.03929	0.11358		-0.06695	-0.02664	-0.09298	0.0296	0.00308	-0.03104	-0.36129	0.00028	-0.13354	-0.04456	-0.04349	-0.02402	-0.01058	0.00121	0.04254	0.01405	0.02985	-0.30616	0.06426	-0.0163	0.04904	0.06809	0.04672	0.04223	0.02129	0.00646	0.0088	-0.07687	0.08255	0.03266	-0.03378	0.02679	-0.0823	0.05746	-0.00827	0.00744	-0.08063	-0.01061	-0.01542	0.02764	-0.01847	-0.10255	0.02458	-0.02599	-0.31761
1082878082	0.05047	0.03929	0.11358		-0.06695	-0.02664	-0.09298	0.0296	0.00308	-0.03104	-0.05554	0.00028	-0.13354	-0.04456	-0.04349	-0.02402	-0.01058	0.00121	0.04254	0.01405	0.02985	-0.30616	0.06426	-0.0163	0.04904	0.06809	0.04672	0.04223	0.02129	0.00646	0.0088	-0.07687	0.08255	0.03266	-0.03378	0.02679	-0.0823	0.05746	-0.00827	0.00744	-0.08063	-0.01061	-0.01542	0.02764	-0.01847	-0.10255	0.02458	-0.02599	-0.31761
1082978082	0.05047	0.03929	0.11358		-0.06695	-0.02664	-0.09298	0.0296	0.00308	-0.03104	-0.05554	0.00028	-0.13354	-0.04456	-0.04349	-0.02402	-0.01058	0.00121	0.04254	0.01405	0.02985	-0.30616	0.06426	-0.0163	0.04904	0.06809	0.04672	0.04223	0.02129	0.00646	0.0088	-0.07687	0.08255	0.03266	-0.03378	0.02679	-0.0823	0.05746	-0.00827	0.00744	-0.08063	-0.01061	-0.01542	0.02764	-0.01847	-0.10255	0.02458	-0.02599	-0.31761
1083078082	0.05047	0.03929	0.11358		-0.06695	-0.02664	-0.09298	0.0296	0.00308	-0.03104	-0.05554	0.00028	-0.13354	-0.04456	-0.04349	-0.02402	-0.01058	0.00121	0.04254	0.01405	0.02985	-0.30616	0.06426	-0.0163	0.04904	0.06809	0.04672	0.04223	0.02129	0.00646	0.0088	-0.07687	-0.19942	0.03266	-0.03378	0.02679	-0.0823	0.05746	-0.00827	0.00744	-0.08063	-0.01061	-0.01542	0.02764	-0.01847	-0.10255	0.02458	-0.02599	-0.31761
1083178082	0.05047	0.03929	0.11358		-0.06695	-0.02664	-0.09298	0.0296	0.00308	-0.03104	-0.05554	0.00028	-0.13354	-0.04456	-0.04349	-0.02402	-0.01058	0.00121	0.04254	0.01405	0.02985	-0.30616	0.06426	-0.0163	0.04904	0.06809	0.04672	0.04223	0.02129	0.00646	0.0088	-0.07687	0.05254	0.03266	-0.03378	0.02679	-0.0823	0.05746	-0.00827	0.00744	-0.08063	-0.01061	-0.01542	0.02764	-0.01847	-0.10255	0.02458	-0.02599	-0.31761
1083278082	0.05047	0.03929	0.11358		-0.06695	-0.02664	-0.09298	0.0296	0.00308	-0.03104	-0.05554	0.00028	-0.13354	-0.04456	-0.04349	-0.02402	-0.01058	0.00121	0.04254	0.01405	0.02985	-0.30616	0.06426	-0.0163	0.04904	0.06809	0.04672	0.04223	0.02129	0.00646	0.0088	-0.07687	0.05254	0.03266	-0.03378	0.02679	-0.0823	0.05746	-0.00827	0.00744	-0.08063	-0.01061	-0.01542	0.02764	-0.01847	-0.10255	0.02458	-0.02599	-0.31761
1083378082	0.05047	0.03929	0.11358		-0.06695	-0.02664	-0.09298	0.0296	0.00308	-0.03104	-0.05554	0.00028	-0.13354	-0.04456	-0.04349	-0.02402	-0.01058	0.00121	0.04254	0.01405	0.02985	-0.30616	0.06426	-0.0163	0.04904	0.06809	0.04672	0.04223	0.02129	0.00646	0.0088	-0.07687	0.05254	0.03266	-0.03378	0.02679	-0.0823	0.05746	-0.00827	0.00744	-0.08063	-0.01061	-0.01542	0.02764	-0.01847	-0.10255	0.02458	-0.02599	-0.31761
1083478082	0.05047	0.03929	0.11358		-0.06695	-0.02664	-0.09298	0.0296	0.00308	-0.03104	-0.05554	0.00028	-0.13354	-0.04456	-0.04349	-0.02402	-0.01058	0.00121	0.04254	0.01405	0.02985	-0.30616	0.06426	-0.0163	0.04904	0.06809	0.04672	0.04223	0.02129	0.00646	0.0088	-0.07687	0.05254	0.03266	-0.03378	0.02679	-0.0823	0.05746	-0.00827	0.00744	-0.08063	-0.01061	-0.01542	0.02764	-0.01847	-0.10255	0.02458	-0.02599	-0.31761
1083578082	0.05047	0.03929	0.11358		-0.06695	-0.02664	-0.09298	0.0296	0.00308	-0.03104	-0.05554	0.00028	-0.13354	-0.04456	-0.04349	-0.02402	-0.01058	0.00121	0.04254	0.01405	0.02985	-0.30616	0.06426	-0.0163	0.04904	0.06809	0.04672	0.04223	0.02129	0.00646	0.0088	-0.07687	0.05254	0.03266	-0.03378	0.02679	-0.0823	0.05746	-0.00827	0.00744	-0.08063	-0.01061	-0.01542	0.02764	-0.01847	-0.10255	0.02458	-0.02599	-0.31761
1083678082	0.05047	0.03929	0.11358		-0.06695	-0.02664	-0.09298	0.0296	0.00308	-0.03104	-0.05554	0.00028	-0.13354	-0.04456	-0.04349	-0.02402	-0.01058	0.00121	0.04254	0.01405	0.02985	-0.30616	0.06426	-0.0163	0.04904	0.06809	0.04672	0.04223	0.02129	0.00646	0.0088	-0.07687	0.05254	0.03266	-0.03378	0.02679	-0.0823	0.05746	-0.00827	0.00744	-0.08063	-0.01061	-0.01542	0.02764	-0.01847	-0.10255	0.02458	-0.02599	-0.31761
1083778082	0.05047	0.03929	0.11358		-0.06695	-0.02664	-0.09298	0.0296	0.00308	-0.03104	-0.05554	0.00028	0.17047	-0.04456	-0.04349	-0.02402	-0.01058	0.00121	0.04254	0.01405	0.02985	-0.30616	0.06426	-0.0163	0.04904	0.06809	0.04672	0.04223	0.02129	0.00646	0.0088	-0.07687	0.05254	0.03266	-0.03378	0.02679	-0.0823	0.05746	-0.00827	0.00744	-0.08063	-0.01061	-0.01542	0.02764	-0.01847	-0.10255	0.02458	-0.02599	-0.31761
1083878082	0.05047	0.03929	0.11358		-0.06695	-0.02664	-0.09298	0.0296	0.00308	-0.03104	-0.05554	0.00028	0.17047	-0.04456	-0.04349	-0.02402	-0.01058	0.00121	0.04254	0.01405	0.02985	-0.30616	0.06426	-0.0163	0.04904	0.06809	0.04672	0.04223	0.02129	0.00646	0.0088	-0.07687	0.05254	0.03266	-0.03378	0.02679	-0.0823	0.05746	-0.00827	0.00744	-0.08063	-0.01061	-0.01542	0.02764	-0.01847	-0.10255	0.02458	-0.02599	-0.31761
1083978082	0.05047	0.03929	0.11358		-0.06695	-0.02664	-0.09298	0.0296	0.00308	-0.03104	-0.05554	0.00028	0.17047	-0.04456	-0.04349	-0.02402	-0.01058	0.00121	0.04254	0.01405	0.02985	-0.30616	0.06426	-0.0163	0.04904	0.06809	0.04672	0.04223	0.02129	0.00646	0.0088	-0.07687	0.05254	0.03266	-0.03378	0.02679	-0.0823	0.05746	-0.00827	0.00744	-0.08063	-0.01061	-0.01542	0.02764	-0.01847	-0.10255	0.02458	-0.02599	-0.31761
1084078082	0.05047	0.03929	0.11358		-0.06695	-0.02664	-0.09298	0.0296	0.00308	-0.03104	-0.05554	0.00028	-0.0751	-0.04456	-0.04349	-0.02402	-0.01058	0.00121	0.04254	0.01405	0.02985	-0.30616	0.06426	-0.0163	0.04904	0.06809	0.04672	0.04223	0.02129	0.00646	0.0088	-0.07687	0.05254	0.03266	-0.03378	0.02679	-0.0823	0.05746	-0.00827	0.00744	-0.08063	-0.01061	-0.01542	0.02764	-0.01847	-0.10255	0.02458	-0.02599	-0.31761
1084178082	0.05047	0.03929	0.11358		-0.06695	-0.02664	-0.09298	0.0296	0.00308	-0.03104	-0.05554	0.00028	-0.0751	-0.04456	-0.04349	-0.02402	-0.01058	0.00121	0.04254	0.01405	0.02985	-0.30616	0.06426	-0.0163	0.04904	0.06809	0.04672	0.04223	0.02129	0.00646	0.0088	-0.07687	0.05254	0.03266	-0.03378	0.02679	-0.0823	0.05746	-0.00827	0.00744	-0.08063	-0.01061	-0.01542	0.02764	-0.01847	-0.10255	0.02458	-0.02599	-0.31761
1084278082	0.05047	0.03929	0.11358		-0.06695	-0.02664	-0.09298	0.0296	0.00308	-0.03104	-0.05554	0.00028	-0.0751	-0.04456	-0.04349	-0.02402	-0.01058	0.00121	0.04254	0.01405	0.02985	-0.30616	0.06426	-0.0163	0.04904	0.06809	0.04672	0.04223	0.02129	0.00646	0.0088	-0.07687	0.05254	0.03266	-0.03378	0.02679	-0.0823	0.30885	-0.00827	0.00744	-0.08063	-0.01061	-0.01542	0.02764	-0.01847	-0.10255	0.02458	-0.02599	-0.31761
1084378082	0.05047	0.03929	0.11358		-0.06695	-0.02664	0.2921	0.0296	0.00308	-0.03104	-0.26825	0.00028	-0.0751	-0.04456	-0.04349	-0.02402	-0.01058	0.00121	0.04254	0.01405	0.02985	-0.30616	-0.18083	-0.0163	0.04904	0.06809	0.04672	0.04223	0.02129	0.00646	0.0088	-0.07687	0.05254	0.03266	-0.03378	-0.0388	-0.0823	0.01368	-0.00827	0.00744	-0.08063	-0.01061	-0.01542	0.02764	-0.01847	-0.10255	0.02458	-0.02599	-0.31761
1084478082	0.05047	0.03929	0.11358		-0.06695	-0.02664	0.2921	0.0296	0.00308	-0.03104	-0.26825	0.00028	-0.0751	-0.04456	-0.04349	-0.02402	-0.01058	0.00121	0.04254	0.01405	0.02985	-0.30616	-0.18083	-0.0163	0.04904	0.06809	0.04672	0.04223	0.02129	0.00646	0.0088	-0.07687	0.05254	0.03266	-0.03378	-0.0388	-0.0823	0.01368	-0.00827	0.00744	-0.08063	-0.01061	-0.01542	0.02764	-0.01847	-0.10255	0.02458	-0.02599	-0.31761
1084578082	0.05047	0.03929	0.11358		-0.06695	-0.02664	0.2921	0.0296	0.00308	-0.03104	-0.26825	0.00028	-0.0751	-0.04456	-0.04349	-0.02402	-0.01058	0.00121	0.04254	0.01405	0.02985	-0.30616	-0.18083	-0.0163	0.04904	0.06809	0.04672	0.04223	0.02129	0.00646	0.0088	-0.07687	0.05254	0.03266	-0.03378	-0.0388	-0.0823	0.01368	-0.00827	0.00744	-0.08063	-0.01061	-0.01542	0.02764	-0.01847	-0.10255	0.02458	-0.02599	-0.31761
1084678082	0.05047	0.03929	0.11358		-0.06695	-0.02664	0.2921	0.0296	0.00308	-0.03104	-0.26825	0.00028	-0.0751	-0.37579	-0.04349	-0.02402	-0.01058	0.00121	0.04254	0.01405	0.02985	-0.30616	-0.18083	-0.0163	0.04904	0.06809	0.04672	0.04223	0.02129	0.00646	0.0088	-0.07687	0.05254	0.03266	-0.03378	-0.0388	-0.0823	0.01368	-0.00827	0.00744	-0.08063	-0.0045	-0.01542	0.02764	-0.01847	-0.10255	0.02458	-0.02599	-0.31761
1084778082	0.05047	0.03929	0.11358		-0.06695	-0.02664	0.2921	0.0296	0.00308	-0.03104	-0.26825	0.00028	-0.0751	-0.37579	-0.04349	-0.02402	-0.01058	0.00121	0.04254	0.01405	0.02985	-0.30616	-0.18083	-0.0163	0.04904	0.06809	0.04672	0.04223	0.02129	0.00646	0.0088	-0.07687	0.05254	0.03266	-0.03378	-0.0388	-0.0823	0.01368	-0.00827	0.00744	-0.08063	-0.0045	-0.01542	0.02764	-0.01847	-0.10255	0.02458	-0.02599	-0.31761
1084878082	0.05047	0.03929	0.11358		-0.06695	-0.02664	0.2921	0.0296	0.00308	-0.03104	-0.26825	0.00028	-0.0751	-0.37579	-0.04349	-0.02402	-0.01058	0.00121	0.04254	0.01405	0.02985	-0.30616	-0.18083	-0.0163	0.04904	0.06809	0.04672	0.04223	0.02129	0.00646	0.0088	-0.07687	0.05254	0.03266	-0.03378	-0.0388	-0.0823	0.01368	-0.00827	0.00744	-0.08063	-0.0045	-0.01542	0.02764	-0.01847	-0.10255	0.02458	-0.02599	-0.31761
1084978082	0.05047	0.03929	0.11358		-0.06695	-0.02664	0.2921	0.0296	0.00308	-0.03104	-0.26825	0.00028	-0.0751	-0.37579	-0.04349	-0.02402	-0.01058	0.00121	0.04254	0.01405	0.02985	-0.30616	-0.18083	-0.0163	0.04904	0.06809	0.04672	0.04223	0.02129	0.00646	0.0088	-0.07687	0.05254	0.03266	-0.03378	-0.0388	-0.0823	0.01368	-0.00827	0.00744	-0.08063	-0.0045	-0.01542	0.02764	-0.01847	-0.10255	0.02458	-0.02599	-0.31761
1085078082	0.05047	0.03929	0.11358		-0.06695	-0.02664	0.2921	0.0296	0.00308	-0.03104	-0.26825	0.00028	-0.0751	-0.37579	-0.04349	-0.02402	-0.01058	0.00121	0.04254	0.01405	0.02985	-0.30616	-0.18083	-0.0163	0.04904	0.06809	0.04672	0.04223	0.02129	0.00646	0.0088	-0.07687	0.05254	0.03266	-0.03378	-0.0388	-0.0823	0.01368	-0.00827	0.00744	-0.08063	-0.0045	-0.01542	0.02764	-0.01847	-0.10255	0.02458	-0.02599	-0.31761
1085178082	0.05047	0.03929	0.11358		-0.06695	-0.02664	0.2921	0.0296	0.00308	-0.03104	-0.26825	0.00028	-0.0751	-0.37579	-0.04349	-0.02402	-0.01058	0.00121	0.04254	0.01405	0.02985	-0.30616	-0.18083	-0.0163	0.04904	0.06809	0.04672	0.04223	0.02129	0.00646	0.0088	-0.07687	0.05254	0.03266	-0.03378	-0.0388	-0.0823	0.01368	-0.00827	0.00744	-0.08063	-0.0045	-0.01542	0.02764	-0.01847	-0.10255	0.02458	-0.02599	-0.31761
1085278082	0.05047	0.03929	0.11358		-0.06695	-0.02664	0.2921	0.0296	0.00308	-0.03104	-0.00841	0.00028	-0.0751	-0.37579	-0.04349	-0.02402	-0.01058	0.00121	0.04254	0.01405	0.02985	-0.30616	-0.18083	-0.0163	0.04904	0.06809	0.04672	0.04223	0.02129	0.00646	0.0088	-0.07687	0.05254	0.03266	-0.03378	-0.0388	-0.0823	0.01368	-0.00827	0.00744	-0.08063	-0.0045	-0.01542	0.02764	-0.01847	-0.10255	0.02458	-0.02599	-0.31761
1085378082	0.05047	0.03929	0.11358		-0.06695	-0.02664	0.2921	0.0296	0.00308	-0.03104	-0.00841	0.00028	-0.0751	-0.37579	-0.04349	-0.02402	-0.01058	0.00121	0.04254	0.01405	0.02985	-0.30616	-0.18083	-0.0163	0.04904	0.06809	0.04672	0.04223	0.02129	0.00646	0.0088	-0.07687	0.05254	0.03266	-0.03378	-0.0388	-0.0823	0.01368	-0.00827	0.00744	-0.08063	-0.0045	-0.01542	0.02764	-0.01847	-0.10255	0.02458	-0.02599	-0.31761
1085478082	0.05047	0.03929	0.11358		-0.06695	-0.02664	0.2921	0.0296	0.00308	-0.03104	-0.00841	0.00028	-0.0751	-0.37579	-0.04349	-0.02402	-0.01058	0.00121	0.04254	0.01405	0.02985	-0.30616	-0.18083	-0.0163	0.04904	0.06809	0.04672	0.04223	0.02129	0.00646	0.0088	-0.07687	0.05254	0.03266	-0.03378	-0.0388	-0.0823	0.01368	-0.00827	0.00744	-0.08063	-0.0045	-0.01542	0.02764	-0.01847	-0.10255	0.02458	-0.02599	-0.31761
1085578082	0.05047	0.03929	0.11358		-0.06695	-0.02664	0.2921	0.0296	0.00308	-0.03104	-0.00841	0.00028	-0.0751	-0.37579	-0.04349	-0.02402	-0.01058	0.00121	0.04254	0.01405	0.02985	-0.30616	-0.18083	-0.0163	0.04904	0.06809	0.04672	0.04223	0.02129	0.00646	0.0088	-0.07687	0.05254	0.03266	-0.03378	-0.0388	-0.0823	0.01368	-0.00827	0.00744	-0.08063	-0.0045	-0.01542	0.02764	-0.01847	-0.10255	0.02458	-0.02599	-0.31761
1085678082	0.05047	0.03929	0.11358		-0.06695	-0.02664	0.2921	0.0296	0.00308	-0.03104	-0.00841	0.00028	-0.0751	-0.37579	-0.04349	-0.02402	-0.01058	0.00121	0.04254	0.01405	0.02985	-0.30616	-0.18083	-0.0163	0.04904	0.06809	0.04672	0.04223	0.02129	0.00646	0.0088	-0.07687	0.05254	0.03266	-0.03378	-0.0388	-0.0823	0.01368	-0.00827	0.00744	-0.08063	-0.0045	-0.01542	0.02764	-0.01847	-0.10255	0.02458	-0.02599	-0.31761
1085778082	0.05047	0.03929	0.11358		-0.06695	-0.02664	0.2921	0.0296	0.00308	-0.03104	-0.00841	0.00028	-0.0751	-0.37579	-0.04349	-0.02402	-0.01058	0.00121	0.04254	0.01405	0.02985	-0.30616	-0.18083	-0.0163	0.04904	0.06809	0.04672	0.04223	0.02129	0.00646	0.0088	-0.07687	0.05254	0.03266	-0.03378	-0.0388	-0.0823	0.01368	-0.00827	0.00744	-0.08063	-0.0045	-0.01542	0.02764	-0.01847	-0.10255	0.02458	-0.02599	-0.31761
1085878082	0.05047	0.03929	0.11358		-0.06695	-0.02664	-0.20376	0.0296	0.00308	-0.03104	-0.00841	0.00028	-0.0751	-0.37579	-0.04349	-0.02402	-0.01058	0.00121	0.04254	0.01405	0.02985	-0.30616	0.02021	-0.0163	0.04904	0.06809	0.04672	0.04223	0.02129	0.00646	0.0088	-0.07687	0.05254	0.03266	-0.03378	-0.0388	-0.0823	0.01368	-0.00827	0.00744	-0.08063	-0.0045	-0.01542	0.02764	-0.01847	-0.10255	0.02458	-0.02599	-0.31761
1085978082	0.05047	0.03929	0.11358		-0.06695	-0.02664	-0.20376	0.0296	0.00308	-0.03104	-0.00841	0.00028	-0.0751	-0.07819	-0.04349	-0.02402	-0.01058	0.00121	0.04254	0.01405	0.02985	-0.30616	0.02021	-0.0163	0.04904	0.06809	0.04672	0.04223	0.02129	0.00646	0.0088	-0.07687	0.05254	0.03266	-0.03378	-0.0388	-0.0823	0.01368	-0.00827	0.00744	-0.08063	-0.0045	-0.01542	0.02764	-0.01847	-0.10255	0.02458	-0.02599	-0.31761
1086078082	0.05047	0.03929	0.11358		-0.06695	-0.02664	-0.20376	0.0296	0.00308	-0.03104	-0.00841	0.00028	-0.0751	-0.07819	-0.04349	-0.02402	-0.01058	0.00121	0.04254	0.01405	0.02985	-0.30616	0.02021	-0.0163	0.04904	0.06809	0.04672	0.04223	0.02129	0.00646	0.0088	-0.07687	0.05254	0.03266	-0.03378	-0.0388	-0.0823	0.01368	-0.00827	0.00744	-0.08063	-0.0045	-0.01542	0.02764	-0.01847	-0.10255	0.02458	-0.02599	-0.31761
1086178082	0.05047	0.03929	0.11358		-0.06695	-0.02664	-0.20376	0.0296	0.00308	-0.03104	-0.00841	0.00028	-0.0751	-0.07819	-0.04349	-0.02402	-0.01058	0.00121	0.04254	0.01405	0.02985	-0.30616	0.02021	-0.0163	0.04904	0.06809	0.04672	0.04223	0.02129	0.00646	0.0088	-0.07687	0.05254	0.03266	-0.03378	-0.0388	-0.0823	0.01368	-0.00827	0.00744	-0.08063	-0.0045	-0.01542	0.02764	-0.01847	-0.10255	0.02458	-0.02599	-0.31761
1086278082	0.05047	0.03929	0.11358		-0.06695	-0.02664	-0.20376	0.0296	0.00308	-0.03104	-0.00841	0.00028	-0.0751	-0.07819	-0.04349	-0.02402	-0.01058	0.00121	0.04254	0.01405	0.02985	-0.30616	0.02021	-0.0163	0.04904	0.06809	0.04672	0.04223	0.02129	0.00646	0.0088	-0.07687	-0.33733	0.03266	-0.03378	-0.0388	-0.0823	0.01368	-0.00827	0.00744	-0.08063	-0.0045	-0.01542	0.02764	-0.01847	-0.10255	0.02458	-0.02599	-0.31761
1086378082	0.05047	0.03929	0.11358		-0.06695	-0.02664	-0.20376	0.0296	0.00308	-0.03104	-0.00841	0.00028	-0.0751	-0.07819	-0.04349	-0.02402	-0.01058	0.00121	0.04254	0.01405	0.02985	-0.30616	0.02021	-0.0163	0.04904	0.06809	0.04672	0.04223	0.02129	0.00646	0.0088	-0.07687	-0.33733	0.03266	-0.03378	-0.0388	-0.0823	0.01368	-0.00827	0.00744	-0.08063	-0.0045	-0.01542	0.02764	-0.01847	-0.10255	0.02458	-0.02599	-0.31761
1086478082	0.05047	0.03929	0.11358		-0.06695	-0.02664	-0.20376	0.0296	0.00308	-0.03104	-0.00841	0.00028	-0.0751	-0.07819	-0.04349	-0.02402	-0.01058	0.00121	0.04254	0.01405	0.02985	-0.30616	0.02021	-0.0163	0.04904	0.06809	0.04672	0.04223	0.02129	0.00646	0.0088	-0.07687	0.05476	0.03266	-0.03378	-0.0388	-0.0823	0.01368	-0.00827	0.00744	-0.08063	-0.0045	-0.01542	0.02764	-0.01847	-0.10255	0.02458	-0.02599	-0.31761
1086578082	0.05047	0.03929	0.11358		-0.06695	-0.02664	-0.20376	0.0296	0.00308	-0.03104	-0.00841	0.00028	-0.0751	-0.07819	-0.04349	-0.02402	-0.01058	0.00121	0.04254	0.01405	0.02985	-0.30616	0.02021	-0.0163	0.04904	0.06809	0.04672	0.04223	0.02129	0.00646	0.0088	-0.07687	0.05476	0.03266	-0.03378	-0.0388	-0.0823	0.01368	-0.00827	0.00744	-0.08063	-0.0045	-0.01542	0.02764	-0.01847	-0.10255	0.02458	-0.02599	-0.31761
1086678082	0.05047	0.03929	0.11358		-0.06695	-0.02664	-0.20376	0.0296	0.00308	-0.03104	-0.00841	0.00028	-0.0751	-0.07819	-0.04349	-0.02402	-0.01058	0.00121	0.04254	0.01405	0.02985	-0.30616	0.02021	-0.0163	0.04904	0.06809	0.04672	0.04223	0.02129	0.00646	0.0088	-0.07687	0.05476	0.03266	-0.03378	-0.0388	-0.0823	0.01368	-0.00827	0.00744	-0.08063	-0.0045	-0.01542	0.02764	-0.01847	-0.10255	0.02458	-0.02599	-0.31761
1086778082	0.05047	0.03929	0.11358		-0.06695	-0.02664	-0.20376	0.0296	0.00308	-0.03104	-0.00841	0.00028	-0.0751	-0.07819	-0.04349	-0.02402	-0.01058	0.00121	0.04254	0.01405	0.02985	-0.30616	0.02021	-0.0163	0.04904	0.06809	0.04672	0.04223	0.02129	0.00646	0.0088	-0.07687	0.05476	0.03266	-0.03378	-0.0388	-0.0823	0.01368	-0.00827	0.00744	-0.08063	-0.0045	-0.01542	0.02764	-0.01847	-0.10255	0.02458	-0.02599	-0.31761
1086878082	0.05047	0.03929	0.11358		-0.06695	-0.02664	-0.20376	0.0296	0.00308	-0.03104	-0.00841	0.00028	-0.0751	-0.07819	-0.04349	-0.02402	-0.01058	0.00121	0.04254	0.01405	0.02985	-0.30616	0.02021	-0.0163	0.04904	0.06809	0.04672	0.04223	0.02129	0.00646	0.0088	-0.07687	0.05476	0.03266	-0.03378	-0.0388	-0.0823	0.01368	-0.00827	0.00744	-0.08063	-0.0045	-0.01542	0.02764	-0.01847	-0.10255	0.02458	-0.02599	-0.31761
1086978082	0.05047	0.03929	0.11358		-0.06695	-0.02664	-0.20376	0.0296	0.00308	-0.03104	-0.00841	0.00028	-0.0751	-0.07819	-0.04349	-0.02402	-0.01058	0.00121	0.04254	0.01405	0.02985	-0.30616	0.02021	-0.0163	0.04904	0.06809	0.04672	0.04223	0.02129	0.00646	0.0088	-0.07687	0.05476	0.03266	-0.03378	-0.0388	-0.0823	0.01368	-0.00827	0.00744	-0.08063	-0.0045	-0.01542	0.02764	-0.01847	-0.10255	0.02458	-0.02599	-0.31761
1087078082	0.05047	0.03929	0.11358		-0.06695	-0.02664	-0.20376	0.0296	0.00308	-0.03104	-0.00841	0.00028	-0.0751	-0.07819	-0.04349	-0.02402	-0.01058	0.00121	0.04254	0.01405	0.02985	-0.30616	0.02021	-0.0163	0.04904	0.06809	0.04672	0.04223	0.02129	0.00646	0.0088	-0.07687	0.05476	0.03266	-0.03378	-0.0388	-0.0823	0.01368	-0.00827	0.00744	-0.08063	-0.0045	-0.01542	0.02764	-0.01847	-0.10255	0.02458	-0.02599	-0.31761
1087178082	0.05047	0.03929	0.11358		-0.06695	-0.02664	0.40058	0.0296	0.00308	-0.03104	-0.00841	0.00028	-0.0751	-0.07819	-0.04349	-0.02402	-0.01058	0.00121	0.04254	0.01405	0.02985	-0.30616	0.02021	-0.0163	0.04904	0.06809	0.04672	0.04223	0.02129	0.00646	0.0088	-0.07687	0.05476	0.03266	-0.03378	-0.0388	-0.0823	0.01368	-0.00827	0.00744	-0.08063	-0.0045	-0.01542	0.02764	-0.01847	-0.10255	0.02458	-0.02599	-0.31761
1087278082	0.05047	0.03929	0.11358		-0.06695	-0.02664	0.40058	0.0296	0.00308	-0.03104	-0.00841	0.00028	-0.0751	-0.07819	-0.04349	-0.02402	-0.01058	0.00121	0.04254	0.01405	0.02985	-0.30616	0.02021	-0.0163	0.04904	0.06809	0.04672	0.04223	0.02129	0.00646	0.0088	-0.07687	0.05476	0.03266	-0.03378	-0.0388	-0.0823	0.01368	-0.00827	0.00744	-0.08063	-0.0045	-0.01542	0.02764	-0.01847	0.16074	0.02458	-0.02599	-0.31761
1087378082	0.05047	0.03929	0.11358		-0.06695	-0.02664	0.40058	0.0296	0.00308	-0.03104	-0.00841	0.00028	-0.0751	-0.07819	-0.04349	-0.02402	-0.01058	0.00121	0.04254	0.01405	0.02985	-0.30616	0.02021	-0.0163	0.04904	0.06809	0.04672	0.04223	0.02129	0.00646	0.0088	-0.07687	0.05476	0.03266	-0.03378	-0.0388	-0.0823	0.01368	-0.00827	0.00744	-0.08063	-0.0045	-0.01542	0.02764	-0.01847	0.16074	0.02458	-0.02599	-0.31761
1087478082	0.05047	0.03929	0.11358		-0.06695	-0.02664	0.40058	0.0296	0.00308	-0.03104	-0.00841	0.00028	-0.0751	-0.07819	-0.04349	-0.02402	-0.01058	0.02439	0.04254	0.01405	0.02985	-0.30616	0.02021	-0.0163	0.04904	0.06809	0.04672	0.04223	0.02129	0.00646	0.0088	-0.07687	0.05476	0.03266	-0.03378	-0.0388	-0.0823	0.01368	-0.00827	0.00744	-0.08063	-0.0045	-0.01542	0.02764	-0.01847	-0.04147	0.02458	-0.02599	-0.31761
1087578082	0.05047	0.03929	0.11358		-0.06695	-0.02664	0.40058	0.0296	0.00308	-0.03104	-0.00841	0.00028	-0.0751	-0.07819	-0.04349	-0.02402	-0.01058	0.02439	0.04254	0.01405	0.02985	-0.30616	0.02021	-0.0163	0.04904	0.06809	0.04672	0.04223	0.02129	0.00646	0.0088	-0.07687	0.05476	0.03266	-0.03378	-0.0388	-0.0823	0.01368	-0.00827	0.00744	-0.08063	-0.0045	-0.01542	0.02764	-0.01847	-0.04147	0.02458	-0.02599	-0.31761
1087678082	0.05047	0.03929	0.11358		-0.06695	-0.02664	-0.33245	0.0296	0.00308	-0.03104	-0.00841	0.00028	-0.0751	-0.07819	-0.04349	-0.02402	-0.01058	0.02439	0.04254	0.01405	0.02985	-0.30616	0.02021	-0.0163	0.04904	0.06809	0.04672	0.04223	0.02129	0.00646	0.0088	-0.07687	0.05476	0.03266	-0.03378	-0.0388	-0.0823	0.01368	-0.00827	0.00744	-0.08063	-0.0045	-0.01542	0.02764	-0.01847	-0.04147	0.02458	-0.02599	-0.31761
1087778082	0.05047	0.03929	0.11358		0.31038	-0.02664	-0.33245	0.0296	0.00308	-0.03104	-0.00841	0.00028	0.28132	-0.07819	-0.04349	-0.02402	0.39314	0.02439	0.04254	0.01405	0.02985	-0.30616	0.02021	-0.0163	0.04904	0.06809	0.04672	0.04223	0.02129	0.00646	0.0088	-0.07687	0.05476	0.03266	-0.03378	-0.0388	-0.0823	0.01368	-0.00827	0.00744	-0.08063	-0.0045	-0.01542	0.02764	-0.01847	-0.04147	0.02458	-0.02599	-0.31761
1087878082	0.05047	0.03929	0.11358		-0.04878	-0.02664	-0.33245	0.0296	0.00308	-0.03104	-0.00841	0.00028	-0.07316	-0.02159	-0.04349	-0.02402	0.0101	0.02439	0.04254	0.01405	0.02985	-0.30616	0.02021	-0.0163	0.04904	0.06809	0.04672	0.04223	0.02129	0.00646	0.0088	-0.07687	0.05476	0.03266	-0.03378	-0.0388	-0.0823	0.01368	-0.00827	0.00744	-0.08063	-0.0045	-0.01542	0.02764	-0.01847	-0.04147	0.02458	-0.02599	-0.31761
1087978082	0.05047	0.03929	0.11358		-0.04878	-0.02664	-0.33245	0.0296	0.00308	-0.03104	-0.00841	0.00028	-0.07316	-0.02159	-0.04349	-0.02402	0.0101	0.02439	0.04254	0.01405	0.02985	-0.30616	0.02021	-0.0163	0.04904	0.06809	0.04672	0.04223	0.02129	0.00646	0.0088	-0.07687	0.05476	0.03266	-0.03378	-0.0388	-0.0823	0.01368	-0.00827	0.00744	-0.08063	-0.0045	-0.01542	0.02764	-0.01847	-0.04147	0.02458	-0.02599	-0.31761
1088078082	0.05047	0.03929	0.11358		-0.04878	-0.02664	-0.33245	0.0296	0.00308	-0.03104	-0.00841	0.00028	-0.07316	-0.02159	-0.04349	-0.02402	0.0101	0.02439	0.04254	0.01405	0.02985	-0.30616	0.02021	-0.0163	0.04904	0.06809	0.04672	0.04223	0.02129	0.00646	0.0088	-0.07687	0.05476	0.03266	-0.03378	-0.0388	-0.0823	0.01368	-0.00827	0.00744	-0.08063	-0.0045	-0.01542	0.02764	-0.01847	-0.04147	0.02458	-0.02599	-0.31761
1088178082	0.05047	0.03929	0.11358		-0.04878	-0.02664	-0.33245	0.0296	0.00308	-0.03104	-0.00841	0.00028	-0.07316	-0.02159	-0.04349	-0.02402	0.0101	0.02439	0.04254	0.01405	0.02985	-0.30616	0.02021	-0.0163	0.04904	0.06809	0.04672	0.04223	0.02129	0.00646	0.0088	-0.07687	0.05476	0.03266	-0.03378	-0.0388	-0.0823	0.01368	-0.00827	0.00744	-0.08063	-0.0045	-0.01542	0.02764	-0.01847	-0.04147	0.02458	-0.02599	-0.31761
1088278082	0.05047	0.03929	0.11358		-0.04878	-0.02664	-0.33245	0.0296	0.00308	-0.03104	-0.00841	0.00028	-0.07316	-0.02159	-0.04349	-0.02402	0.0101	0.02439	0.04254	0.01405	0.02985	-0.30616	0.02021	-0.0163	0.04904	0.06809	0.04672	0.04223	0.02129	0.00646	0.0088	-0.07687	0.07131	0.03266	-0.03378	-0.0388	-0.0823	0.01368	-0.00827	0.00744	-0.08063	-0.0045	-0.01542	0.02764	-0.01847	-0.04147	0.02458	-0.02599	-0.31761
1088378082	0.05047	0.03929	0.11358		-0.04878	-0.02664	-0.33245	0.0296	0.00308	-0.03104	-0.00841	0.00028	-0.07316	-0.02159	-0.04349	-0.02402	0.0101	0.02439	0.04254	0.01405	0.02985	-0.30616	0.02021	-0.0163	0.04904	0.06809	0.04672	0.04223	0.02129	0.00646	0.0088	-0.07687	0.07131	0.03266	-0.03378	-0.0388	-0.0823	0.01368	-0.00827	0.00744	-0.08063	-0.0045	-0.01542	0.02764	-0.01847	-0.04147	0.02458	-0.02599	-0.31761
1088478082	0.05047	0.03929	0.11358		-0.04878	-0.02664	-0.33245	0.0296	0.00308	-0.03104	-0.00841	0.00028	-0.07316	-0.02159	-0.04349	-0.02402	0.0101	0.02439	0.04254	0.01405	0.02985	-0.30616	0.02021	-0.0163	0.04904	0.06809	0.04672	0.04223	0.02129	0.00646	0.0088	-0.07687	0.07131	0.03266	-0.03378	-0.0388	-0.0823	0.01368	-0.00827	0.00744	-0.08063	-0.0045	-0.01542	0.02764	-0.01847	-0.04147	0.02458	-0.02599	-0.31761
1088578082	0.05047	0.03929	0.11358		-0.04878	-0.02664	-0.33245	0.0296	0.00308	-0.03104	-0.00841	0.00028	-0.07316	-0.02159	-0.04349	-0.02402	0.0101	0.02439	0.04254	0.01405	0.02985	-0.30616	0.02021	-0.0163	0.04904	0.06809	0.04672	0.04223	0.02129	0.00646	0.0088	-0.07687	0.07131	0.03266	-0.03378	-0.0388	-0.0823	0.01368	-0.00827	0.00744	-0.08063	-0.0045	-0.01542	0.02764	-0.01847	-0.04147	0.02458	-0.02599	-0.31761
1088678082	0.05047	0.03929	0.11358		-0.04878	-0.02664	-0.33245	0.0296	0.00308	-0.03104	-0.00841	0.00028	-0.07316	-0.02159	-0.04349	-0.02402	0.0101	0.02439	0.04254	0.01405	0.02985	-0.30616	0.02021	-0.0163	0.04904	0.06809	0.04672	0.04223	0.23526	0.00646	0.0088	-0.07687	0.07131	0.03266	-0.03378	-0.0388	-0.0823	0.01368	-0.00827	0.00744	-0.08063	-0.0045	-0.01542	0.02764	-0.01847	-0.04147	0.02458	-0.02599	-0.31761
1088778082	0.05047	0.03929	0.11358		-0.04878	-0.02664	-0.33245	0.0296	0.00308	-0.03104	-0.00841	0.00028	-0.07316	-0.02159	-0.04349	-0.02402	0.0101	0.02439	0.04254	0.01405	0.02985	-0.30616	0.02021	-0.0163	0.04904	0.06809	0.04672	0.04223	-0.05038	0.00646	0.0088	-0.07687	0.07131	0.03266	-0.03378	-0.0388	-0.0823	0.01368	-0.00827	0.00744	-0.08063	-0.0045	-0.01542	0.02764	-0.01847	-0.04147	0.02458	-0.02599	-0.31761
1088878082	0.05047	0.03929	0.11358		-0.04878	-0.02664	-0.33245	0.0296	0.00308	-0.03104	-0.00841	0.00028	-0.07316	-0.02159	-0.04349	-0.02402	0.0101	0.02439	0.04254	0.01405	0.02985	-0.30616	0.02021	-0.0163	0.04904	0.06809	0.04672	0.04223	-0.05038	0.00646	0.0088	-0.07687	0.07131	0.03266	-0.03378	-0.0388	-0.0823	0.01368	-0.00827	0.00744	-0.08063	-0.0045	-0.01542	0.02764	-0.01847	-0.04147	0.02458	-0.02599	-0.31761
1088978082	0.05047	0.03929	0.11358		-0.04878	-0.02664	-0.33245	0.0296	0.00308	-0.03104	-0.00841	0.00028	-0.07316	-0.02159	-0.04349	-0.02402	0.0101	0.02439	0.04254	0.01405	0.02985	-0.30616	0.02021	-0.0163	0.04904	0.06809	0.04672	0.04223	-0.05038	0.00646	0.0088	-0.07687	0.07131	0.03266	-0.03378	-0.0388	-0.0823	0.01368	-0.00827	0.00744	-0.08063	-0.0045	-0.01542	0.02764	-0.01847	-0.04147	0.02458	-0.02599	-0.31761
1089078082	0.05047	0.03929	0.11358		-0.04878	-0.02664	-0.33245	0.0296	0.00308	-0.03104	-0.00841	0.00028	-0.07316	-0.02159	-0.04349	-0.02402	0.0101	0.02439	0.04254	0.01405	0.02985	-0.30616	0.02021	-0.0163	0.04904	0.06809	0.04672	0.04223	-0.05038	0.00646	0.0088	-0.07687	0.07131	0.03266	-0.03378	-0.0388	-0.0823	0.01368	-0.00827	0.00744	-0.08063	-0.0045	-0.01542	0.02764	-0.01847	-0.04147	0.02458	-0.02599	-0.31761
1089178082	0.05047	0.03929	0.11358		-0.04878	-0.02664	0.59059	0.0296	0.00308	0.34611	-0.00841	0.00028	-0.07316	-0.02159	0.24125	-0.02402	0.0101	0.02439	0.04254	0.01405	0.02985	-0.30616	-0.29143	-0.0163	0.04904	0.06809	0.04672	0.04223	-0.05038	0.00646	0.0088	0.24952	0.07131	0.03266	-0.03378	-0.0388	-0.0823	0.01368	-0.00827	0.00744	-0.08063	-0.0045	-0.01542	0.02764	-0.01847	-0.04147	0.02458	-0.02599	-0.31761
1089278082	0.05047	0.03929	0.11358		-0.04878	-0.02664	0.59059	0.0296	0.00308	0.34611	-0.00841	0.00028	-0.07316	-0.02159	0.24125	-0.02402	0.0101	0.02439	0.04254	0.01405	0.02985	-0.30616	-0.29143	-0.0163	0.04904	0.06809	0.04672	0.04223	-0.05038	0.00646	0.0088	0.24952	0.07131	0.03266	-0.03378	-0.0388	-0.0823	0.01368	-0.00827	0.00744	-0.08063	-0.0045	-0.01542	0.02764	-0.01847	-0.04147	0.02458	-0.02599	-0.31761
1089378082	0.05047	0.03929	0.11358		-0.04878	-0.02664	0.59059	0.0296	0.00308	0.34611	-0.00841	0.00028	0.15286	-0.02159	0.24125	-0.02402	0.0101	0.02439	0.04254	0.52214	0.02985	-0.30616	-0.29143	-0.0163	0.04904	0.06809	0.04672	0.04223	-0.05038	0.00646	0.0088	0.24952	0.07131	0.03266	-0.03378	-0.0388	-0.0823	0.01368	-0.00827	0.00744	-0.08063	-0.0045	-0.01542	0.02764	-0.01847	-0.04147	0.02458	-0.02599	-0.31761
1089478082	0.05047	0.03929	-0.42945		-0.04878	-0.02664	0.59059	0.0296	0.00308	0.34611	-0.00841	0.00028	0.15286	-0.02159	0.24125	-0.02402	0.0101	0.02439	0.04254	0.52214	0.02985	-0.30616	-0.29143	-0.0163	0.04904	0.06809	0.04672	0.04223	-0.05038	0.00646	0.0088	0.24952	0.07131	0.03266	-0.03378	-0.0388	0.13516	0.01368	-0.00827	0.00744	-0.08063	-0.0045	-0.01542	0.02764	-0.01847	-0.04147	0.02458	-0.02599	-0.31761
1089578082	0.05047	0.03929	-0.42945		-0.04878	-0.02664	0.59059	0.0296	0.00308	0.34611	-0.00841	0.00028	0.15286	-0.02159	0.24125	-0.02402	0.0101	0.02439	0.04254	0.52214	0.02985	-0.30616	-0.29143	-0.0163	0.04904	0.06809	0.04672	0.04223	-0.05038	0.00646	0.0088	0.24952	0.07131	0.03266	-0.03378	-0.0388	0.13516	0.01368	-0.00827	0.00744	-0.08063	-0.0045	-0.01542	0.02764	-0.01847	-0.04147	0.02458	-0.02599	-0.31761
1089678082	0.05047	0.03929	-0.42945		-0.04878	-0.02664	0.59059	0.0296	0.00308	0.34611	-0.00841	0.00028	0.15286	-0.02159	0.24125	-0.02402	0.0101	0.02439	0.04254	0.52214	0.02985	-0.30616	-0.29143	-0.0163	0.04904	0.06809	0.04672	0.04223	-0.05038	0.00646	0.0088	0.24952	-0.01121	0.03266	-0.03378	-0.0388	0.13516	0.01368	-0.00827	0.00744	-0.08063	-0.0045	-0.01542	0.02764	-0.01847	-0.04147	0.02458	-0.02599	-0.31761
1089778082	0.05047	0.03929	-0.42945		-0.04878	-0.02664	0.59059	0.0296	0.00308	0.34611	-0.00841	0.00028	0.15286	-0.02159	0.24125	-0.02402	0.0101	0.02439	0.04254	0.52214	0.02985	-0.30616	-0.29143	-0.0163	0.04904	0.06809	0.04672	0.04223	-0.05038	0.00646	0.0088	0.24952	-0.01121	0.03266	-0.03378	-0.0388	0.13516	0.01368	-0.00827	0.00744	-0.08063	-0.0045	-0.01542	0.02764	-0.01847	-0.04147	0.02458	-0.02599	-0.31761
1089878082	0.05047	0.03929	-0.42945		-0.04878	-0.02664	0.59059	0.0296	0.00308	0.34611	-0.00841	0.00028	-0.102	-0.02159	0.24125	-0.02402	0.0101	0.02439	0.04254	0.52214	0.02985	-0.30616	-0.29143	-0.0163	0.04904	0.06809	0.04672	0.04223	-0.05038	0.00646	0.0088	0.24952	-0.01121	0.03266	-0.03378	-0.0388	0.13516	0.01368	-0.00827	0.00744	-0.08063	-0.0045	-0.01542	0.02764	-0.01847	-0.04147	0.02458	-0.02599	-0.31761
1089978082	0.05047	0.03929	-0.42945		-0.04878	-0.02664	0.59059	0.0296	0.00308	0.34611	-0.00841	0.00028	-0.102	-0.02159	0.24125	-0.02402	0.0101	0.02439	0.04254	0.52214	0.02985	-0.30616	-0.29143	-0.0163	0.04904	0.06809	0.04672	0.04223	-0.05038	0.00646	0.0088	0.24952	-0.01121	0.03266	-0.03378	-0.0388	0.13516	0.01368	-0.00827	0.00744	-0.08063	-0.0045	-0.01542	0.02764	-0.01847	-0.04147	0.02458	-0.02599	-0.31761
1090078082	0.05047	0.03929	-0.42945		-0.04878	-0.02664	0.59059	0.0296	0.27292	0.34611	-0.00841	0.00028	0.17022	-0.02159	0.24125	-0.02402	0.0101	0.02439	0.04254	0.52214	0.02985	-0.30616	-0.29143	-0.0163	0.04904	0.06809	0.04672	0.04223	-0.05038	0.43775	0.0088	0.24952	-0.01121	0.03266	-0.03378	-0.0388	0.13516	0.01368	-0.00827	0.00744	-0.08063	-0.0045	-0.01542	0.02764	-0.01847	-0.04147	0.02458	-0.02599	-0.31761
1090178082	0.05047	0.03929	-0.42945		-0.04878	-0.02664	0.59059	0.0296	0.27292	0.34611	-0.00841	0.00028	0.17022	-0.02159	0.24125	-0.02402	0.0101	0.02439	0.04254	0.52214	0.02985	-0.30616	-0.29143	-0.0163	0.04904	0.06809	0.04672	0.04223	-0.05038	0.43775	0.0088	0.02502	-0.01121	0.03266	-0.03378	-0.0388	0.13516	0.01368	-0.00827	0.00744	-0.08063	-0.0045	-0.01542	0.02764	-0.01847	-0.04147	0.02458	-0.02599	-0.31761
1090278082	0.05047	0.03929	-0.42945		-0.04878	-0.02664	0.59059	0.0296	0.01647	0.34611	-0.00841	0.00028	0.17022	-0.02159	0.24125	-0.02402	0.0101	0.02439	0.04254	0.52214	0.02985	-0.30616	-0.29143	-0.0163	0.04904	0.06809	0.04672	0.04223	-0.05038	0.0338	0.0088	0.02502	-0.01121	0.03266	-0.03378	-0.0388	0.13516	0.01368	-0.00827	0.00744	-0.08063	-0.0045	-0.01542	0.02764	-0.01847	-0.04147	0.02458	-0.02599	-0.31761
1090378082	0.05047	0.03929	-0.42945		-0.04878	-0.02664	0.59059	0.0296	0.01647	0.34611	-0.00841	0.00028	0.17022	-0.02159	0.24125	-0.02402	0.0101	0.02439	0.04254	0.03381	0.02985	-0.30616	-0.29143	-0.0163	0.04904	0.06809	0.04672	0.04223	-0.05038	0.0338	0.0088	0.02502	-0.01121	0.03266	-0.03378	-0.0388	0.13516	0.01368	-0.00827	0.00744	-0.08063	-0.0045	-0.01542	0.02764	-0.01847	-0.04147	0.02458	-0.02599	-0.31761
1090478082	0.05047	0.03929	-0.42945		-0.04878	-0.02664	-0.34576	0.0296	0.01647	0.34611	-0.00841	0.00028	-0.09541	-0.02159	0.24125	-0.02402	0.0101	0.02439	0.04254	0.03381	0.02985	-0.30616	-0.29143	-0.0163	0.04904	0.06809	0.04672	0.04223	-0.05038	0.0338	0.0088	0.02502	-0.01121	0.03266	-0.03378	-0.0388	-0.18515	0.01368	-0.00827	0.00744	-0.08063	-0.0045	-0.01542	0.02764	-0.01847	-0.04147	0.02458	-0.02599	-0.31761
1090578082	0.05047	0.03929	-0.42945		-0.04878	-0.02664	-0.34576	0.0296	0.01647	-0.06157	-0.00841	0.00028	-0.09541	-0.02159	-0.09095	-0.02402	0.0101	0.02439	0.04254	0.03381	0.02985	-0.30616	0.10111	-0.0163	0.04904	0.06809	0.04672	0.04223	-0.05038	0.0338	0.0088	0.02502	-0.01121	0.03266	-0.03378	-0.0388	-0.18515	0.01368	-0.00827	0.00744	-0.08063	-0.0045	-0.01542	0.02764	-0.01847	-0.04147	0.02458	-0.02599	-0.31761
1090678082	0.05047	0.03929	-0.42945		-0.04878	-0.02664	-0.34576	0.0296	0.01647	-0.06157	-0.00841	0.00028	-0.09541	-0.02159	-0.09095	-0.02402	0.0101	0.02439	0.04254	0.03381	0.02985	-0.30616	0.10111	-0.0163	0.04904	0.06809	0.04672	0.04223	-0.05038	0.0338	0.0088	0.02502	-0.01121	0.03266	-0.03378	-0.0388	-0.18515	0.01368	-0.00827	0.00744	-0.08063	-0.0045	-0.01542	0.02764	-0.01847	-0.04147	0.02458	-0.02599	-0.31761
1090778082	0.05047	0.03929	-0.42945		-0.04878	-0.02664	-0.34576	0.0296	0.01647	-0.06157	-0.00841	0.00028	-0.09541	-0.02159	-0.09095	-0.02402	0.0101	0.02439	0.04254	0.03381	0.02985	-0.30616	0.10111	-0.0163	0.04904	0.06809	0.04672	0.04223	-0.05038	0.0338	0.0088	0.02502	-0.01121	0.03266	-0.03378	-0.0388	-0.18515	0.01368	-0.00827	0.00744	-0.08063	-0.0045	-0.01542	0.02764	-0.01847	-0.04147	0.02458	-0.02599	-0.31761
1090878082	0.05047	0.03929	-0.42945		-0.04878	-0.02664	-0.34576	0.0296	0.01647	-0.06157	-0.00841	0.00028	-0.09541	-0.02159	-0.09095	-0.02402	0.0101	0.02439	0.04254	0.03381	0.02985	-0.30616	0.10111	-0.0163	0.04904	0.06809	0.04672	0.04223	-0.05038	0.0338	0.0088	0.02502	-0.01121	0.03266	-0.03378	-0.0388	-0.18515	0.01368	-0.00827	0.00744	-0.08063	-0.0045	-0.01542	0.02764	-0.01847	-0.04147	0.02458	-0.02599	-0.31761
1090978082	0.05047	0.03929	-0.42945		-0.04878	-0.02664	-0.34576	0.0296	0.01647	-0.06157	-0.00841	0.00028	-0.09541	-0.02159	-0.09095	-0.02402	0.0101	0.02439	0.04254	0.03381	0.02985	-0.30616	0.10111	-0.0163	0.04904	0.06809	0.04672	0.04223	-0.05038	0.0338	0.0088	0.02502	-0.01121	0.03266	-0.03378	-0.0388	-0.18515	0.01368	-0.00827	0.00744	-0.08063	-0.0045	-0.01542	0.02764	-0.01847	-0.04147	0.02458	-0.02599	-0.31761
1091078082	0.05047	0.03929	-0.42945		-0.04878	-0.02664	-0.34576	0.0296	0.01647	-0.06157	-0.00841	0.00028	-0.09541	-0.02159	-0.09095	-0.02402	0.0101	0.02439	0.04254	0.03381	0.02985	-0.30616	-0.12196	-0.0163	0.04904	0.06809	0.04672	0.04223	-0.05038	0.0338	0.0088	0.02502	-0.01121	0.03266	-0.03378	-0.0388	-0.18515	0.01368	-0.00827	0.00744	-0.08063	-0.0045	-0.01542	0.02764	-0.01847	-0.04147	0.02458	-0.02599	-0.31761
1091178082	0.05047	0.03929	-0.42945		-0.04878	-0.02664	-0.34576	0.0296	0.01647	-0.06157	-0.00841	0.00028	-0.09541	-0.02159	-0.09095	-0.02402	0.0101	0.02439	0.04254	0.03381	0.02985	-0.30616	-0.12196	-0.0163	0.04904	0.06809	0.04672	0.04223	-0.05038	0.0338	0.0088	0.02502	-0.01121	0.03266	-0.03378	-0.0388	-0.18515	0.01368	-0.00827	0.00744	-0.08063	-0.0045	-0.01542	0.02764	-0.01847	-0.04147	0.02458	-0.02599	-0.31761
1091278082	0.05047	0.03929	-0.42945		-0.04878	-0.02664	-0.34576	0.0296	0.01647	-0.06157	-0.00841	0.00028	-0.09541	-0.02159	-0.09095	-0.02402	0.0101	0.02439	0.04254	0.03381	0.02985	-0.30616	-0.12196	-0.0163	0.04904	0.06809	0.04672	0.04223	-0.05038	0.0338	0.0088	0.02502	-0.01121	0.03266	-0.03378	-0.0388	-0.00064	0.01368	-0.00827	0.00744	-0.08063	-0.0045	-0.01542	0.02764	-0.01847	-0.04147	0.02458	-0.02599	-0.31761
1091378082	0.05047	0.03929	-0.42945		-0.04878	-0.02664	0.45255	0.0296	0.01647	-0.06157	-0.00841	0.00028	-0.09541	-0.02159	-0.09095	-0.02402	0.0101	0.02439	0.04254	0.03381	0.02985	-0.30616	-0.12196	-0.0163	0.04904	0.06809	0.04672	0.04223	-0.05038	0.0338	0.0088	0.02502	-0.01121	0.03266	-0.03378	-0.0388	-0.00064	0.01368	-0.00827	0.00744	-0.08063	-0.0045	-0.01542	0.02764	-0.01847	-0.04147	0.02458	-0.02599	-0.31761
1091478082	0.05047	0.03929	-0.42945		-0.04878	-0.02664	0.45255	0.0296	0.01647	-0.06157	-0.00841	0.00028	-0.09541	-0.07318	-0.09095	-0.02402	0.0101	0.02439	0.04254	0.03381	0.02985	-0.30616	-0.12196	-0.0163	0.04904	0.06809	0.04672	0.04223	-0.05038	0.0338	0.0088	0.02502	-0.01121	0.03266	-0.03378	-0.0388	-0.00064	0.01368	-0.00827	0.00744	-0.08063	-0.0045	-0.01542	0.02764	-0.01847	-0.04147	0.02458	-0.02599	-0.31761
1091578082	0.05047	0.03929	-0.42945		-0.04878	-0.02664	-0.2241	0.0296	0.01647	-0.06157	-0.00841	0.00028	-0.09541	-0.07318	-0.09095	-0.02402	0.0101	0.02439	0.04254	0.03381	0.02985	-0.30616	-0.12196	-0.0163	0.04904	0.06809	0.04672	0.04223	-0.05038	0.0338	0.0088	0.02502	-0.01121	0.03266	-0.03378	-0.0388	-0.00064	0.01368	-0.00827	0.00744	-0.08063	-0.0045	-0.01542	0.02764	-0.01847	-0.04147	0.02458	-0.02599	-0.31761
1091678082	0.05047	0.03929	-0.42945		-0.04878	-0.02664	-0.2241	0.0296	0.01647	-0.06157	-0.00841	0.00028	-0.09541	-0.07318	-0.09095	-0.02402	0.0101	0.02439	0.04254	0.03381	0.02985	-0.30616	-0.12196	-0.0163	0.04904	0.06809	0.04672	0.04223	-0.05038	0.0338	0.0088	0.02502	-0.01121	0.03266	-0.03378	-0.0388	-0.00064	0.01368	-0.00827	0.00744	-0.08063	-0.0045	-0.01542	0.02764	-0.01847	-0.04147	0.02458	-0.02599	-0.31761
1091778082	0.05047	0.03929	-0.42945		-0.04878	-0.02664	-0.2241	0.0296	0.01647	-0.06157	-0.00841	0.00028	-0.09541	-0.07318	-0.09095	-0.02402	0.0101	0.02439	0.04254	0.03381	0.02985	-0.30616	-0.12196	-0.0163	0.04904	0.06809	0.04672	0.04223	-0.05038	0.0338	0.0088	0.02502	-0.01121	0.03266	-0.03378	-0.0388	-0.00064	0.01368	-0.00827	0.00744	-0.08063	-0.0045	-0.01542	0.02764	-0.01847	-0.04147	0.02458	-0.02599	-0.31761
1091878082	0.05047	0.03929	-0.42945		-0.04878	-0.02664	-0.2241	0.0296	0.01647	-0.06157	-0.00841	0.00028	-0.09541	-0.07318	-0.09095	-0.02402	0.0101	0.02439	0.04254	0.03381	0.02985	-0.30616	-0.12196	-0.0163	0.04904	0.06809	0.04672	0.04223	-0.05038	0.0338	0.0088	0.02502	-0.01121	0.03266	-0.03378	-0.0388	-0.00064	0.01368	-0.00827	0.00744	-0.08063	-0.0045	-0.01542	0.02764	-0.01847	-0.04147	0.02458	-0.02599	-0.31761
1091978082	0.05047	0.03929	-0.42945		-0.04878	-0.02664	0.37653	0.0296	0.01647	0.30777	-0.00841	0.00028	0.42742	-0.07318	0.13703	-0.02402	0.0101	0.02439	0.04254	0.03381	0.02985	-0.09727	-0.12196	-0.0163	0.04904	0.06809	0.04672	0.04223	-0.05038	0.0338	0.0088	0.02502	-0.01121	0.03266	-0.03378	-0.0388	-0.00064	0.01368	-0.00827	0.00744	-0.08063	-0.0045	-0.01542	0.02764	-0.01847	-0.04147	0.02458	-0.02599	-0.31761
1092078082	0.05047	0.03929	-0.42945		-0.04878	-0.02664	0.37653	0.0296	0.01647	0.30777	-0.00841	0.00028	0.03092	-0.11663	0.13703	-0.02402	0.0101	0.02439	0.04254	0.03381	0.02985	-0.09727	-0.12196	-0.0163	0.04904	0.06809	0.04672	0.04223	-0.05038	0.0338	0.0088	0.02502	-0.01121	0.03266	-0.03378	-0.0388	-0.00064	0.01368	-0.00827	0.00744	-0.08063	-0.0045	-0.01542	0.02764	-0.01847	-0.04147	0.02458	-0.02599	-0.31761
1092178082	0.05047	0.03929	-0.42945		-0.04878	-0.02664	0.37653	0.0296	0.01647	0.30777	-0.00841	0.00028	0.03092	0.21445	0.13703	-0.02402	0.0101	0.02439	0.04254	0.03381	0.02985	-0.09727	-0.12196	-0.0163	0.04904	0.06809	0.04672	0.04223	-0.05038	0.0338	0.0088	0.02502	-0.01121	0.03266	-0.03378	-0.0388	-0.00064	0.01368	-0.00827	0.00744	-0.08063	-0.0045	-0.01542	0.02764	-0.01847	-0.04147	0.02458	-0.02599	-0.31761
1092278082	0.05047	0.03929	-0.42945		-0.04878	-0.02664	0.37653	0.0296	0.01647	0.30777	-0.00841	0.00028	0.03092	-0.0075	0.13703	-0.02402	0.0101	0.02439	-0.19692	0.03381	0.02985	-0.09727	-0.12196	-0.0163	0.04904	0.06809	0.04672	0.04223	-0.05038	0.0338	0.0088	0.02502	-0.01121	0.03266	-0.03378	-0.0388	-0.00064	0.01368	-0.00827	0.00744	-0.08063	-0.0045	-0.01542	-0.17543	-0.01847	-0.04147	0.02458	-0.02599	-0.31761
1092378082	0.05047	-0.21972	-0.42945		-0.04878	-0.02664	0.37653	0.0296	0.01647	0.30777	-0.00841	0.00028	0.03092	-0.0075	0.13703	-0.02402	0.0101	0.02439	-0.19692	0.03381	0.02985	-0.09727	-0.12196	-0.0163	0.04904	0.06809	0.04672	0.04223	-0.05038	0.0338	0.0088	0.02502	-0.01121	0.03266	-0.03378	-0.0388	-0.00064	0.01368	-0.00827	0.00744	-0.08063	-0.0045	-0.01542	-0.17543	-0.01847	-0.04147	0.02458	-0.02599	-0.31761
1092478082	0.05047	-0.21972	-0.42945		-0.04878	-0.02664	0.37653	0.0296	0.01647	0.30777	-0.00841	0.00028	0.03092	-0.0075	0.13703	-0.02402	0.0101	0.02439	0.01743	0.03381	0.02985	-0.09727	-0.12196	-0.0163	0.04904	0.06809	0.04672	0.04223	-0.05038	0.0338	0.0088	0.02502	-0.01121	0.03266	-0.03378	-0.0388	-0.00064	0.01368	-0.00827	0.00744	-0.08063	-0.0045	-0.01542	-0.17543	-0.01847	-0.04147	0.02458	-0.02599	-0.31761
1092578082	0.05047	0.01965	-0.42945		-0.04878	-0.02664	0.37653	0.0296	0.01647	0.30777	-0.00841	0.00028	0.03092	-0.0075	0.13703	-0.02402	0.0101	0.02439	0.01743	0.03381	0.02985	-0.09727	-0.12196	-0.0163	0.04904	0.06809	0.04672	0.04223	-0.05038	0.0338	0.0088	0.02502	-0.01121	0.03266	-0.03378	-0.0388	-0.00064	0.01368	-0.00827	0.00744	-0.08063	-0.0045	-0.01542	0.03271	-0.01847	-0.04147	0.02458	-0.02599	-0.31761
1092678082	0.05047	0.01965	-0.42945		-0.04878	-0.02664	0.37653	0.0296	0.01647	0.30777	-0.00841	0.00028	0.03092	-0.0075	0.13703	-0.02402	0.0101	0.02439	0.01743	0.03381	0.02985	-0.09727	-0.12196	-0.0163	0.04904	0.06809	0.04672	0.04223	-0.05038	0.0338	0.0088	0.02502	-0.01121	0.03266	-0.03378	-0.0388	-0.00064	0.01368	-0.00827	0.00744	-0.08063	-0.0045	-0.01542	0.03271	-0.01847	-0.04147	0.02458	-0.02599	-0.31761
1092778082	0.05047	0.01965	-0.42945		-0.04878	-0.02664	0.37653	0.0296	0.01647	0.30777	-0.00841	0.00028	0.03092	-0.0075	0.13703	-0.02402	0.0101	0.02439	0.01743	0.03381	0.02985	-0.09727	-0.12196	-0.0163	0.04904	0.06809	0.04672	0.04223	-0.05038	0.0338	0.0088	0.02502	-0.01121	0.03266	-0.03378	-0.0388	-0.00064	0.01368	-0.00827	0.00744	-0.08063	-0.0045	-0.01542	0.03271	-0.01847	-0.04147	0.02458	-0.02599	-0.31761
1092878082	0.05047	0.01965	-0.42945		-0.04878	-0.02664	0.37653	0.0296	0.01647	0.30777	-0.00841	0.00028	0.03092	-0.0075	0.13703	-0.02402	0.0101	0.02439	0.01743	0.03381	0.02985	-0.09727	-0.12196	-0.0163	0.04904	0.06809	0.04672	0.04223	-0.05038	0.0338	0.0088	0.02502	-0.01121	0.03266	-0.03378	-0.0388	-0.00064	0.01368	-0.00827	0.00744	-0.08063	-0.0045	-0.01542	0.03271	-0.01847	-0.04147	0.02458	-0.02599	-0.31761
1092978082	0.05047	0.01965	-0.42945		-0.04878	-0.02664	0.37653	0.0296	0.01647	0.30777	-0.00841	0.00028	0.03092	-0.0075	0.13703	-0.02402	0.0101	0.02439	0.01743	0.03381	0.02985	-0.09727	-0.12196	-0.0163	0.04904	0.06809	0.04672	0.04223	-0.05038	0.0338	0.0088	0.02502	-0.01121	0.03266	-0.03378	-0.0388	-0.00064	0.01368	-0.00827	0.00744	-0.08063	-0.0045	-0.01542	0.03271	-0.01847	-0.04147	0.02458	-0.02599	-0.31761
1093078082	0.05047	0.01965	-0.42945		-0.04878	-0.02664	0.37653	0.0296	0.01647	0.30777	-0.00841	0.00028	0.03092	-0.0075	0.13703	-0.02402	0.0101	0.02439	0.01743	0.03381	0.02985	-0.09727	-0.12196	-0.0163	0.04904	0.06809	0.04672	0.04223	-0.05038	0.0338	0.0088	0.02502	-0.01121	0.03266	-0.03378	-0.0388	-0.00064	0.01368	-0.00827	0.00744	-0.08063	-0.0045	-0.01542	0.03271	-0.01847	-0.04147	0.02458	-0.02599	-0.31761
1093178082	0.05047	0.01965	-0.42945		-0.04878	-0.02664	0.37653	0.0296	0.01647	0.30777	-0.00841	0.00028	0.03092	-0.0075	0.13703	-0.02402	0.0101	0.02439	0.01743	0.03381	0.02985	-0.09727	-0.12196	-0.0163	0.04904	0.06809	0.04672	0.04223	-0.05038	0.0338	0.0088	0.02502	-0.01121	0.03266	-0.03378	-0.0388	-0.00064	0.01368	-0.00827	0.00744	-0.08063	-0.0045	-0.01542	0.03271	-0.01847	-0.04147	0.02458	-0.02599	-0.31761
1093278082	0.05047	0.01965	-0.42945		-0.04878	0.38681	0.37653	0.0296	0.01647	0.30777	-0.00841	0.00028	0.03092	-0.0075	0.13703	-0.02402	0.0101	0.02439	0.01743	0.03381	0.02985	-0.09727	-0.12196	-0.0163	0.04904	0.06809	0.04672	0.04223	-0.05038	0.0338	0.0088	0.02502	-0.01121	0.03266	-0.03378	-0.0388	-0.00064	0.01368	-0.00827	0.00744	-0.08063	-0.0045	-0.01542	0.03271	-0.01847	-0.04147	0.02458	-0.02599	-0.31761
1093378082	0.05047	0.01965	-0.42945		-0.04878	-0.03266	0.37653	0.0296	0.01647	0.30777	-0.00841	0.00028	0.03092	-0.0075	0.13703	-0.02402	0.0101	0.02439	0.01743	0.03381	0.02985	-0.09727	-0.12196	-0.0163	0.04904	0.06809	0.04672	0.04223	-0.05038	0.0338	0.0088	0.02502	-0.01121	0.03266	-0.03378	-0.0388	-0.00064	0.01368	-0.00827	0.00744	-0.08063	-0.0045	-0.01542	0.03271	-0.01847	-0.04147	0.02458	-0.02599	-0.31761
1093478082	0.05047	0.01965	-0.42945		-0.04878	-0.03266	0.37653	0.0296	0.01647	0.30777	-0.00841	0.00028	0.03092	-0.0075	0.13703	-0.02402	0.0101	0.02439	0.01743	0.03381	0.02985	-0.09727	-0.12196	-0.0163	0.04904	0.06809	0.04672	0.04223	-0.05038	0.0338	0.0088	0.02502	-0.01121	0.03266	-0.03378	-0.0388	-0.00064	0.01368	-0.00827	0.00744	-0.08063	-0.0045	-0.01542	0.03271	-0.01847	-0.04147	0.02458	-0.02599	-0.31761
1093578082	0.05047	0.01965	-0.42945		-0.04878	-0.03266	0.37653	0.0296	0.01647	0.30777	-0.00841	0.00028	0.03092	-0.0075	0.13703	-0.02402	0.0101	0.02439	0.01743	0.03381	0.02985	-0.09727	-0.12196	-0.0163	0.04904	0.06809	0.04672	0.04223	-0.05038	0.0338	0.0088	0.02502	-0.01121	0.03266	-0.03378	-0.0388	-0.00064	0.01368	-0.00827	0.00744	-0.08063	-0.0045	-0.01542	0.03271	-0.01847	-0.04147	0.02458	-0.02599	-0.31761
1093678082	0.05047	0.01965	-0.42945		-0.04878	-0.03266	0.37653	0.0296	0.01647	0.30777	-0.00841	0.00028	0.03092	-0.0075	0.13703	-0.02402	0.0101	0.02439	0.01743	0.03381	0.02985	-0.09727	-0.12196	-0.0163	0.04904	0.06809	0.04672	0.04223	-0.05038	0.0338	0.0088	0.02502	-0.01121	0.03266	-0.03378	-0.0388	-0.00064	0.01368	-0.00827	0.00744	-0.08063	-0.0045	-0.01542	0.03271	-0.01847	-0.04147	0.02458	-0.02599	-0.31761
1093778082	0.05047	0.01965	-0.42945		-0.04878	-0.03266	0.37653	0.0296	0.01647	-0.05761	-0.00841	0.00028	0.03092	-0.0075	0.13703	-0.02402	0.0101	0.02439	0.01743	0.03381	0.02985	-0.09727	-0.12196	-0.0163	0.04904	0.06809	0.04672	0.04223	-0.05038	0.0338	0.0088	0.02502	-0.01121	0.03266	-0.03378	-0.0388	-0.00064	0.01368	-0.00827	0.00744	-0.08063	-0.0045	-0.01542	0.03271	-0.01847	-0.04147	0.02458	-0.02599	-0.31761
1093878082	0.05047	0.01965	-0.42945		-0.04878	-0.03266	0.37653	0.0296	0.01647	-0.05761	-0.00841	0.00028	0.03092	-0.0075	0.13703	-0.02402	0.0101	0.02439	0.01743	0.03381	0.02985	-0.09727	-0.12196	-0.0163	0.04904	0.06809	0.04672	0.04223	-0.05038	0.0338	0.0088	0.02502	-0.01121	0.03266	-0.03378	-0.0388	-0.00064	0.01368	-0.00827	0.00744	-0.08063	-0.0045	-0.01542	0.03271	-0.01847	-0.04147	0.02458	-0.02599	-0.31761
1093978082	0.05047	0.01965	-0.42945		-0.04878	-0.03266	0.37653	0.0296	0.01647	-0.05761	-0.00841	0.00028	0.03092	-0.0075	0.13703	-0.02402	0.0101	0.02439	0.01743	0.03381	0.02985	-0.09727	-0.12196	-0.0163	0.04904	0.06809	0.04672	0.04223	-0.05038	0.0338	0.0088	0.02502	-0.32243	0.03266	-0.03378	-0.0388	-0.00064	0.01368	-0.00827	0.00744	-0.08063	-0.0045	-0.01542	0.03271	-0.01847	-0.04147	0.02458	-0.02599	-0.31761
1094078082	0.05047	0.01965	-0.42945		-0.04878	-0.03266	0.37653	0.0296	0.01647	-0.05761	-0.00841	0.00028	0.03092	-0.0075	0.13703	-0.02402	0.0101	0.02439	0.01743	0.03381	0.02985	-0.09727	-0.12196	-0.0163	0.04904	0.06809	0.04672	0.04223	-0.05038	-0.27381	0.0088	0.02502	-0.32243	0.03266	-0.03378	-0.0388	-0.00064	0.01368	-0.00827	0.00744	-0.08063	-0.0045	-0.01542	0.03271	-0.01847	-0.04147	0.02458	-0.02599	-0.31761
1094178082	0.05047	0.01965	-0.42945		-0.04878	-0.03266	0.37653	0.0296	0.01647	-0.05761	-0.00841	0.00028	0.03092	-0.0075	0.13703	-0.02402	0.0101	0.02439	0.01743	0.03381	0.02985	-0.09727	-0.12196	-0.0163	0.04904	0.06809	0.04672	0.04223	-0.05038	-0.27381	0.0088	0.02502	0.0002	0.03266	-0.03378	-0.0388	-0.00064	0.01368	-0.00827	0.00744	-0.08063	-0.0045	-0.01542	0.03271	-0.01847	-0.04147	0.02458	-0.02599	-0.31761
1094278082	0.05047	0.01965	-0.42945		-0.04878	-0.03266	0.37653	0.0296	0.01647	-0.05761	-0.00841	0.00028	0.03092	-0.0075	0.13703	-0.02402	0.0101	0.02439	0.01743	0.03381	0.02985	-0.09727	-0.12196	-0.0163	0.04904	0.06809	0.04672	0.04223	-0.05038	-0.27381	0.0088	0.02502	0.0002	0.03266	-0.03378	-0.0388	-0.00064	0.01368	-0.00827	0.00744	-0.08063	-0.0045	-0.01542	0.03271	-0.01847	-0.04147	0.02458	-0.02599	-0.31761
1094378082	0.05047	0.01965	-0.42945		-0.04878	-0.03266	0.37653	0.0296	0.01647	-0.05761	-0.00841	0.00028	0.03092	-0.0075	0.13703	-0.02402	0.0101	0.02439	0.01743	0.71569	0.02985	-0.09727	-0.12196	-0.0163	0.04904	0.06809	0.04672	0.04223	-0.05038	0.40326	0.0088	0.02502	0.0002	0.03266	-0.03378	-0.0388	-0.00064	0.01368	-0.00827	0.00744	-0.08063	-0.0045	-0.01542	0.03271	-0.01847	-0.04147	0.02458	-0.02599	-0.31761
1094478082	0.05047	0.01965	-0.42945		-0.04878	-0.03266	-0.39193	0.0296	0.01647	-0.05761	-0.00841	0.00028	0.03092	-0.0075	-0.08185	-0.02402	0.0101	0.02439	0.01743	-0.04953	0.02985	-0.09727	-0.12196	-0.0163	0.04904	0.06809	0.04672	0.04223	-0.05038	-0.019	0.0088	0.02502	0.0002	0.03266	-0.03378	-0.0388	-0.00064	0.01368	-0.00827	0.00744	-0.08063	-0.0045	-0.01542	0.03271	-0.01847	-0.04147	0.02458	-0.02599	-0.31761
1094578082	0.05047	0.01965	-0.42945		-0.04878	-0.03266	-0.39193	0.0296	0.01647	-0.05761	-0.00841	0.00028	0.03092	-0.0075	-0.08185	-0.02402	0.0101	0.02439	0.01743	-0.04953	0.02985	-0.09727	-0.12196	-0.0163	0.04904	0.06809	0.04672	0.04223	-0.27335	-0.019	0.0088	0.02502	0.0002	0.03266	-0.03378	-0.0388	-0.00064	0.01368	-0.00827	0.00744	-0.08063	-0.0045	-0.01542	0.03271	-0.01847	-0.04147	0.02458	-0.02599	-0.31761
1094678082	0.05047	0.01965	-0.42945		-0.04878	-0.03266	-0.39193	0.0296	0.01647	-0.05761	-0.00841	0.00028	0.03092	-0.0075	-0.08185	-0.02402	0.0101	0.02439	0.01743	-0.04953	0.02985	-0.09727	-0.12196	-0.0163	0.04904	0.06809	0.04672	0.04223	0.02235	-0.019	0.0088	0.02502	0.0002	0.03266	-0.03378	-0.0388	-0.00064	0.01368	-0.00827	0.00744	-0.08063	-0.0045	-0.01542	0.03271	-0.01847	-0.04147	0.02458	-0.02599	-0.31761
1094778082	0.05047	0.01965	-0.42945		-0.04878	-0.03266	-0.39193	0.0296	0.01647	-0.05761	-0.00841	0.00028	0.03092	-0.0075	-0.08185	-0.02402	0.0101	0.02439	0.01743	-0.04953	0.02985	-0.09727	-0.12196	-0.0163	0.04904	0.06809	0.04672	0.04223	0.02235	-0.019	0.0088	0.02502	0.0002	0.03266	-0.03378	-0.0388	-0.00064	0.01368	-0.00827	0.00744	-0.08063	-0.0045	-0.01542	0.03271	-0.01847	-0.04147	0.02458	-0.02599	-0.31761
1094878082	0.05047	0.01965	-0.42945		-0.04878	-0.03266	0.56201	0.0296	0.01647	-0.05761	-0.00841	0.00028	0.03092	-0.0075	0.26463	-0.02402	0.0101	0.02439	0.01743	-0.04953	0.02985	-0.09727	-0.12196	-0.0163	0.04904	0.06809	0.04672	0.04223	0.02235	-0.019	0.0088	0.02502	0.0002	0.03266	-0.03378	-0.0388	-0.00064	0.01368	-0.00827	0.00744	-0.08063	-0.0045	-0.01542	0.03271	-0.01847	-0.04147	0.02458	-0.02599	-0.31761
1094978082	0.05047	0.01965	0.09895		-0.04878	-0.03266	0.56201	0.0296	0.01647	-0.05761	-0.00841	0.00028	0.03092	-0.0075	-0.09495	-0.02402	0.0101	0.02439	0.01743	-0.04953	0.02985	-0.09727	-0.12196	-0.0163	0.04904	0.06809	0.04672	0.04223	0.02235	-0.019	0.0088	0.02502	0.0002	0.03266	-0.03378	-0.0388	-0.00064	0.01368	-0.00827	0.00744	-0.08063	-0.0045	-0.01542	0.03271	-0.01847	-0.04147	0.02458	-0.02599	-0.31761
1095078082	0.05047	0.01965	0.09895		-0.04878	-0.03266	-0.15021	0.0296	0.01647	-0.05761	-0.00841	0.00028	0.03092	-0.0075	-0.09495	-0.02402	0.0101	0.02439	0.01743	-0.04953	0.02985	-0.09727	-0.12196	-0.0163	0.04904	0.06809	0.04672	0.04223	0.02235	-0.019	0.0088	0.02502	0.0002	0.03266	-0.03378	-0.0388	-0.00064	0.01368	-0.00827	0.00744	-0.08063	-0.0045	-0.01542	0.03271	-0.01847	-0.04147	0.02458	-0.02599	-0.31761
1095178082	0.05047	0.01965	0.09895		-0.04878	-0.03266	-0.15021	0.0296	0.01647	-0.05761	-0.00841	0.00028	0.03092	-0.0075	-0.09495	-0.02402	0.0101	0.02439	0.01743	-0.04953	0.02985	-0.09727	-0.12196	-0.0163	0.04904	0.06809	0.04672	0.04223	0.02235	-0.019	0.0088	0.02502	0.0002	0.03266	-0.03378	-0.0388	-0.00064	0.01368	-0.00827	0.00744	-0.08063	-0.0045	-0.01542	0.03271	-0.01847	-0.04147	0.02458	-0.02599	-0.31761
1095278082	0.05047	0.01965	0.09895		-0.04878	-0.03266	-0.15021	0.0296	0.01647	-0.05761	-0.00841	0.00028	0.03092	-0.0075	-0.09495	-0.02402	0.0101	0.02439	0.01743	-0.04953	0.02985	-0.09727	-0.12196	-0.0163	0.04904	0.06809	0.04672	0.04223	0.02235	-0.019	0.0088	0.02502	0.0002	0.03266	-0.03378	-0.0388	-0.00064	0.01368	-0.00827	0.00744	-0.08063	-0.0045	-0.01542	0.03271	-0.01847	-0.04147	0.02458	-0.02599	-0.31761
1095378082	0.05047	0.01965	0.09895		-0.04878	-0.03266	-0.15021	0.0296	0.01647	-0.05761	-0.00841	0.00028	0.03092	-0.0075	-0.09495	-0.02402	0.0101	0.02439	0.01743	-0.04953	0.02985	-0.09727	-0.12196	-0.0163	0.04904	0.06809	0.04672	0.04223	0.02235	-0.019	0.0088	0.02502	0.0002	0.03266	-0.03378	-0.0388	-0.00064	0.01368	-0.00827	0.00744	-0.08063	-0.0045	-0.01542	0.03271	-0.01847	-0.04147	0.02458	-0.02599	-0.31761
[truncated: 27,496 more rows]
[truncated: 32 more columns]
