# Supplementary material for: Genomic analyses reveal recurrent mutations in epigenetic modifiers and the JAK–STAT pathway in Sézary syndrome
Source: Nat Commun. 2015 Sep 29;6:8470. doi: 10.1038/ncomms9470 (PMC4598843; doi:10.1038/ncomms9470)
Supplement: Supplementary Data 5 — Truncated list of genes showing more than 10% of SS genomes with deletions and at least one deletorious mutation. This table combines the data contained within Supplementary Data 3 and 4 for those genes with at least 10% of Sezary Syndrome genomes showing deletions by aCGH and at least one deleterious mutation (defined as frameshift or nonsense mutations). [file ncomms9470-s6.xlsx]

## Sheet: Supplementary Data 5
Supplementary Data 5: Truncated list of genes showing more than 10% of SS genomes with deletions and at least one deletorious mutation
This table combines the data contained within Supplementary Data 3 and 4 for those genes with at least 10% of Sezary Syndrome genomes showing deletions by aCGH and at least one deleterious mutation (defined as frameshift or nonsense mutations).
Position	Gene	Genomes w/ deletion	Genomes w/ deleterious mutations	G01	H01	A02	B02	C02	D02	SS1	SS2	SS3	SS4	SS5	SS6	SS7	SS8	SS9	SS10	SS11	SS12	SS14	SS15	SS16	SS17	SS18	SS19	SS20	SS23	SS25	SS26	SS27	SS28	SS29	SS30	SS31	SS32	SS33	SS34	SS35	SS36	SS37	SS38	SS39	SS40	SS41	SS42	SS43	SS44
1000871368	PLEKHN1	11	1	0.05231	-0.14683	0.33951	0	0.06362	0.46399	0.55508	-0.08699	0.10803	0.5618	-0.02267	-0.14382	0.36972	0.42044	0.27582	-0.04876	-0.15666	0.32631	-0.36702	0.29127	-0.15631	0.46584	-0.70177	-0.25619	-0.09475	-0.25827	-0.18749	-0.02308	-0.18634	0.10953	-0.10649	0.4573	-0.07439	-0.15341	0.25633	-0.14193	0.66993	-0.2399	-0.12472	-0.0974	0.48093	-0.06969	0.20296	-0.13114	-0.11493	0.72501
1001071368	TNFRSF18	11	1	0.05231	-0.14683	0.33951	0	0.06362	0.46399	0.55508	-0.08699	0.10803	0.5618	-0.02267	-0.14382	0.36972	0.42044	0.27582	-0.04876	-0.15666	0.32631	-0.36702	0.29127	-0.15631	0.46584	-0.70177	-0.25619	-0.09475	-0.25827	-0.18749	-0.02308	-0.18634	0.10953	-0.10649	0.4573	-0.07439	-0.15341	0.25633	-0.14193	0.66993	-0.2399	-0.12472	-0.0974	0.48093	-0.06969	0.20296	-0.13114	-0.11493	0.72501
1001471368	MIB2	12	1	0.05231	-0.14683	0.33951	0	0.06362	0.2547	0.55508	-0.08699	-0.16584	0.5618	-0.02267	-0.14382	0.36972	0.19282	0.27582	-0.04876	-0.15666	0.32631	-0.36702	0.29127	-0.15631	0.46584	-0.70177	-0.25619	-0.09475	-0.5168	-0.18749	-0.02308	-0.18634	0.10953	-0.10649	0.4573	-0.30608	-0.15341	0.25633	-0.14193	0.66993	-0.2399	-0.12472	-0.0974	0.48093	-0.06969	0.00735	-0.13114	-0.11493	0.72501
1001571368	SLC35E2	10	2	0.05231	-0.14683	0.33951	0	0.06362	0.2547	0.55508	-0.08699	-0.16584	0.5618	-0.02267	-0.14382	0.36972	0.19282	0.27582	-0.04876	-0.15666	0.32631	-0.36702	0.29127	-0.15631	0.46584	-0.70177	-0.25619	-0.09475	-0.15549	-0.18749	-0.02308	-0.18634	0.10953	-0.10649	0.4573	-0.30608	-0.15341	0.25633	-0.14193	0.27188	-0.2399	-0.12472	-0.0974	0.48093	-0.06969	0.00735	-0.13114	-0.11493	0.46619
1009945268	NMNAT1	11	1	0.05231	-0.14683	0.15998	0	-0.02183	0.04806	0.46204	-0.08699	-0.06015	0.19646	-0.02267	-0.14382	0.14387	-0.28602	0.18248	-0.04876	-0.07533	0.1194	-0.16783	0.12651	-0.15631	0.20054	-0.46545	-0.26902	-0.60852	-0.15549	-0.18749	-0.02308	-0.20709	0.08773	-0.03412	0.25453	-0.16045	-0.1315	0.04972	-0.19325	0.21886	-0.21606	-0.12472	-0.0974	0.20212	-0.06969	0.00735	-0.14723	-0.11493	0.32346
1016057162	TMEM82	10	2	0.05231	-0.37286	0.00824	0	-0.01356	-0.02667	0.61087	-0.13366	0.13281	0.46012	-0.02267	-0.10878	0.17428	0.16483	-0.10304	-0.04876	-0.09269	0.35032	-0.16783	0.30477	-0.15631	0.32838	-0.44785	-0.23471	-0.08222	-0.12844	-0.14196	-0.02308	-0.20709	0.19374	-0.03412	0.2901	-0.16045	-0.1037	0.04972	-0.18828	0.06798	-0.11416	-0.0958	-0.0974	0.07527	-0.09099	-0.03996	-0.14723	-0.11493	0.40763
1016157162	SPEN	10	3	0.05231	-0.37286	0.00824	0	-0.01356	-0.02667	0.61087	-0.13366	0.13281	0.46012	-0.02267	-0.10878	0.17428	0.16483	-0.10304	-0.04876	-0.09269	0.35032	-0.16783	0.30477	-0.15631	0.32838	-0.44785	-0.23471	-0.08222	-0.12844	-0.14196	-0.02308	-0.20709	0.19374	-0.03412	0.2901	-0.16045	-0.1037	0.04972	-0.18828	0.06798	-0.11416	-0.0958	-0.0974	0.07527	-0.09099	-0.03996	-0.14723	-0.11493	0.40763
1016857162	NBPF1	12	1	0.05231	-0.37286	0.00824	0	-0.01356	-0.02667	0.61087	-0.02113	-0.10501	0.46012	-0.02267	-0.10878	0.53505	0.16483	0.26423	-0.04876	-0.09269	0.13908	-0.16783	-0.2475	-0.15631	0.32838	-0.44785	-0.23471	-0.08222	-0.12844	-0.14196	-0.02308	-0.20709	-0.07791	-0.03412	0.2901	-0.16045	-0.1037	0.04972	-0.18828	0.06798	-0.11416	-0.0958	-0.0974	0.07527	-0.09099	-0.03996	-0.14723	-0.11493	0.17565
1017225658	ATP13A2	12	2	0.05231	-0.37286	0.00824	0	-0.01356	-0.02667	0.61087	-0.02113	-0.10501	0.46012	-0.02267	-0.10878	0.02578	0.16483	0.26423	-0.04876	-0.09269	0.13908	-0.16783	-0.2475	-0.15631	0.32838	-0.44785	-0.23471	-0.08222	-0.12844	-0.14196	-0.02308	-0.20709	-0.07791	-0.03412	0.2901	-0.16045	-0.1037	0.04972	-0.18828	0.06798	-0.11416	-0.0958	-0.0974	0.07527	-0.09099	-0.03996	-0.14723	-0.11493	0.17565
1017325658	PADI2	11	1	0.05231	-0.37286	0.00824	0	-0.01356	-0.02667	0.61087	-0.02113	-0.10501	0.46012	-0.02267	-0.10878	0.02578	0.16483	0.26423	-0.04876	-0.09269	0.13908	-0.16783	-0.2475	-0.15631	0.32838	-0.44785	-0.23471	-0.08222	-0.12844	-0.14196	-0.02308	-0.20709	-0.07791	-0.03412	0.2901	-0.16045	-0.1037	0.04972	-0.18828	0.06798	-0.11416	-0.0958	-0.0974	0.07527	-0.09099	-0.03996	-0.14723	-0.11493	0.17565
1019925658	TMCO4	11	1	0.05231	-0.37286	0.00824	0	-0.01356	0.04865	0.55786	-0.03473	-0.10501	0.04547	-0.02267	-0.10878	0.2694	0.02167	0.18328	-0.04876	-0.09269	0.13908	-0.16783	0.25727	-0.15631	0.15028	-0.46865	-0.23471	-0.08222	-0.12844	-0.14196	-0.02308	-0.20709	0.14757	-0.03412	0.366	-0.15585	-0.1037	0.04972	-0.18828	0.02075	-0.17339	-0.0958	-0.0974	0.07527	0.00808	-0.03996	-0.14723	-0.06899	0.15083
1020525658	VWA5B1	10	1	0.05231	-0.37286	0.00824	0	-0.01356	0.04865	-0.03839	-0.03473	-0.10501	0.04547	-0.02267	-0.10878	0.04926	0.02167	-0.04653	-0.04876	-0.09269	0.13908	-0.16783	-0.02875	-0.15631	0.15028	-0.21635	-0.23471	-0.08222	-0.12844	-0.14196	-0.02308	-0.20709	-0.11644	-0.03412	-0.04579	-0.15585	-0.1037	0.04972	-0.18828	0.02075	-0.17339	-0.0958	-0.0974	0.07527	0.00808	-0.03996	-0.14723	-0.06899	0.15083
1023425658	HTR1D	12	1	0.05231	-0.37286	0.0445	0	-0.01356	-0.45829	-0.09532	-0.03473	-0.03812	0.04547	-0.02267	-0.10878	0.1672	0.0147	0.19921	0.01294	0.00622	0.13908	-0.16783	-0.02875	-0.15631	0.15028	-0.21635	-0.23471	-0.08222	-0.12844	-0.14196	0.36544	-0.20709	0.13126	-0.03412	0.18255	-0.15585	-0.1037	0.04972	-0.18828	0.02075	0.14685	-0.0958	-0.0974	0.07527	0.00808	-0.03996	-0.14723	-0.06899	0.15083
1024025658	GALE	18	1	0.05231	-0.35698	-0.34596	0	-0.42135	-0.45829	0.79805	-0.03473	-0.03812	0.4797	-0.02267	-0.10878	0.1672	0.0147	0.19921	0.01294	0.00622	0.13908	-0.16783	-0.02875	-0.15631	0.52825	-0.54049	-0.23471	-0.08222	-0.12844	-0.14196	0.01036	-0.20709	0.13126	-0.03412	0.18255	-0.15585	-0.1037	0.04972	-0.18828	0.02075	-0.20259	-0.0958	-0.0974	0.30998	0.00808	-0.03996	-0.14723	-0.06899	0.15083
1024325658	MYOM3	18	2	0.05231	-0.35698	-0.34596	0	0.02228	-0.45829	0.16207	-0.03473	-0.03812	-0.24215	-0.02267	-0.10878	0.1672	0.0147	0.19921	0.01294	0.00622	0.13908	-0.16783	-0.02875	-0.15631	0.31092	-0.2947	-0.23471	-0.08222	-0.12844	-0.14196	0.01036	-0.20709	0.13126	-0.03412	0.18255	-0.15585	-0.1037	0.04972	-0.18828	0.02075	-0.20259	-0.0958	-0.0974	0.30998	0.00808	-0.03996	-0.14723	-0.06899	0.15083
1025525658	RHD	22	2	-0.61002	-0.35698	-0.58768	0	0.02228	-0.45829	0.70235	-0.31253	-0.03812	0.17925	-0.10907	-0.10878	0.1672	0.0147	0.19921	0.01294	0.00622	-0.26861	-0.16783	0.28984	-0.15631	0.31092	-0.80951	-0.23471	-0.08222	-0.11612	-0.14196	0.01036	-0.2077	0.20332	-0.03412	0.43346	-0.3615	-0.1037	0.04972	-0.18828	0.02075	-0.10655	-0.04524	-0.0974	0.30998	0.00808	-0.03996	-0.37673	-0.06899	0.15083
1026125658	SEPN1	23	1	-0.61002	-0.35698	-0.28077	0	0.02228	-0.36479	0.70235	0.10682	-0.04416	0.17925	-0.10907	-0.10878	0.1672	0.0147	0.29755	0.01294	-0.0402	-0.26861	-0.16783	0.28984	-0.15631	0.31092	-0.80951	-0.23471	-0.57543	-0.05455	-0.14196	0.01036	-0.2077	0.20332	-0.03412	0.43346	-0.3615	-0.1037	0.04972	-0.18828	0.02075	-0.10655	-0.04524	-0.0974	0.30998	0.00808	-0.03996	-0.37673	-0.06899	0.15083
1026125658	C1orf135	23	4	-0.61002	-0.35698	-0.28077	0	0.02228	-0.36479	0.70235	0.10682	-0.04416	0.17925	-0.10907	-0.10878	0.1672	0.0147	0.29755	0.01294	-0.0402	-0.26861	-0.16783	0.28984	-0.15631	0.31092	-0.80951	-0.23471	-0.57543	-0.05455	-0.14196	0.01036	-0.2077	0.20332	-0.03412	0.43346	-0.3615	-0.1037	0.04972	-0.18828	0.02075	-0.10655	-0.04524	-0.0974	0.30998	0.00808	-0.03996	-0.37673	-0.06899	0.15083
1026325658	EXTL1	23	1	-0.61002	-0.35698	-0.28077	0	0.02228	-0.36479	0.70235	0.10682	-0.04416	0.17925	-0.10907	-0.10878	0.1672	0.0147	0.29755	0.01294	-0.0402	-0.26861	-0.16783	0.28984	-0.15631	0.31092	-0.80951	-0.23471	-0.57543	-0.05455	-0.14196	0.01036	-0.2077	0.20332	-0.03412	0.43346	-0.3615	-0.1037	0.04972	-0.18828	0.02075	-0.10655	-0.04524	-0.0974	0.30998	0.00808	-0.03996	-0.37673	-0.06899	0.15083
1026525658	UBXN11	24	1	-0.61002	-0.35698	-0.28077	0	0.02228	-0.36479	0.70235	0.10682	-0.04416	0.17925	-0.10907	-0.10878	0.1672	0.0147	0.29755	0.01294	-0.0402	-0.26861	-0.16783	0.28984	-0.52093	0.31092	-0.80951	-0.23471	-0.57543	-0.05455	-0.14196	0.01036	-0.2077	0.20332	-0.03412	0.43346	-0.3615	-0.1037	0.04972	-0.18828	0.27107	-0.10655	-0.04524	-0.0974	0.30998	0.00808	-0.03996	-0.37673	-0.06899	0.15083
1026925658	ARID1A	27	1	-0.61002	-0.35698	-0.28077	0	0.02228	-0.36479	0.70235	0.10682	-0.04416	0.17925	-0.10907	-0.10878	0.1672	0.0147	0.29755	-0.26746	-0.0402	-0.26861	-0.16783	0.28984	-0.52093	0.31092	-0.80951	-0.23471	-0.57543	-0.05455	-0.14196	0.01036	-0.2077	0.20332	-0.03412	0.43346	-0.3615	-0.1037	0.04972	-0.18828	0.27107	-0.41907	-0.04524	-0.0974	0.30998	0.00808	-0.03996	-0.37673	-0.06899	0.15083
1027625658	FCN3	26	1	-0.61002	-0.35698	0.20259	0	0.02228	0.03936	0.70235	-0.33439	-0.04416	0.50055	0.14899	-0.10878	0.1672	0.0147	0.29755	-0.26746	-0.0402	-0.26861	-0.16783	0.28984	-0.52093	0.31092	-0.80951	-0.23471	-0.57543	-0.05455	-0.14196	0.01036	-0.2077	0.20332	-0.03412	0.43346	-0.3615	-0.1037	0.04972	-0.41344	0.27107	-0.1769	-0.04524	-0.0974	0.30998	0.00808	-0.03996	-0.09742	-0.06899	0.15083
1109763906	CELSR2	10	1	0.05047	-0.01095	0.12959	0	0.00151	0.00219	0.53623	0.0296	0.01647	0.4569	-0.00841	-0.04426	0.3994	0.06171	0.25163	-0.01288	0.0101	0.19493	0.01743	0.24743	-0.04634	0.18542	-0.28789	-0.29432	0.0295	0.01927	-0.03899	0.04223	-0.08494	0.10234	0.0088	0.28831	-0.01878	-0.30251	0.02024	-0.4135	0.24903	0.04657	-0.00827	-0.02742	0.17395	-0.0045	-0.01542	-0.00526	-0.01847	0.06846
1150959645	BNIPL	9	1	0.06795	-0.02688	0.2347	0	0.00151	0.04309	0.74608	0.02729	-0.01257	0.62275	0.15254	-0.08158	0.22584	0.10576	0.31329	-0.01288	0.01031	0.29118	-0.20817	0.38342	-0.03555	0.34868	-0.70379	-0.29681	0.0295	0.01927	-0.03899	0.04223	-0.08494	0.1919	0.0088	0.414	-0.15144	-0.00624	0.02024	0.02839	0.27166	-0.03997	-0.00827	-0.02742	0.27936	-0.01867	-0.02026	-0.05534	-0.04501	0.23534
1151159645	PIP5K1A	10	1	0.06795	-0.02688	0.2347	0	0.00151	0.04309	0.74608	0.02729	-0.01257	0.62275	0.15254	-0.08158	0.22584	0.10576	0.31329	-0.01288	0.01031	0.29118	-0.20817	0.38342	-0.03555	0.34868	-0.70379	-0.29681	0.0295	0.01927	-0.03899	0.04223	-0.08494	0.1919	0.0088	0.414	-0.15144	-0.00624	0.02024	-0.34616	0.27166	-0.03997	-0.00827	-0.02742	0.27936	-0.01867	-0.02026	-0.05534	-0.04501	0.23534
1248792211	OR14I1	10	1	0.05322	-0.01893	0.09901	0	-0.05613	-0.01464	-0.12355	-0.54682	-0.48896	0.09299	-0.01549	-0.04	0.03824	0.03724	0.02197	-0.02369	-0.07259	0.09087	-0.0454	-0.03724	0.07285	0.05282	-0.04462	-0.14778	0.00168	-0.0358	-0.41119	0.00944	-0.56753	0.00991	-0.06664	-1.78724	0.04546	-0.06969	-0.61319	0.32943	-0.29671	-0.08914	-0.04191	-0.02636	-0.0263	-0.05223	-0.06456	-0.08975	0.01192	-0.02386
1248792211	OR2T27	10	4	0.05322	-0.01893	0.09901	0	-0.05613	-0.01464	-0.12355	-0.54682	-0.48896	0.09299	-0.01549	-0.04	0.03824	0.03724	0.02197	-0.02369	-0.07259	0.09087	-0.0454	-0.03724	0.07285	0.05282	-0.04462	-0.14778	0.00168	-0.0358	-0.41119	0.00944	-0.56753	0.00991	-0.06664	-1.78724	0.04546	-0.06969	-0.61319	0.32943	-0.29671	-0.08914	-0.04191	-0.02636	-0.0263	-0.05223	-0.06456	-0.08975	0.01192	-0.02386
1248792211	OR2T35	10	10	0.05322	-0.01893	0.09901	0	-0.05613	-0.01464	-0.12355	-0.54682	-0.48896	0.09299	-0.01549	-0.04	0.03824	0.03724	0.02197	-0.02369	-0.07259	0.09087	-0.0454	-0.03724	0.07285	0.05282	-0.04462	-0.14778	0.00168	-0.0358	-0.41119	0.00944	-0.56753	0.00991	-0.06664	-1.78724	0.04546	-0.06969	-0.61319	0.32943	-0.29671	-0.08914	-0.04191	-0.02636	-0.0263	-0.05223	-0.06456	-0.08975	0.01192	-0.02386
2003629312	ALLC	11	1	0.0413	-0.03387	0.33906	0	-0.04682	0.95452	0.38109	-0.07288	0.13153	0.33428	-0.06395	-0.03141	0.08819	-0.04063	0.22408	-0.06143	-0.1019	-0.03443	-0.0437	0.46599	-0.09019	0.28283	-0.48513	-0.2556	0.00654	-0.03993	-0.03724	-0.21219	-0.03967	0.13665	-0.03499	0.45284	0.01451	-0.36618	-0.01788	-0.02517	0.23945	-0.07238	-0.0864	-0.0364	-0.0394	0.22562	0.04296	-0.02299	-0.05434	0.17993
2024328113	ITSN2	13	1	-0.59382	-0.05199	0.07793	0	-0.05555	-0.42386	0.29138	-0.03211	-0.03213	0.15898	-0.01499	-0.03141	0.11012	-0.01493	0.16735	-0.01597	-0.0424	-0.41978	-0.05104	-0.06061	-0.05448	0.09534	-0.27234	-0.08125	0.00654	-0.00095	-0.24658	-0.15989	-0.09094	-0.07074	-0.03499	0.19292	0.02006	-0.32426	-0.01788	-0.06638	0.08178	-0.00091	-0.04716	-0.0364	-0.07634	-0.0223	-0.29507	-0.00255	-0.03631	-0.17884
2025328113	POMC	14	1	-0.59382	-0.05199	0.07793	0	-0.05555	-0.42386	0.29138	-0.03211	-0.03213	0.15898	-0.01499	-0.03141	0.11012	-0.01493	0.16735	-0.01597	-0.0424	-0.41978	-0.05104	-0.06061	-0.05448	0.09534	-0.27234	-0.11791	0.00654	-0.00095	-0.03872	-0.15989	-0.09094	0.07605	-0.03499	0.19292	0.02006	-0.32426	-0.01788	-0.06638	0.08178	-0.00091	-0.04716	-0.0364	0.13599	-0.0223	-0.06709	-0.24146	-0.03631	-0.17884
2025428113	DNMT3A	14	1	-0.59382	-0.05199	0.07793	0	-0.05555	-0.42386	0.29138	-0.03211	-0.03213	0.15898	-0.01499	-0.03141	0.11012	-0.01493	0.16735	-0.01597	-0.0424	-0.41978	-0.05104	-0.06061	-0.05448	0.09534	-0.73972	-0.11791	0.00654	-0.00095	-0.03872	-0.15989	-0.09094	0.07605	-0.03499	0.19292	0.02006	-0.32426	-0.01788	-0.06638	0.08178	-0.00091	-0.04716	-0.0364	0.13599	-0.0223	-0.06709	-0.24146	-0.03631	-0.17884
2026528113	GPR113	14	1	0.05398	-0.05199	0.07793	0	-0.05555	-0.42386	0.29138	-0.03211	-0.03213	0.15898	-0.01499	-0.03141	0.11012	0.05969	0.16735	-0.01597	-0.0424	-0.41978	-0.05104	0.166	-0.05448	0.09534	-0.43118	-0.11791	0.00654	-0.00095	-0.03872	-0.15989	-0.09094	0.07605	-0.03499	0.19292	-0.08911	-0.35977	-0.01788	-0.06638	0.08178	-0.09269	-0.04716	-0.0364	0.13599	-0.0223	-0.06709	-0.03872	-0.03631	-0.17884
2028628113	PLB1	10	1	0.05398	-0.05199	0.07793	0	-0.05555	-0.41827	0.46343	-0.03211	-0.03265	0.18058	-0.02168	-0.03141	-0.0488	-0.00508	0.20751	-0.01597	-0.0424	-0.52638	-0.05104	0.166	-0.05448	0.10525	-0.23107	-0.11791	0.00654	0.00804	-0.03872	-0.15989	-0.09094	0.07605	-0.01216	0.36959	-0.08911	-0.01633	-0.01788	1.03061	0.10744	-0.09269	-0.04716	-0.0364	-0.0804	-0.0223	0.24045	-0.03872	-0.03631	-0.05879
2029028113	TRMT61B	10	1	0.05398	-0.05199	0.07793	0	-0.05555	-0.41827	0.46343	-0.03211	-0.03265	0.18058	-0.02168	-0.03141	-0.0488	-0.00508	0.20751	-0.01597	-0.0424	-0.52638	-0.05104	0.166	-0.05448	0.10525	-0.23107	-0.11791	0.00654	0.00804	-0.03872	-0.15989	-0.09094	0.07605	-0.01216	0.36959	-0.08911	-0.01633	-0.01788	1.03061	0.10744	-0.09269	-0.04716	-0.0364	-0.0804	-0.0223	-0.05788	-0.03872	-0.03631	-0.05879
2031328113	CAPN14	11	1	0.05398	-0.05199	0.07793	0	-0.05555	-0.52046	-0.56022	-0.03211	-0.03265	-0.31168	-0.02168	-0.03141	-0.0488	-0.00508	-0.20121	-0.01597	-0.0424	-0.52638	-0.05104	-0.16971	-0.05448	-0.11658	-0.00364	-0.11791	0.00654	0.00804	-0.03872	-0.15989	-0.09094	-0.25844	-0.01216	-0.25703	-0.08911	-0.01633	-0.01788	-0.05952	-0.09544	-0.00165	-0.04716	-0.0364	-0.0804	-0.0223	-0.05788	-0.03872	-0.03631	-0.05879
2031428113	EHD3	12	1	0.05398	-0.05199	0.07793	0	-0.05555	-0.52046	-0.56022	-0.03211	-0.03265	-0.31168	-0.02168	-0.03141	-0.0488	-0.00508	-0.20121	-0.01597	-0.0424	-0.52638	-0.05104	-0.16971	-0.05448	-0.11658	-0.00364	-0.11791	0.00654	0.00804	-0.03872	-0.15989	-0.09094	-0.25844	-0.01216	-0.25703	-0.08911	-0.01633	-0.01788	-0.05952	-0.09544	-0.00165	-0.04716	-0.25454	-0.0804	-0.0223	-0.05788	-0.03872	-0.03631	-0.05879
2043992692	ABCG8	9	1	0.05398	-0.01591	0.11267	0	-0.03518	-0.01788	0.15208	0.00353	-0.02212	0.02271	-0.02958	-0.03141	0.00668	-0.01468	0.1219	-0.01597	-0.01592	-0.48527	-0.03829	0.02655	-0.09431	0.06627	-0.20291	-0.04348	0.00654	0.0069	-0.01023	-0.12466	-0.04297	-0.00596	-0.01216	0.08326	-0.03015	-0.01633	-0.01788	-0.05952	0.02272	-0.00165	-0.02235	-0.01109	-0.06031	-0.0223	-0.03695	-0.04651	-0.03631	-0.04426
2043992692	ABCG5	9	1	0.05398	-0.01591	0.11267	0	-0.03518	-0.01788	0.15208	0.00353	-0.02212	0.02271	-0.02958	-0.03141	0.00668	-0.01468	0.1219	-0.01597	-0.01592	-0.48527	-0.03829	0.02655	-0.09431	0.06627	-0.20291	-0.04348	0.00654	0.0069	-0.01023	-0.12466	-0.04297	-0.00596	-0.01216	0.08326	-0.03015	-0.01633	-0.01788	-0.05952	0.02272	-0.00165	-0.02235	-0.01109	-0.06031	-0.0223	-0.03695	-0.04651	-0.03631	-0.04426
2074592692	MOGS	9	1	0.04128	-0.01978	0.16014	0	-0.00987	0.14495	0.531	0.00353	-0.01821	0.22078	-0.03665	-0.01529	-0.0045	0.01615	0.22056	-0.01597	-0.02216	0.28174	0.00454	-0.07472	-0.01545	0.21291	-0.42001	-0.05191	0.02942	0.00105	-0.00134	0.11828	-0.03948	-0.00191	-0.0098	0.41085	0.06334	-0.01561	-0.01154	-0.02209	0.277	0.01161	-0.02235	-0.01109	0.34168	-0.02294	-0.00793	0.00814	-0.03631	-0.09928
2074692692	HTRA2	9	1	0.04128	-0.01978	0.16014	0	-0.00987	0.14495	0.531	0.00353	-0.01821	0.22078	-0.03665	-0.01529	-0.0045	0.01615	0.22056	-0.01597	-0.02216	0.28174	0.00454	0.64454	-0.01545	0.21291	-0.42001	-0.05191	0.02942	0.00105	-0.00134	0.11828	-0.03948	-0.00191	-0.0098	0.41085	0.06334	-0.01561	-0.01154	-0.02209	0.277	0.01161	-0.02235	-0.01109	0.34168	-0.02294	-0.00793	0.00814	-0.03631	-0.09928
2085892692	GNLY	9	1	0.04128	-0.01978	0.29824	0	-0.0323	0.02179	0.58848	0.00353	-0.01821	0.1491	0.01706	-0.04083	0.20973	0.01615	0.24219	-0.01597	-0.02216	0.14094	0.00454	0.27429	-0.01545	0.43227	-0.50016	-0.05191	0.02942	0.00105	-0.00134	0.11828	-0.24345	0.0974	-0.0098	0.24719	-0.04494	-0.01561	-0.01154	-0.13268	0.23942	0.01161	-0.02235	-0.01109	0.15005	-0.02294	-0.00793	-0.03056	-0.03631	0.23327
2220240582	SPEG	9	1	0.02675	0.00157	0.0363	0	-0.01965	0.2083	0.58795	-0.01306	0.00154	0.48174	-0.02735	0.00358	0.19709	-0.00301	0.26193	-0.28643	-0.01672	0.2356	0.01102	-0.11857	-0.19573	0.30441	-0.27146	-0.04276	-0.02174	0.02838	-0.03024	-0.25143	-0.05287	-0.07807	-0.029	0.27859	-0.03151	-0.012	-0.02963	-0.04655	0.22263	0.01113	-0.00502	0.00073	0.29558	-0.02399	-0.02266	-0.26032	-0.04972	0.16936
2233540582	GIGYF2	10	1	0.02675	-0.0815	0.08128	0	-0.01965	0.01536	0.38356	-0.01306	-0.03684	0.279	-0.02861	-0.08525	0.05694	-0.00301	0.17033	-0.02682	-0.10855	-0.42494	-0.12325	0.00081	-0.46978	0.14376	-0.25998	-0.25525	-0.02174	-0.08668	-0.03024	-0.00587	-0.13023	-0.00021	-0.029	0.22073	-0.03151	-0.08443	-0.00761	-0.04655	-0.07794	-0.07348	-0.06933	-0.34081	0.1413	-0.02399	-0.02266	-0.64891	-0.04972	0.02284
2234603741	DNAJB3	12	1	0.02675	-0.0815	0.08128	0	-0.01965	0.01536	0.38356	-0.01306	-0.03684	0.279	-0.02861	-0.08525	0.05182	-0.00301	-0.06816	-0.02682	-0.10855	-0.42494	-0.12325	0.00081	-0.46978	0.06354	-0.21076	-0.25525	-0.02174	-0.08668	-0.03024	-0.29836	-0.13023	-0.00021	-0.029	0.22073	-0.03151	-0.08443	-0.00761	-0.04655	-0.21442	-0.07348	-0.06933	-0.34081	0.1413	-0.02399	-0.02266	-0.3056	-0.04972	-0.38422
2238203741	COL6A3	11	1	0.02675	-0.0815	0.00813	0	-0.01965	0.00282	-0.05766	-0.40791	-0.07298	-0.05293	-0.02861	-0.08525	0.05182	-0.00301	-0.10141	-0.02682	-0.10855	-0.42494	-0.12325	-0.24949	-0.46978	-0.00828	-0.10628	-0.25525	-0.02174	-0.08668	-0.03024	-0.29836	-0.10039	-0.17873	-0.029	-0.08212	-0.03151	-0.08443	-0.00761	-0.04655	-0.20437	-0.07348	-0.06933	-0.34081	-0.08515	-0.02399	0.03578	-0.3056	-0.04972	0.00522
2241359132	ANKMY1	11	2	0.02675	-0.0815	-0.01974	0	-0.01965	0.00282	0.45553	-0.04002	-0.07298	0.04703	0.01313	-0.1784	0.05182	-0.00301	-0.12307	-0.02682	-0.10855	-0.42494	-0.12325	-0.02208	-0.46978	0.06276	-0.23521	-0.25525	-0.02174	-0.08668	-0.03024	-0.29836	-0.04921	0.06907	-0.029	0.23175	-0.03151	-0.08443	-0.00761	-0.04655	0.01809	-0.07348	-0.06933	-0.34081	0.19294	-0.02399	0.03578	-0.3056	-0.04972	-0.23619
2241759132	AGXT	12	1	0.02675	-0.0815	-0.01974	0	-0.01965	0.00282	0.45553	-0.04002	-0.07298	0.04703	0.01313	-0.1784	0.05182	-0.00301	-0.12307	-0.02682	-0.10855	-0.42494	-0.12325	-0.02208	-0.46978	0.06276	-0.59217	-0.25525	-0.02174	-0.08668	-0.03024	-0.29836	-0.60921	0.06907	-0.029	0.23175	-0.03151	-0.08443	-0.00761	-0.04655	0.01809	-0.07348	-0.06933	-0.34081	0.19294	-0.02399	0.03578	-0.3056	-0.04972	-0.23619
3048210000	ZNF589	16	1	0.01858	-0.06873	0.10279	0	-0.04161	-0.02353	0.48575	-0.00367	-0.04697	0.42785	0.02783	-0.07056	0.09128	0.06421	0.15353	-0.02513	-0.03556	0.12481	-0.20525	0.14293	-0.17608	0.3327	-0.40956	-0.2477	0.00618	-0.056	-0.24006	0.01996	-0.29434	0.0316	-0.01397	0.25133	-0.22005	-0.0058	0.00458	-0.10752	0.27177	-0.22646	-0.02617	0.0039	0.20851	-0.02179	-0.01419	-0.23586	-0.0231	0.20782
3048410000	PLXNB1	15	1	0.01858	-0.06873	0.10279	0	-0.04161	-0.02353	0.48575	-0.00367	-0.04697	0.42785	0.02783	-0.07056	0.09128	0.06421	0.15353	-0.02513	-0.03556	0.12481	-0.20525	0.14293	-0.17608	0.3327	-0.40956	-0.2477	0.00618	-0.056	-0.24006	0.01996	-0.29434	0.0316	-0.01397	0.25133	-0.22005	-0.0058	0.00458	-0.10752	0.27177	-0.22646	-0.02617	0.0039	0.20851	-0.02179	-0.01419	-0.23586	-0.0231	0.20782
3049010000	WDR6	16	1	0.01858	-0.06873	0.10279	0	-0.04161	0.25342	0.48575	-0.00367	-0.04697	0.42785	0.02783	-0.07056	0.09128	0.06421	0.15353	-0.02513	-0.03556	0.12481	-0.20525	0.14293	-0.17608	0.3327	-0.40956	-0.2477	0.00618	-0.056	-0.24006	0.01996	-0.29434	0.0316	-0.01397	0.25133	-0.22005	-0.24712	0.00458	-0.10752	0.27177	-0.22646	-0.02617	0.0039	0.20851	-0.02179	-0.01419	-0.23586	-0.0231	0.20782
3049210000	C3orf62	16	1	0.01858	-0.06873	0.10279	0	-0.04161	0.25342	0.48575	-0.00367	-0.04697	0.42785	0.02783	-0.07056	0.09128	0.06421	0.15353	-0.02513	-0.03556	0.12481	-0.20525	0.14293	-0.17608	0.3327	-0.40956	-0.2477	0.00618	-0.056	-0.24006	0.01996	-0.29434	0.0316	-0.01397	0.25133	-0.22005	-0.24712	0.00458	-0.10752	0.27177	-0.22646	-0.02617	0.0039	0.20851	-0.02179	-0.01419	-0.23586	-0.0231	0.20782
3049710000	MST1	12	1	0.01858	-0.06873	0.10279	0	0.26012	0.0279	0.48575	-0.00367	-0.04697	0.42785	0.02783	-0.07056	0.09128	0.06421	0.15353	-0.02513	-0.03556	0.12481	-0.20525	0.14293	-0.17608	0.3327	-0.40956	-0.2477	0.00618	-0.056	-0.24006	0.01996	-0.09287	0.0316	-0.01397	0.25133	-0.22005	-0.03661	0.00458	-0.10752	0.27177	-0.22646	-0.02617	0.0039	0.20851	-0.02179	-0.01419	-0.23586	-0.0231	0.20782
3049910000	MST1R	14	1	0.01858	-0.06873	0.10279	0	0.26012	0.0279	0.48575	-0.00367	-0.04697	0.42785	0.02783	-0.07056	0.09128	0.06421	0.15353	-0.02513	-0.03556	0.12481	-0.20525	0.14293	-0.17608	0.3327	-0.40956	-0.2477	-0.2095	-0.056	-0.24006	0.01996	-0.09287	0.0316	-0.01397	0.25133	-0.22005	-0.03661	0.00458	-0.10752	0.27177	-0.22646	-0.02617	0.0039	0.20851	-0.02179	-0.01419	-0.23586	-0.0231	0.20782
3049910000	MON1A	14	1	0.01858	-0.06873	0.10279	0	0.26012	0.0279	0.48575	-0.00367	-0.04697	0.42785	0.02783	-0.07056	0.09128	0.06421	0.15353	-0.02513	-0.03556	0.12481	-0.20525	0.14293	-0.17608	0.3327	-0.40956	-0.2477	-0.2095	-0.056	-0.24006	0.01996	-0.09287	0.0316	-0.01397	0.25133	-0.22005	-0.03661	0.00458	-0.10752	0.27177	-0.22646	-0.02617	0.0039	0.20851	-0.02179	-0.01419	-0.23586	-0.0231	0.20782
3101454854	FAM55C	9	1	0.03633	0.03683	-0.42824	0	-0.03565	0.22388	0.713	0.04875	0.02512	0.75082	0.23299	0.017	0.38173	0.30377	0.3363	-0.00122	0.01558	0.23403	0.04012	0.57146	-0.13093	0.42567	-0.35144	-0.07264	0.02953	0.07618	0.06541	0.28454	0.04029	0.35585	0.00562	0.52287	-0.10608	0.04769	-0.03133	0.01523	0.28605	-0.20431	0.00042	0.0039	0.42482	-0.00356	-0.01419	0.0187	-0.0231	0.30969
3195397251	MUC20	11	2	0.04228	-0.10473	-0.37026	0	-0.02962	0.09272	0.5682	0.02346	-0.0167	0.41095	0.06729	-0.2863	0.15577	-0.00386	0.21998	-0.04558	0.00162	0.19149	-0.02915	0.32623	-0.08229	0.28677	-0.31537	-0.13337	0.00401	-0.00295	-0.07444	-0.26442	-0.14009	0.09748	0.00318	0.2755	-0.12847	-0.06743	-0.00399	-0.12573	0.18911	-0.04637	-0.0314	0.00198	0.19703	-0.00395	-0.00734	-0.02535	-0.02935	0.16941
3195897251	ZDHHC19	11	1	0.08659	-0.10473	-0.37026	0	-0.02962	0.09272	0.5682	0.02346	-0.0167	0.41095	0.06729	-0.16927	0.15577	-0.00386	0.21998	-0.04558	0.00162	0.19149	-0.02915	0.32623	-0.28447	0.28677	-0.31537	-0.13337	0.00401	-0.00295	-0.07444	-0.26442	-0.14009	0.09748	0.00318	0.2755	-0.12847	-0.06743	0.08125	-0.12573	0.18911	-0.04637	-0.0314	0.00198	0.19703	-0.00395	-0.00734	-0.02535	-0.02935	0.16941
4071639333	GRSF1	11	2	0.03312	-0.20593	0.11216	0	-0.04431	-0.00443	-0.02544	0.00203	-0.00615	0.13896	-0.03312	0.00129	-0.10136	-0.02471	-0.05934	0.00049	-0.01199	0.01501	-0.15248	0.0776	-0.23939	0.13701	-0.18817	-0.06903	0.04536	0.06522	-0.18812	0.03797	-0.19536	0.01936	0.00601	-0.06279	-0.16969	0.2473	-0.0865	0.0139	-0.05347	0.04151	-0.00285	0.02186	-0.03033	-0.012	-0.22276	0.03021	0.02658	-0.08179
5068455641	CDK7	15	1	0.0553	0.00139	0.10771	0	-0.02831	-0.01698	0.54476	0.01828	-0.02219	0.04482	-0.01784	-0.01149	0.13631	-0.01462	0.42871	-0.01074	-0.02394	0.20716	-0.02823	-0.02241	-0.26683	0.28163	-0.21327	-0.12543	0.02662	-0.24544	0.00717	0.04112	-0.28054	-0.05015	0.01113	-0.00296	-0.27421	0.02711	-0.01469	-0.26311	-0.03689	-0.29116	-0.00359	0.01093	-0.04359	-0.00167	-0.01353	-0.27889	-0.01875	0.12252
5070255641	NAIP	9	1	0.0553	0.00139	0.10771	0	-0.02831	-0.01698	0.54476	0.01828	-0.02219	0.45262	-0.01784	-0.01149	0.13631	-0.01462	0.12655	-0.01074	-0.02394	0.20716	-0.02823	-0.02241	-0.26683	0.28163	-0.21327	0.07685	0.02662	-0.0176	0.00717	0.04112	-0.28054	-0.05015	0.01113	-0.00296	0.00943	-0.02577	-0.01469	-0.05225	-0.03689	-0.00648	-0.00359	0.01093	-0.04359	-0.00167	-0.01353	-0.27889	-0.01875	0.12252
5079555641	SPZ1	10	1	0.0553	0.00139	-0.41703	0	-0.02831	-0.01686	0.23483	0.04379	-0.02219	0.15801	-0.01784	-0.01149	-0.05365	-0.01462	0.10111	-0.01074	0.01166	0.00786	-0.2648	-0.02608	-0.48425	0.01287	-0.05524	0.07685	-0.17828	0.0693	-0.05653	0.04112	-0.0801	0.00147	0.01113	-0.00296	-0.30868	0.03984	-0.01469	-0.05225	-0.23805	-0.00648	-0.00359	0.01093	-0.04359	-0.00167	-0.01353	0.01082	-0.01875	0.36636
5138636128	MZB1	9	1	0.05749	0.3117	0.11985	0	0.00447	0.05248	1.12032	0.00944	-0.03845	0.28019	0.04054	-0.04205	0.11373	0.02951	0.08285	-0.01074	-0.01092	0.10321	-0.26634	0.45055	-0.28737	0.17886	-0.51091	-0.18506	-0.02602	-0.03316	-0.02996	0.03799	-0.0888	0.01718	-0.01744	0.24737	-0.02789	-0.00724	-0.01469	0.17401	0.16943	-0.05071	-0.00359	-0.00824	0.13523	-0.00167	-0.01353	-0.01847	-0.03752	0.30823
6074128589	MB21D1	15	1	0.04496	0.01732	0.11042	0	-0.04609	-0.02978	0.86284	0.01752	0.02007	0.8651	-0.02365	0.00407	0.30519	-0.01642	0.23598	-0.00937	-0.01876	0.00081	-0.20444	0.00378	-0.2509	0.11769	-0.34227	-0.33439	0.04553	0.06643	-0.21485	0.04467	0.01695	0.01502	0.01752	0.60575	-0.14053	-0.34049	-0.02001	0.00794	-0.10105	-0.31332	-0.16598	0.0374	0.44385	0.00111	-0.01807	-0.29191	-0.01822	0.39021
6111480543	KIAA1919	13	1	0.05726	0.03001	-0.41828	0	-0.0237	0.0076	0.58731	0.01752	0.01425	0.12505	-0.02365	-0.00671	0.11571	0.19161	-0.11421	-0.00937	0.00184	0.10818	0.01423	0.0194	-0.26851	-0.14494	-0.30841	-0.00901	-0.28623	0.06971	0.03297	0.04467	-0.00286	0.03442	0.01752	0.18847	0.01802	0.04404	-0.04266	-0.23792	0.13611	0.04104	-0.16598	0.02299	0.04473	-0.26745	-0.01807	0.01679	-0.01822	0.17208
7001732484	ELFN1	12	1	0.29517	0.28096	0.01908	0	-0.0206	0.01168	0.44414	0.16913	-0.10955	0.31446	0.05334	-0.12566	0.29052	0.0414	0.14928	-0.05312	-0.32979	0.24587	-0.25227	-0.1961	-0.22261	0.38114	-0.37082	-0.29098	0.11881	-0.22955	-0.18595	-0.06261	0.10251	0.0023	-0.04678	0.35477	-0.17113	-0.09905	0.13741	0.01561	0.31407	-0.18448	-0.08963	-0.05296	0.33997	-0.03399	-0.01876	-0.04509	-0.0337	0.47079
7004932484	MMD2	14	1	0.44174	-0.22215	0.22179	0	-0.0206	-0.01002	0.54565	0.20431	-0.10955	0.49859	-0.09614	-0.19043	0.2409	0.0414	0.2461	-0.05312	-0.05958	0.24749	-0.23155	-0.00996	-0.23592	0.32587	-0.39241	-0.22983	0.13726	-0.16799	-0.2088	-0.29097	0.31604	0.03442	0.00375	0.37747	-0.21847	-0.11609	0.13741	0.05488	0.29867	-0.12527	-0.08963	-0.05296	0.35259	-0.03399	-0.01876	0.02169	0.00802	0.40773
7026132484	NFE2L3	9	1	-0.33666	0.04806	0.12134	0	0.01096	-0.01128	0.21356	0.18799	-0.00757	-0.02794	-0.01983	-0.03579	0.24392	-0.04018	0.26745	0.00381	0.00566	0.01539	-0.21755	0.08184	-0.01086	0.17288	-0.29646	0.00951	0.29056	0.05862	0.02597	0.04543	-0.04033	-0.01996	0.00375	0.03645	0.01999	0.01641	0.29912	0.22363	-0.00097	-0.00044	-0.01541	0.01187	-0.06583	-0.0055	-0.02415	0.0338	-0.09451	-0.01344
7056060631	SUMF2	10	2	0.131	-0.65376	0.06472	0	-0.07232	-0.04069	0.4024	0.02738	-0.08532	0.46368	-0.07073	-0.10384	0.15821	-0.37264	-0.04024	-0.03722	-0.10296	-0.00588	-0.17267	-0.20822	-0.1858	-0.02308	-0.2061	-0.22516	0.28432	-0.11358	-0.19222	-0.01994	0.09154	-0.17373	-0.10243	0.30944	-0.38843	-0.16587	0.04798	0.02509	-0.0151	0.02391	-0.03112	-0.00144	-0.01579	-0.0262	0.0016	0.0338	0.01091	-0.3014
7072017157	TYW1B	9	1	0.131	-0.19923	0.1517	0	-0.07232	-0.04069	-0.51908	0.08625	-0.12139	-0.06459	-0.07073	-0.10384	0.38333	-0.04098	0.27456	-0.00909	-0.0335	0.05122	-0.18332	-0.20822	-0.22161	0.23333	0.08555	-0.28846	0.16285	-0.11358	-0.19222	-0.01994	0.06578	-0.17373	-0.00225	-0.05666	-0.21063	-0.16587	0.04798	-0.02902	-0.0151	-0.17634	0.0245	-0.00144	-0.01579	-0.10347	-0.03757	-0.16376	0.01091	0.28697
7075315724	CCL26	11	1	0.131	-0.19923	0.1517	0	-0.07232	-0.04069	0.39837	0.04589	-0.20529	0.41592	-0.07073	-0.19178	0.38333	0.07151	0.27456	-0.00909	-0.0335	0.05122	-0.18332	-0.07352	-0.22161	0.23333	-0.43264	-0.28846	-0.05001	-0.11358	-0.19222	-0.01994	0.06578	0.039	-0.00225	0.34082	-0.21063	-0.16587	0.04798	-0.02902	0.32261	-0.17634	0.0245	-0.00144	0.3677	0.01226	-0.03757	-0.16376	0.03709	0.51934
7075515724	POR	9	1	0.131	-0.19923	0.1517	0	-0.07232	-0.04069	0.39837	0.04589	-0.20529	0.41592	-0.07073	-0.19178	0.38333	0.07151	0.27456	-0.00909	-0.0335	0.05122	-0.18332	-0.07352	0.15114	0.23333	-0.43264	-0.28846	-0.05001	-0.11358	-0.19222	-0.01994	0.06578	0.039	-0.00225	0.34082	-0.21063	-0.16587	0.04798	-0.02902	0.32261	-0.17634	0.0245	-0.00144	0.3677	0.01226	-0.03757	-0.16376	0.03709	0.51934
7099115724	ZNF655	13	1	0.131	-0.10051	0.30062	0	-0.03545	0.17894	0.49835	0.17893	-0.03822	0.92951	-0.02611	-0.07866	0.71876	0.16492	0.31767	-0.27577	-0.04617	0.20249	-0.23613	0.56364	0.02439	0.68678	-0.34844	-0.28761	0.00478	-0.19328	-0.21949	0.05007	0.08055	0.17501	-0.00225	0.23218	-0.24998	-0.14014	0.04798	0.00363	0.1909	-0.20182	-0.05523	0.04008	0.17515	-0.00767	-0.03757	-0.18951	0.03366	0.71711
7099415724	CYP3A43	9	3	0.131	-0.10051	0.30062	0	-0.03545	0.17894	0.49835	0.17893	-0.03822	0.06847	-0.02611	-0.07866	0.21101	0.16492	0.31767	-0.27577	-0.04617	0.20249	-0.23613	-0.21075	0.02439	0.0521	-0.06682	-0.06875	0.2424	-0.19328	-0.21949	0.05007	0.08055	0.17501	-0.00225	0.23218	-0.24998	-0.14014	0.04798	0.00363	0.1909	-0.20745	-0.05523	0.04008	0.17515	-0.00767	-0.03757	-0.18951	0.03366	0.18182
7100315724	ZAN	14	2	0.131	-0.10051	0.30062	0	0.24519	0.17894	0.49835	0.17893	-0.03822	0.70923	-0.02611	-0.07866	0.57129	0.16492	0.31767	-0.27577	-0.04617	0.20249	-0.23613	0.33221	0.02439	0.44408	-0.53144	-0.29213	0.00938	-0.19328	-0.21949	0.05007	0.08055	0.17501	-0.00225	0.23218	-0.24998	-0.14014	0.38682	0.00363	0.55722	-0.20745	-0.05523	0.04008	0.60591	-0.00767	-0.03757	-0.18951	0.03366	0.64642
7100415724	MUC12	14	3	0.131	-0.10051	0.30062	0	0.24519	0.17894	0.49835	0.17893	-0.03822	0.70923	-0.02611	-0.07866	0.57129	0.16492	0.31767	-0.27577	-0.04617	0.20249	-0.23613	0.33221	0.02439	0.44408	-0.53144	-0.29213	0.00938	-0.19328	-0.21949	0.05007	0.08055	0.17501	-0.00225	0.23218	-0.24998	-0.14014	0.38682	0.00363	0.55722	-0.20745	-0.05523	0.04008	0.60591	-0.00767	-0.03757	-0.18951	0.03366	0.64642
7100656043	MUC17	14	1	0.131	-0.10051	0.30062	0	0.24519	0.17894	0.49835	0.17893	-0.03822	0.70923	-0.02611	-0.07866	0.57129	0.16492	0.31767	-0.27577	-0.04617	0.20249	-0.23613	0.33221	0.02439	0.44408	-0.53144	-0.29213	0.00938	-0.19328	-0.21949	0.05007	0.08055	-0.06632	-0.00225	0.23218	-0.24998	-0.14014	0.38682	0.00363	0.55722	-0.20745	-0.05523	0.04008	0.60591	-0.00767	-0.03757	-0.18951	0.03366	0.64642
7101956043	LOC100289561	11	1	0.131	-0.10051	0.18968	0	-0.03252	0.00133	0.11052	0.23973	-0.06211	0.28014	-0.02611	-0.07866	0.34851	0.01193	0.20964	-0.27577	0.00204	0.20249	-0.23613	-0.23439	0.02439	0.203	-0.13274	-0.29213	0.23566	-0.19328	-0.21949	0.05007	0.08055	-0.06632	-0.00225	0.23218	-0.24998	-0.14014	0.09169	0.00363	0.15668	-0.41258	-0.05523	0.04008	0.15325	-0.00767	-0.03757	-0.18951	0.03366	0.42818
7102356043	FBXL13	9	1	0.131	-0.10051	0.18968	0	-0.03252	0.00133	0.11052	0.23973	-0.06211	0.28014	-0.02611	-0.07866	0.34851	0.01193	0.20964	-0.27577	0.00204	0.20249	-0.23613	-0.01668	0.02439	0.203	-0.13274	-0.29213	0.23566	-0.19328	-0.21949	0.05007	0.08055	-0.06632	-0.00225	0.23218	-0.24998	0.07306	0.09169	0.00363	0.15668	-0.00434	-0.05523	0.04008	0.15325	-0.00767	-0.03757	-0.18951	0.03366	0.42818
7140154377	DENND2A	9	1	0.13508	-0.0429	0.1926	0	-0.0159	0.03778	0.19805	0.21899	-0.02205	0.18273	-0.02611	-0.02877	0.38961	0.07395	0.25234	-0.01824	-0.03849	0.08197	0.01972	0.03703	-0.05356	0.19516	-0.15568	-0.33683	0.02737	-0.23967	-0.27005	0.01682	0.01831	-0.00697	-0.00225	0.21396	-0.04643	-0.04963	0.07094	-0.11732	0.1367	-0.39348	0.00475	-0.01634	0.18231	-0.00767	-0.03524	-0.19008	0.03366	0.36265
7142376197	PRSS1	27	1	-0.3419	-0.03723	-0.36879	0	-1.29206	-0.49022	0.01302	-0.70387	-0.02205	-0.04946	-0.02611	-0.61248	0.21811	-0.38689	-0.67827	-0.01824	-0.02324	-1.30572	-0.27774	-0.07198	0.25534	-0.07422	-0.94985	0.12872	-0.37242	-0.38461	-0.05249	0.01682	0.29765	-0.01376	-0.00225	-0.0719	-0.04643	-0.52732	0.07094	0.23561	-0.07135	0.00936	-0.2685	-0.01634	-0.08358	-0.03452	-0.03524	-0.41414	0.03366	-0.47681
8001760000	ARHGEF10	10	1	0.05503	0.34397	0.03114	0	-0.06045	-0.02161	0.11821	-0.42673	-0.18773	-0.30203	0.22358	0.1734	0.1781	0.04604	-0.12032	-0.29126	-0.02999	0.10538	0.34187	-0.22487	0.23383	0.30784	-0.09389	-0.02819	0.00347	-0.09637	-0.03015	0.01641	-0.07786	-0.28728	-0.04527	-0.05256	-0.0023	-0.05799	0.02768	-0.04374	0.33663	-0.00764	0.02872	-0.06264	-0.01517	-0.02284	-0.00552	-0.08258	-0.03647	0.13757
8008174649	SGK223	10	1	0.03956	0.38507	0.06421	0	-0.03063	-0.02161	0.2473	-0.42673	-0.14974	-0.34213	0.22358	0.19951	0.49625	-0.04473	-0.01786	-0.24782	0.03713	0.0256	0.29249	-0.10912	0.20214	0.18665	-0.03905	-0.00548	0.00251	-0.02271	-0.02959	0.01641	-0.0692	-0.28728	-0.04527	-0.05256	-0.0023	-0.05733	-0.02679	-0.01791	0.17653	-0.00764	0.09865	0.01436	-0.01517	-0.02284	-0.00552	-0.27626	-0.03647	-0.00149
8010374649	RP1L1	9	2	0.03956	0.38507	0.04036	0	-0.03063	-0.02161	-0.05388	-0.42673	-0.14974	-0.34213	0.22358	0.19951	0.22706	-0.04473	-0.01786	-0.24782	0.03713	0.0256	0.29249	-0.10912	0.18612	0.18665	-0.03933	-0.00548	0.00251	-0.25543	-0.02959	0.01641	-0.0692	-0.28728	-0.0127	-0.05256	-0.0023	-0.05733	-0.02679	-0.01791	0.17653	-0.00764	0.09865	0.01436	-0.01517	-0.02284	-0.00552	-0.2355	-0.03647	-0.00149
8010574649	PINX1	10	1	0.03956	0.38507	0.04036	0	-0.03063	-0.02161	-0.05388	-0.42673	-0.14974	-0.34213	0.22358	0.19951	0.46406	-0.04473	-0.01786	-0.24782	0.03713	0.0256	0.29249	-0.10912	0.18612	0.18665	-0.03933	-0.00548	0.00251	-0.25543	-0.02959	0.01641	-0.0692	-0.28728	-0.0127	-0.05256	-0.0023	-0.27245	-0.02679	-0.01791	0.17653	-0.00764	0.09865	0.01436	-0.01517	-0.02284	-0.00552	-0.2355	-0.03647	-0.00149
8011574649	NEIL2	9	1	0.03956	0.38507	0.04036	0	-0.03063	-0.02161	0.24039	-0.35774	-0.14974	-0.34213	0.22358	0.19951	0.15208	-0.01271	-0.01786	-0.24782	0.03713	0.0256	0.29249	-0.10912	0.18612	0.18665	-0.03933	-0.00548	0.00251	-0.04106	-0.02959	0.01641	-0.0692	-0.28728	-0.0127	-0.05256	-0.0023	-0.00883	-0.02679	-0.01791	0.39793	-0.00764	0.09865	0.01436	-0.01517	-0.02284	-0.00552	-0.2355	-0.03647	-0.00149
8011974649	FAM86B1	9	2	0.03956	0.38507	0.11529	0	0.25393	-0.02161	0.24039	-0.35774	-0.14974	-0.34213	0.22358	0.26626	0.15208	-0.01271	-0.01786	-0.24782	0.03713	0.0256	0.29249	-0.11813	0.21385	0.07422	0.14438	0.08699	0.00251	0.25386	-0.02959	0.01641	-0.0692	-0.28728	-0.0127	-0.05256	-0.0023	-0.00883	-0.02679	-0.01791	0.10384	-0.00764	0.09865	0.01436	-0.01517	-0.02284	-0.00552	-0.2355	-0.03647	-0.08968
8012191854	FAM86B2	10	1	0.03956	0.38507	0.11529	0	0.25393	-0.02161	0.24039	-0.35774	-0.14974	-0.34213	0.22358	0.26626	0.15208	-0.01271	-0.01786	-0.24782	0.03713	0.0256	0.29249	-0.11813	0.21385	0.07422	0.14438	0.08699	0.00251	0.25386	-0.02959	0.01641	-0.0692	-0.28728	-0.0127	-0.05256	-0.0023	-0.00883	-0.02679	-0.01791	0.10384	-0.00764	0.09865	0.01436	-0.01517	-0.02284	-0.00552	-0.2355	-0.03647	-0.08968
8013391854	C8orf48	10	1	0.03956	0.38507	0.11529	0	-0.05324	-0.02161	-0.32664	-0.35774	-0.10648	-0.34213	0.22358	0.26626	0.15208	-0.01271	-0.01786	-0.24782	0.03713	0.0256	0.29249	-0.11813	0.21385	0.07422	0.14438	0.08699	0.00251	0.0005	-0.02959	0.0384	0.02852	-0.24705	-0.0127	-0.05256	-0.0023	0.00478	-0.0975	-0.01791	0.10384	-0.00764	0.09865	0.01436	-0.01517	-0.02284	-0.00552	-0.2355	-0.03647	-0.08968
8017491854	MTUS1	11	1	0.03956	0.38507	0.04343	0	-0.05324	-0.02161	-0.08915	-0.35774	-0.10648	-0.34213	0.22358	0.26626	0.15208	-0.01271	-0.11544	-0.24782	0.03713	-0.02245	0.36373	-0.18469	0.25272	0.07422	0.14438	0.11175	-0.2188	0.0005	-0.02959	0.0384	-0.04975	-0.24705	-0.0127	-0.05256	-0.0023	-0.3859	-0.0859	-0.05626	0.10384	-0.00764	0.09865	0.01436	-0.01517	-0.02284	-0.03283	-0.2355	-0.03647	0.12671
8017691854	PCM1	9	3	0.03956	0.38507	0.04343	0	-0.05324	-0.02161	-0.08915	-0.35774	-0.10648	-0.34213	0.22358	0.26626	0.15208	-0.01271	-0.11544	-0.24782	0.03713	-0.02245	0.36373	-0.18469	0.25272	0.07422	0.14438	0.11175	0.01469	0.0005	-0.02959	0.0384	-0.04975	-0.24705	-0.0127	-0.05256	-0.0023	-0.05757	-0.0859	-0.05626	0.10384	-0.00764	0.09865	0.01436	-0.01517	-0.02284	-0.03283	-0.2355	-0.03647	0.12671
8019591854	INTS10	9	1	0.03956	0.38507	0.24442	0	-0.05324	-0.02161	0.58959	-0.35774	-0.10648	-0.03091	0.22358	0.51242	0.23654	-0.01271	0.16049	-0.24782	0.03713	0.05811	0.36373	0.27151	0.25272	0.29089	-0.09305	0.11175	0.01469	0.0005	-0.02959	0.0384	-0.04975	-0.24705	-0.0127	0.15722	-0.0023	-0.05757	-0.21291	-0.05258	0.10384	-0.00764	0.09865	-0.02501	-0.01517	-0.02284	-0.03283	-0.2355	-0.03647	0.12671
8022491854	PEBP4	13	1	0.03956	0.36623	0.03898	0	-0.02062	-0.02161	0.45852	-0.40354	-0.1375	0.08209	0.22358	0.20717	0.23654	-0.01271	0.14242	-0.24782	0.03713	0.02202	0.24096	0.60541	0.22305	0.35863	-0.22104	0.05666	0.01469	0.0005	-0.02959	0.0384	-0.04975	-0.02096	-0.0127	0.23471	-0.0023	-0.05757	-0.00677	-0.05258	0.3556	-0.00764	0.09865	-0.02501	0.14285	-0.02284	-0.03283	-0.2355	-0.03647	0.36395
8022891854	TNFRSF10C	13	1	0.03956	0.36623	0.03898	0	-0.02062	-0.02161	0.45852	-0.40354	-0.1375	-0.34425	0.22358	0.20717	0.45849	-0.01271	0.14242	-0.24782	0.03713	0.02202	0.24096	-0.13293	0.22305	0.35863	-0.22104	0.05666	0.01469	0.0005	-0.02959	0.0384	-0.04975	-0.27933	-0.0127	0.23471	-0.0023	-0.05757	-0.00677	-0.05258	0.3556	-0.00764	0.09865	-0.02501	0.14285	-0.02284	-0.03283	-0.2355	-0.03647	0.36395
8024091854	ADAM28	11	1	0.03956	0.36623	0.03898	0	-0.02062	-0.02161	0.24945	-0.40354	-0.1375	-0.34425	0.22358	0.22396	0.175	-0.01271	-0.07452	-0.24782	0.03713	0.02202	0.33262	-0.13293	0.22305	0.03407	0.13538	0.05666	0.01469	0.0005	-0.02959	0.0384	-0.04975	-0.27933	-0.0127	-0.12884	-0.0023	-0.05757	-0.00677	-0.05258	0.10756	-0.00764	0.09865	-0.02501	-0.07229	-0.02284	-0.03283	-0.2355	-0.27141	0.13648
8024791854	NEFL	11	1	0.03956	0.36623	0.03898	0	-0.02062	-0.02161	-0.02434	-0.40354	-0.1375	-0.34425	0.22358	0.22396	0.175	-0.01271	-0.07452	-0.24782	0.03713	0.02202	0.33262	-0.13293	0.22305	0.4206	0.13538	0.05666	0.01469	0.0005	-0.04606	0.0384	-0.04975	-0.27933	-0.0127	-0.12884	-0.0023	-0.05757	-0.00677	-0.05258	0.10756	-0.00764	0.09865	-0.02501	-0.07229	-0.02284	-0.03283	-0.2355	0.02129	0.13648
8030591854	UBXN8	12	1	0.03956	0.1616	0.06707	0	-0.05812	-0.02161	0.30722	-0.40354	-0.1375	-0.37818	0.19542	-0.00908	0.11931	-0.01271	-0.08393	-0.26858	-0.0097	0.09696	0.13242	-0.08949	-0.01979	0.33654	-0.27265	-0.21867	0.01469	0.0005	-0.0305	0.0384	-0.04975	-0.27933	-0.0127	0.14894	-0.0023	0.20798	-0.00677	-0.05258	0.23293	-0.00764	0.09865	-0.02501	-0.05614	-0.02284	-0.03283	-0.2355	0.02129	0.11632
8039391854	ADAM18	20	1	0.37398	-0.22261	0.45049	0	-0.06829	-0.08773	-0.13988	-1.2378	-1.26729	-0.41512	0.20955	0.17933	0.20149	-0.01271	0.16282	-0.39388	0.35786	0.02258	0.3369	-0.02596	-0.00583	0.1332	0.11257	-0.21068	0.43046	-1.98545	0.16883	0.0384	0.4016	0.12675	-0.0127	-1.2455	0.00101	0.16608	0.0014	0.15354	0.08268	0.24166	0.09865	-0.55171	-0.0073	-0.00445	-0.70556	-0.01393	-0.79706	-0.63044
8043091854	POTEA	9	1	0.05043	0.20809	-0.32097	0	-0.05022	-0.02571	-0.30942	-0.39343	0.05817	-0.01623	0.20955	0.17933	0.14154	-0.01271	0.23171	0.11753	-0.0213	0.02258	0.12632	-0.16598	0.1392	0.42674	0.15142	-0.07516	-0.03965	0.02207	-0.04335	0.0384	-0.03536	0.12944	-0.0127	-0.05804	0.00101	0.16608	-0.00467	-0.05932	0.34375	-0.03054	0.09865	0.00998	0.23256	-0.00445	-0.02251	-0.28793	0.03423	0.35428
8144766515	MAPK15	9	1	0.03921	0.38609	0.32685	0	0.25305	0.3358	0.64433	0.18744	0.01822	0.85063	0.2161	0.14741	0.35273	0.25438	0.24385	0.15527	-0.03378	0.30278	0.16263	0.29174	0.12671	0.64916	-0.60837	-0.06747	-0.11243	-0.27208	-0.05651	0.32647	-0.13607	0.41838	-0.09228	0.3913	0.00843	0.17103	0.13016	-0.14836	0.70124	-0.06579	0.07019	-0.12903	0.63361	-0.0517	0.01181	-0.01575	-0.00206	0.60046
8144866515	EPPK1	10	2	0.03921	0.38609	0.32685	0	0.25305	0.3358	0.64433	0.18744	0.01822	0.85063	0.2161	0.14741	0.56881	0.25438	0.24385	0.15527	-0.03378	0.30278	0.16263	0.29174	0.12671	0.64916	-0.60837	-0.06747	-0.11243	-0.27208	-0.05651	0.32647	-0.13607	0.41838	-0.09228	0.3913	0.00843	0.17103	0.13016	-0.14836	0.70124	-0.06579	0.07019	-0.12903	0.63361	-0.0517	0.01181	-0.21602	-0.00206	0.60046
8145482588	GPR172A	11	1	0.03921	0.38609	0.32685	0	0.25305	0.3358	0.64433	0.18744	0.01822	0.85063	0.2161	-0.25923	0.56881	0.25438	0.24385	0.15527	-0.03378	0.30278	0.16263	0.29174	0.12671	0.64916	-0.60837	-0.06747	-0.11243	-0.27208	-0.05651	0.0943	-0.13607	0.41838	-0.09228	0.3913	0.00843	0.17103	0.13016	-0.14836	0.70124	-0.06579	0.07019	-0.12903	0.63361	-0.0517	0.01181	-0.21602	-0.00206	0.60046
8145682588	PPP1R16A	10	1	0.03921	0.38609	0.32685	0	0.25305	0.3358	0.64433	0.18744	0.01822	0.85063	0.2161	0.0568	0.56881	0.25438	0.24385	0.15527	-0.03378	0.30278	0.16263	0.29174	0.12671	0.64916	-0.60837	-0.06747	-0.11243	-0.27208	-0.05651	0.0943	-0.13607	0.41838	-0.09228	0.3913	0.00843	0.17103	0.13016	-0.14836	0.70124	-0.06579	0.07019	-0.12903	0.63361	-0.0517	0.01181	-0.21602	-0.00206	0.60046
8146182588	WASH1	9	1	0.03921	0.14095	0.32685	0	0.01195	0.3358	0.64433	0.18744	0.01822	0.85063	0.2161	0.0568	0.56881	0.25438	0.24385	0.15527	-0.03378	0.30278	0.16263	0.29174	0.12671	0.64916	-0.60837	-0.06747	-0.11243	-0.27208	-0.05651	0.0943	-0.13607	0.41838	-0.09228	0.3913	0.00843	0.17103	0.13016	-0.14836	0.70124	-0.06579	0.07019	-0.12903	0.63361	-0.0517	0.01181	-0.21602	-0.00206	0.60046
9000060000	FOXD4	9	1	0.03921	0.14095	0.32685	0	0.01195	0.3358	0.64433	0.18744	0.01822	0.85063	0.2161	0.0568	0.56881	0.25438	0.24385	0.15527	-0.03378	0.30278	0.16263	0.29174	0.12671	0.64916	-0.60837	-0.06747	-0.11243	-0.27208	-0.05651	0.0943	-0.13607	0.41838	-0.09228	0.3913	0.00843	0.17103	0.13016	-0.14836	0.70124	-0.06579	0.07019	-0.12903	0.63361	-0.0517	0.01181	-0.21602	-0.00206	0.60046
9019260000	DENND4C	16	1	0.04126	0.0106	-0.46406	0	-0.0683	-0.02607	0.48098	-0.44132	-0.03763	0.35945	-0.03626	0.00485	0.16828	-0.03093	-0.1858	-0.01766	-0.0612	-0.01798	0.05586	-0.12495	-0.33936	0.22284	-0.4146	-0.2581	-0.42756	0.04292	0.03963	-0.17237	0.00883	-0.08302	-0.00711	0.29671	-0.22437	-0.2663	-0.03451	-0.26361	-0.07329	0.05195	-0.02112	0.01767	-0.05461	-0.02032	-0.00842	0.02949	-0.00511	-0.09551
9021060000	IFNB1	11	1	-0.56084	0.04705	-0.46406	0	-0.0683	-0.02607	0.2533	-0.23243	0.00707	0.05377	-0.03626	0.00485	-0.01759	-0.0242	-0.09955	-0.01766	-0.01987	-0.01798	0.05586	0.07795	-0.74204	-0.05126	-0.1115	-0.04355	-0.42756	0.04292	0.03963	-0.17237	-0.41827	0.02673	-0.00711	0.12251	0.06267	0.05034	-0.07378	-0.31052	-0.07329	0.05195	-0.02112	0.01767	-0.05461	-0.02032	-0.00842	0.02949	-0.03159	-0.09551
9021160000	IFNA21	13	1	-0.22415	0.04705	-0.46406	0	-0.0683	-0.02607	0.2533	-0.23243	0.00707	0.05377	-0.03626	0.00485	-0.01759	-0.0242	-0.09955	0.31027	-0.01987	0.25977	0.05586	0.07795	-0.74204	-0.05126	-0.48636	-0.04355	-0.42756	0.04292	0.03963	-0.17237	-0.41827	0.02673	-0.00711	0.12251	0.06267	0.05034	-0.07378	-0.31052	-0.07329	0.05195	-0.02112	0.01767	-0.05461	-0.02032	-0.00842	0.02949	-0.03159	-0.09551
9021160000	IFNA17	13	7	-0.22415	0.04705	-0.46406	0	-0.0683	-0.02607	0.2533	-0.23243	0.00707	0.05377	-0.03626	0.00485	-0.01759	-0.0242	-0.09955	0.31027	-0.01987	0.25977	0.05586	0.07795	-0.74204	-0.05126	-0.48636	-0.04355	-0.42756	0.04292	0.03963	-0.17237	-0.41827	0.02673	-0.00711	0.12251	0.06267	0.05034	-0.07378	-0.31052	-0.07329	0.05195	-0.02112	0.01767	-0.05461	-0.02032	-0.00842	0.02949	-0.03159	-0.09551
9021960000	CDKN2A	26	1	-0.58527	-2.20119	-1.46364	0	-0.0683	-0.02607	0.2533	-0.80955	0.00707	-0.38534	-0.03626	0.00485	-0.83131	-0.0242	-0.36197	0.00689	-0.01987	0.0099	0.05586	0.07795	-1.44513	-0.05126	-0.9003	-0.04355	-0.42756	-0.73493	0.03963	-0.50359	-0.41827	0.02673	-0.00711	-0.08872	0.06267	0.05034	-0.07378	-0.58846	-0.07329	0.05195	-0.02112	-0.27059	-0.05461	-0.02032	-0.00842	0.02949	-0.0448	-0.59069
9026960000	LRRC19	10	2	0.03104	0.03486	-0.45065	0	-0.0683	-0.02607	0.4967	-0.03448	0.00707	0.81329	-0.03626	0.00485	-0.42013	0.00677	0.00733	0.00689	-0.01987	0.0099	0.05586	0.5117	-0.77133	0.30997	-0.42071	-0.04692	-0.42756	0.05062	0.03963	-0.17483	0.03697	0.02673	-0.00711	-0.08872	0.09699	0.05034	-0.07378	0.02937	-0.07329	0.05195	-0.02112	0.03548	-0.05461	-0.02032	-0.00842	0.02949	-0.02029	-0.11516
9027460000	IFNK	9	1	0.03104	0.03486	-0.45065	0	-0.0683	-0.02607	-0.33001	-0.03448	0.00707	-0.17511	-0.03626	0.00485	-0.42013	0.00677	-0.44609	-0.02494	-0.01987	0.0099	0.05586	-0.13018	-0.32304	-0.10377	-0.05793	-0.04692	-0.42756	0.05062	0.03963	-0.17483	0.03697	0.02673	-0.00711	-0.08872	0.09699	0.05034	-0.07378	0.02937	-0.07329	0.05195	-0.02112	0.03548	-0.05461	-0.02032	-0.00842	0.02949	-0.02029	-0.11516
9032360000	DDX58	9	1	0.03104	0.03486	-0.41562	0	-0.0683	-0.02607	0.01297	-0.33224	-0.02083	-0.17511	-0.03626	0.00485	-0.11812	0.00677	-0.34912	-0.02494	-0.01987	0.0099	-0.0493	0.09013	-0.32304	-0.10377	-0.05793	-0.04692	-0.42756	0.05062	0.03963	-0.06007	-0.16684	0.02673	-0.00711	-0.08872	0.09699	-0.01574	-0.00727	0.02937	-0.07329	-0.06582	-0.02112	-0.03086	-0.05461	-0.02032	-0.0222	0.02949	-0.06834	-0.11516
9033360000	AQP7	15	1	0.03104	-0.20675	-0.41562	0	-0.03122	0.04485	0.39524	0.00859	-0.02083	0.19922	-0.03626	-0.03345	0.09778	0.00677	-0.14919	-0.02494	-0.01987	0.0099	-0.0493	0.08164	-0.32304	0.1697	-0.49936	-0.31723	-0.42756	0.05062	-0.19901	-0.06007	-0.16684	0.02673	-0.00711	0.11979	-0.11037	-0.01574	-0.00727	-0.13339	0.19354	-0.06582	-0.02112	-0.03086	-0.05461	-0.02032	-0.0222	0.02949	-0.06834	0.0325
9035160000	UNC13B	13	1	0.03104	-0.04715	-0.41562	0	-0.03122	0.04485	1.0537	0.00859	-0.02083	1.00357	-0.03626	-0.03345	0.09778	0.00677	-0.03254	-0.02494	-0.01987	0.45487	-0.0493	0.08164	-0.32304	0.66751	-0.49936	-0.11159	-0.42756	-0.03522	-0.01957	-0.07122	-0.16684	0.02673	-0.00711	0.11979	-0.11037	-0.01574	-0.00727	-0.13339	0.19354	-0.06582	-0.02112	-0.03086	0.66658	-0.02032	-0.0222	-0.06042	-0.06834	0.57457
9035560000	CCDC107	13	1	0.03104	-0.04715	-0.41562	0	-0.03122	0.04485	0.40419	0.00859	-0.02083	0.08676	-0.03626	-0.03345	0.09778	0.00677	-0.07752	-0.02494	-0.01987	0.11229	-0.0493	0.08164	-0.32304	0.18446	-0.37676	-0.11159	-0.42756	-0.03522	-0.01957	-0.07122	-0.16684	0.02673	-0.00711	0.11979	-0.11037	-0.01574	-0.00727	-0.13339	-0.05613	-0.06582	-0.02112	-0.03086	0.08756	-0.02032	-0.0222	-0.06042	-0.06834	-0.00485
9035560000	FAM166B	13	1	0.03104	-0.04715	-0.41562	0	-0.03122	0.04485	0.40419	0.00859	-0.02083	0.08676	-0.03626	-0.03345	0.09778	0.00677	-0.07752	-0.02494	-0.01987	0.11229	-0.0493	0.08164	-0.32304	0.18446	-0.37676	-0.11159	-0.42756	-0.03522	-0.01957	-0.07122	-0.16684	0.02673	-0.00711	0.11979	-0.11037	-0.01574	-0.00727	-0.13339	-0.05613	-0.06582	-0.02112	-0.03086	0.08756	-0.02032	-0.0222	-0.06042	-0.06834	-0.00485
9035860000	HRCT1	14	8	0.03104	-0.04715	-0.41562	0	-0.03122	0.04485	0.40419	0.00859	-0.02083	0.08676	-0.03626	-0.03345	0.09778	0.00677	-0.07752	-0.02494	-0.01987	0.11229	-0.0493	0.08164	-0.32304	0.18446	-0.37676	-0.11159	-0.42756	-0.03522	-0.01957	-0.07122	-0.16684	0.02673	-0.00711	0.11979	-0.11037	-0.01574	-0.00727	-0.13339	-0.05613	-0.06582	-0.02112	-0.03086	0.08756	-0.02032	-0.0222	-0.06042	-0.06834	-0.00485
9038360000	IGFBPL1	14	1	0.04939	-0.04715	-0.41562	0	-0.03122	-0.55186	-0.25663	-0.42915	-0.02083	0.08676	-0.03626	-0.03345	-0.40644	0.00677	-0.34542	-0.02494	-0.01987	0.11229	-0.0493	-0.15537	-0.24613	-0.07357	-0.16777	-0.11159	-0.11692	-0.03522	-0.01957	-0.07122	-0.10519	-0.03738	-0.00711	-0.09215	-0.18983	-0.01574	-0.08498	-0.11391	-0.05613	-0.06582	-0.02112	-0.03086	0.08756	-0.02032	-0.0222	-0.06042	-0.1308	-0.00485
9043563698	FAM75A6	15	2	0.04939	-0.04715	-0.46161	0	-0.03122	-0.55186	-0.25663	-0.42915	-0.02083	-0.16665	-0.03626	-0.03345	-0.40644	0.00677	-0.34542	-0.02494	-0.01987	-0.08953	-0.0493	-0.15537	-0.24613	-0.07357	-0.16777	-0.11159	-0.11692	-0.03522	-0.01957	-0.07122	-0.10519	-0.03738	-0.00711	-0.09215	-0.18983	-0.27784	-0.08498	-0.11391	-0.05613	-0.06582	-0.02112	-0.03086	-0.11341	-0.02032	-0.0222	-0.06042	-0.1308	-0.00485
9067866296	ANKRD20A1	14	1	0.04939	-0.04715	-0.46161	0	-0.03122	-0.55186	-0.25663	-0.42915	-0.02083	-0.16665	-0.03626	-0.03345	-0.40644	0.00677	-0.34542	-0.02494	-0.01987	-0.08953	-0.0493	-0.15537	-0.24613	-0.07357	-0.16777	-0.11159	-0.11692	-0.03522	-0.01957	-0.07122	-0.10519	-0.03738	-0.00711	-0.09215	-0.18983	-0.27784	-0.08498	-0.11391	-0.05613	-0.06582	-0.02112	-0.03086	-0.11341	-0.02032	-0.0222	-0.06042	-0.1308	-0.00485
9070885468	FOXD4L3	18	5	0.04939	-0.04715	-0.46161	0	-0.03122	-0.55186	-0.25663	-0.42915	-0.02083	-0.16665	-0.03626	-0.03345	-0.40644	0.00677	-0.34542	-0.02494	-0.01987	-0.51504	-0.47579	-0.15537	-0.24613	-0.07357	-0.16777	-0.11159	-0.36305	-0.03522	-0.01957	-0.07122	-0.10519	-0.03738	-0.00711	-0.09215	-0.18983	-0.27784	-0.08498	0.21534	-0.05613	-0.06582	-0.02112	-0.03086	-0.11341	-0.02032	-0.0222	-0.06042	-0.1308	-0.00485
9071685468	TJP2	19	1	0.04939	-0.04715	-0.46161	0	-0.03122	-0.55186	0.12777	-0.02705	-0.02083	-0.16665	-0.03626	-0.03345	-0.40644	0.00677	-0.34542	-0.02494	-0.01987	-0.51504	-0.47579	-0.15537	-0.24613	-0.07357	-0.28325	-0.11159	-0.36305	0.0099	-0.01957	-0.07122	-0.10519	-0.03738	-0.00711	-0.09215	-0.18983	-0.27784	-0.08498	0.21534	-0.05613	0.01427	-0.02112	-0.03086	-0.11341	-0.02032	-0.0222	-0.06042	-0.05809	-0.00485
9074585468	C9orf57	18	1	0.04939	0.01854	-0.46161	0	-0.03122	-0.55186	0.66049	-0.02705	-0.02083	-0.24616	-0.03626	-0.03345	-0.39483	-0.06402	-0.05813	-0.02494	-0.01987	-0.51211	-0.47579	-0.05071	-0.24613	-0.09663	-0.4267	-0.11159	-0.36305	0.0099	-0.01957	-0.07122	0.10946	-0.03738	-0.00711	-0.05332	-0.18983	-0.27784	-0.08498	0.21534	-0.05613	0.01427	-0.02112	-0.00338	-0.11341	-0.02032	-0.0222	-0.06042	-0.01773	-0.08677
9079585468	FOXB2	18	1	0.04939	0.01134	-0.46161	0	-0.03122	-0.55186	-0.54112	-0.02705	-0.02083	-0.15171	-0.03626	-0.03345	-0.39483	-0.20947	-0.0316	-0.02494	-0.11882	-0.51211	-0.51324	-0.07811	-0.24613	-0.21308	-0.19731	-0.13006	-0.36305	0.0099	-0.01957	-0.07122	-0.44973	-0.03738	-0.02774	-0.05332	-0.18983	-0.34528	-0.08498	-0.05772	-0.05613	0.01427	-0.02112	-0.00338	-0.11341	-0.02032	-0.0222	-0.00472	-0.02346	-0.08677
9090485468	CDK20	25	1	0.04939	-0.03408	-0.49031	0	-0.03122	-0.57065	-0.343	-0.02705	-0.04283	-0.20687	-0.03626	-0.03345	-0.38367	-0.40552	-0.06909	-0.02494	-0.11882	-0.51211	-0.51324	-0.22813	-0.30102	-0.07119	-0.26734	-0.15343	-0.41683	-0.38119	-0.05792	-0.07122	-0.53424	-0.15777	-0.02774	-0.09702	-0.25688	-0.34528	-0.0879	-0.09315	-0.05613	0.01427	-0.02112	-0.06468	-0.11341	-0.05209	-0.0222	-0.00472	-0.10994	-0.08677
9090485468	FAM75C1	25	4	0.04939	-0.03408	-0.49031	0	-0.03122	-0.57065	-0.343	-0.02705	-0.04283	-0.20687	-0.03626	-0.03345	-0.38367	-0.40552	-0.06909	-0.02494	-0.11882	-0.51211	-0.51324	-0.22813	-0.30102	-0.07119	-0.26734	-0.15343	-0.41683	-0.38119	-0.05792	-0.07122	-0.53424	-0.15777	-0.02774	-0.09702	-0.25688	-0.34528	-0.0879	-0.09315	-0.05613	0.01427	-0.02112	-0.06468	-0.11341	-0.05209	-0.0222	-0.00472	-0.10994	-0.08677
9097428796	C9orf3	21	1	0.04939	-0.06626	-0.43602	0	-0.03412	-0.52293	-0.03092	-0.02705	-0.0617	-0.00398	-0.03088	-0.08785	-0.27718	-0.07073	0.05961	-0.02494	-0.1559	-0.45045	-0.50266	-0.04076	-0.30102	0.05539	-0.38934	-0.17339	-0.46221	-0.41646	-0.05792	-0.07122	-0.56013	0.0211	-0.02774	0.13424	-0.25688	-0.34528	-0.13729	-0.09315	0.03371	-0.05014	-0.06983	-0.06468	-0.02363	-0.0387	-0.0222	-0.02664	-0.09418	0.01301
9098128796	PTCH1	23	1	0.04939	-0.06626	-0.43602	0	-0.03412	-0.52293	-0.03092	-0.02705	-0.0617	-0.00398	-0.03088	-0.08785	-0.27718	0.00454	0.05961	-0.02494	-0.1559	-0.45045	-0.50266	-0.04076	-0.30102	0.05539	-0.38934	-0.17339	-0.46221	-0.41646	-0.05792	-0.07122	-0.56013	-0.24273	-0.02774	0.13424	-0.25688	-0.34528	-0.13729	-0.09315	0.03371	-0.05014	-0.06983	-0.06468	-0.02363	-0.0387	-0.0222	-0.02664	0.12845	0.01301
9099628796	FAM22G	23	1	0.04939	-0.06626	-0.47071	0	-0.01478	-0.53484	-0.108	-0.02705	-0.0617	-0.0357	-0.03088	-0.08785	-0.30986	0.02579	0.05961	-0.02494	-0.1559	-0.45045	-0.50266	-0.02203	-0.30102	0.43104	-0.38934	-0.20328	-0.46221	-0.41646	-0.05792	-0.07122	-0.56013	-0.24273	-0.02774	0.13424	-0.25688	-0.28159	-0.13729	-0.09315	0.03371	-0.05014	-0.06983	-0.06468	-0.02363	-0.0387	-0.0222	-0.02664	-0.08897	0.01301
9100928796	TBC1D2	25	1	0.04939	-0.06626	-0.47071	0	-0.01478	-0.53484	0.46436	0.0046	-0.00846	0.26788	-0.03088	-0.30287	-0.30986	-0.06353	0.15721	-0.02494	-0.06359	-0.45045	-0.50266	0.27857	-0.50551	0.21561	-0.72937	-0.41157	-0.46221	-0.41646	-0.10863	-0.07122	-0.12188	-0.24273	-0.02774	0.13424	-0.25688	-0.28159	-0.13729	-0.02833	0.03371	-0.05014	-0.06983	-0.06468	-0.02363	-0.02037	-0.0222	-0.02664	-0.07715	-0.06465
9103328796	MURC	20	1	0.04939	-0.02283	-0.45323	0	-0.02516	-0.53484	-0.71021	0.0046	-0.00846	-0.28071	-0.03088	-0.01049	-0.84989	0.00609	-0.15446	-0.02494	-0.06359	-0.51591	-0.50266	-0.1939	-0.22671	0.07154	-0.26334	-0.0753	-0.46221	-0.30543	-0.00133	-0.07122	-0.01934	-0.02711	-0.02774	-0.06417	-0.16277	-0.28159	-0.13729	-0.02833	-0.06085	0.05628	-0.01999	-0.00598	-0.07589	-0.02037	-0.0222	-0.02664	-0.07715	-0.06465
9107528796	ABCA1	9	2	0.04939	-0.02283	-0.45323	0	-0.02516	-0.0105	0.09979	0.26522	-0.04805	-0.21567	-0.03088	-0.04894	-0.07039	-0.04488	0.01878	-0.0325	-0.06359	-0.00289	-0.50266	0.03848	0.20967	-0.06866	-0.12661	0.03603	-0.46221	-0.0118	0.02974	-0.07122	-0.01934	-0.02711	-0.02774	-0.06417	-0.16277	-0.31466	0.09177	0.02019	-0.06085	-0.00103	-0.01999	-0.00598	-0.07589	-0.02037	-0.0222	-0.02664	-0.07715	0.14392
9130228796	FAM129B	11	1	0.04939	-0.12832	-0.40304	0	-0.02516	0.01771	0.27319	-0.02803	-0.05437	0.0877	0.03892	-0.36453	0.03694	0.07735	0.1903	-0.0325	-0.04407	0.19676	-0.20302	0.06785	-0.31885	0.40863	-0.51056	-0.21617	-0.03759	-0.16434	-0.16144	-0.30639	-0.09663	0.02493	-0.02774	0.42119	-0.14538	-0.04518	0.04903	0.07653	0.37933	-0.02582	-0.06274	-0.11732	0.02954	-0.03258	-0.0222	-0.18262	-0.09975	0.22417
9131028796	TRUB2	11	1	0.04939	-0.12832	-0.40304	0	-0.02516	0.2443	0.62509	-0.02803	-0.05437	0.53741	0.03892	-0.1595	0.18313	0.07735	0.1903	-0.0325	-0.04407	0.19676	-0.20302	0.45215	-0.31885	0.40863	-0.51056	-0.21617	-0.03759	-0.16434	-0.16144	-0.30639	-0.09663	0.02493	-0.02774	0.42119	-0.14538	-0.04518	0.04903	0.07653	0.37933	-0.02582	-0.06274	-0.11732	0.47192	-0.03258	-0.0222	-0.18262	-0.09975	0.5041
9131528796	ENDOG	13	1	0.27847	-0.12832	-0.40304	0	-0.02516	0.2443	0.62509	0.29571	-0.05437	0.53741	0.03892	-0.1595	0.18313	0.07735	0.1903	-0.0325	-0.04407	0.19676	-0.20302	0.45215	-0.31885	0.40863	-0.51056	-0.21617	-0.03759	-0.16434	-0.16144	-0.30639	-0.09663	0.02493	-0.02774	0.42119	-0.14538	-0.04518	0.11819	0.07653	0.37933	-0.42165	-0.06274	-0.11732	0.47192	-0.03258	-0.0222	-0.64717	-0.09975	0.5041
9131628796	DOLK	13	1	0.27847	-0.12832	-0.40304	0	-0.02516	0.2443	0.62509	0.29571	-0.05437	0.53741	0.03892	-0.1595	0.18313	0.07735	0.1903	-0.0325	-0.04407	0.19676	-0.20302	0.45215	-0.31885	0.40863	-0.51056	-0.21617	-0.03759	-0.16434	-0.16144	-0.30639	-0.09663	0.02493	-0.02774	0.42119	-0.14538	-0.04518	0.11819	0.07653	0.37933	-0.42165	-0.06274	-0.11732	0.47192	-0.03258	-0.0222	-0.64717	-0.09975	0.5041
9131628796	LRRC8A	13	1	0.27847	-0.12832	-0.40304	0	-0.02516	0.2443	0.62509	0.29571	-0.05437	0.53741	0.03892	-0.1595	0.18313	0.07735	0.1903	-0.0325	-0.04407	0.19676	-0.20302	0.45215	-0.31885	0.40863	-0.51056	-0.21617	-0.03759	-0.16434	-0.16144	-0.30639	-0.09663	0.02493	-0.02774	0.42119	-0.14538	-0.04518	0.11819	0.07653	0.37933	-0.42165	-0.06274	-0.11732	0.47192	-0.03258	-0.0222	-0.64717	-0.09975	0.5041
9132328796	ASB6	14	2	0.07812	-0.12832	-0.40304	0	-0.02516	0.03878	0.62509	0.29571	-0.05437	0.53741	0.03892	-0.1595	0.18313	0.07735	0.1903	-0.0325	-0.04407	0.19676	-0.20302	0.04322	-0.31885	0.40863	-0.51056	-0.21617	-0.61677	-0.16434	-0.16144	-0.30639	-0.20027	0.02493	-0.02774	0.42119	-0.14538	-0.04518	0.11819	0.07653	0.37933	-0.17173	-0.06274	-0.11732	0.47192	-0.03258	-0.0222	-0.21761	-0.09975	0.5041
9133873060	LAMC3	12	1	0.07812	-0.12832	-0.40304	0	-0.02516	0.09449	0.62509	0.29571	-0.05437	0.20721	0.03892	-0.1595	0.18313	-0.07364	0.1903	-0.0325	-0.04407	0.19676	-0.20302	-0.0709	-0.31885	0.25204	-0.23208	-0.21617	-0.10992	-0.16434	-0.16144	-0.30639	-0.20027	0.02493	-0.02774	0.42119	-0.14538	-0.10057	0.11819	0.07653	0.37933	-0.17173	-0.06274	-0.11732	0.15687	-0.03258	-0.0222	-0.21761	-0.09975	0.38858
9133973060	NUP214	12	1	0.07812	-0.12832	-0.40304	0	-0.02516	0.09449	0.62509	0.29571	-0.05437	0.20721	0.03892	-0.1595	0.18313	-0.07364	0.1903	-0.0325	-0.04407	0.19676	-0.20302	-0.0709	-0.31885	0.25204	-0.23208	-0.21617	-0.10992	-0.16434	-0.16144	-0.30639	-0.20027	0.02493	-0.02774	0.42119	-0.14538	-0.10057	0.11819	0.07653	0.37933	-0.17173	-0.06274	-0.11732	0.15687	-0.03258	-0.0222	-0.21761	-0.09975	0.38858
9135873060	CEL	14	2	0.07812	-0.12832	-0.40304	0	-0.02516	0.09449	0.4442	-0.01919	-0.05437	0.20721	0.03892	-0.20596	0.18313	0.19008	0.1903	-0.0325	-0.14778	0.19676	-0.20302	0.12744	-0.83303	0.18783	-0.38063	-0.21617	-0.10992	-0.16434	-0.16144	-0.30639	-0.20027	0.02493	-0.02774	0.11645	-0.14538	-0.10057	0.11819	0.07653	0.12391	-0.17173	-0.10908	-0.11732	0.15687	-0.03258	-0.0222	-0.14677	-0.09975	0.38858
9137741193	FCN2	9	1	0.07812	-0.12832	-0.61823	0	-0.02516	-0.54402	-0.41176	-0.01919	-0.17131	-0.14891	0.03892	-0.20596	0.0351	-0.01264	-0.148	-0.0325	-0.14778	0.07266	-0.20302	-0.19639	-0.2832	0.18783	-0.10639	-0.21617	-0.10992	-0.16434	-0.16144	-0.06987	0.16074	-0.17537	-0.02774	0.11645	-0.14538	-0.10057	0.11819	0.07653	0.12391	-0.17173	-0.10908	-0.11732	0.15687	-0.03258	-0.0222	-0.14677	-0.09975	0.38858
9139466997	EGFL7	12	1	0.07812	-0.12832	-0.25357	0	0.2028	-0.3132	0.57946	0.27324	-0.17131	0.4765	0.03892	-0.20596	0.33518	0.21335	0.29768	-0.0325	-0.14778	0.29257	-0.20302	0.32948	-0.2832	0.43711	-0.52823	-0.21617	-0.10992	-0.16434	-0.16144	-0.06987	0.41036	0.06762	-0.02774	0.47551	-0.14538	-0.10057	0.11819	0.07653	0.55458	-0.17173	-0.10908	-0.11732	0.81367	-0.03258	-0.0222	-0.14677	-0.30064	0.74206
9139666997	MAMDC4	10	1	0.07812	-0.12832	-0.25357	0	0.2028	0.00193	0.57946	0.27324	-0.17131	0.4765	0.03892	-0.20596	0.33518	0.21335	0.29768	-0.0325	-0.14778	0.29257	-0.20302	0.32948	-0.2832	0.43711	-0.52823	-0.21617	-0.10992	-0.16434	-0.16144	-0.06987	0.41036	0.06762	-0.02774	0.47551	-0.14538	-0.10057	0.11819	0.07653	0.55458	-0.17173	-0.10908	-0.11732	0.81367	-0.03258	-0.0222	-0.14677	-0.08837	0.74206
9139866997	FUT7	11	1	0.07812	-0.12832	-0.25357	0	0.2028	0.00193	0.57946	0.27324	-0.17131	0.4765	0.03892	-0.20596	0.33518	0.21335	0.29768	-0.0325	-0.14778	0.29257	-0.20302	0.32948	-0.2832	0.43711	-0.52823	-0.21617	-0.10992	-0.16434	-0.16144	-0.06987	0.00088	0.06762	-0.02774	0.47551	-0.14538	-0.10057	0.11819	0.07653	0.55458	-0.17173	-0.10908	-0.11732	0.81367	-0.03258	-0.0222	-0.14677	-0.31309	0.74206
9139866997	LCNL1	11	2	0.07812	-0.12832	-0.25357	0	0.2028	0.00193	0.57946	0.27324	-0.17131	0.4765	0.03892	-0.20596	0.33518	0.21335	0.29768	-0.0325	-0.14778	0.29257	-0.20302	0.32948	-0.2832	0.43711	-0.52823	-0.21617	-0.10992	-0.16434	-0.16144	-0.06987	0.00088	0.06762	-0.02774	0.47551	-0.14538	-0.10057	0.11819	0.07653	0.55458	-0.17173	-0.10908	-0.11732	0.81367	-0.03258	-0.0222	-0.14677	-0.31309	0.74206
9139966997	DPP7	11	1	0.07812	-0.12832	-0.25357	0	0.2028	0.00193	0.57946	0.27324	-0.17131	0.4765	0.03892	-0.20596	0.33518	0.21335	0.29768	-0.0325	-0.14778	0.29257	-0.20302	0.32948	-0.2832	0.43711	-0.52823	-0.21617	-0.10992	-0.16434	-0.16144	-0.06987	0.00088	0.06762	-0.02774	0.47551	-0.14538	-0.10057	0.11819	0.07653	0.55458	-0.17173	-0.10908	-0.11732	0.81367	-0.03258	-0.0222	-0.14677	-0.31309	0.74206
9140066997	FAM166A	12	1	0.07812	-0.12832	-0.25357	0	0.2028	0.00193	0.57946	0.27324	-0.17131	0.4765	0.03892	-0.20596	0.33518	0.21335	0.29768	-0.0325	-0.14778	0.29257	-0.20302	0.32948	-0.2832	0.86465	-0.52823	-0.21617	-0.10992	-0.16434	-0.16144	-0.06987	0.00088	0.06762	-0.02774	0.47551	-0.14538	-0.10057	0.11819	0.07653	0.55458	-0.17173	-0.10908	-0.11732	0.81367	-0.03258	-0.0222	-0.14677	-0.31309	0.74206
9140066997	RNF224	12	1	0.07812	-0.12832	-0.25357	0	0.2028	0.00193	0.57946	0.27324	-0.17131	0.4765	0.03892	-0.20596	0.33518	0.21335	0.29768	-0.0325	-0.14778	0.29257	-0.20302	0.32948	-0.2832	0.86465	-0.52823	-0.21617	-0.10992	-0.16434	-0.16144	-0.06987	0.00088	0.06762	-0.02774	0.47551	-0.14538	-0.10057	0.11819	0.07653	0.55458	-0.17173	-0.10908	-0.11732	0.81367	-0.03258	-0.0222	-0.14677	-0.31309	0.74206
9140266997	PNPLA7	13	2	0.07812	-0.12832	-0.25357	0	0.2028	-0.42147	0.57946	0.27324	-0.17131	0.4765	0.03892	-0.20596	0.33518	0.21335	0.29768	-0.0325	-0.14778	0.29257	-0.20302	0.32948	-0.2832	0.44485	-0.52823	-0.61204	-0.10992	-0.16434	-0.16144	-0.06987	0.00088	0.06762	-0.02774	0.47551	-0.14538	-0.10057	0.11819	0.07653	0.22812	-0.17173	-0.10908	-0.11732	0.22978	-0.03258	-0.0222	-0.14677	-0.10421	0.38501
10012110000	DHTKD1	23	1	0.07297	-0.03255	-0.43799	0	-0.61428	0.06372	0.37754	-0.37246	-0.03313	-0.03659	-0.00898	-0.03774	-0.14228	0.10669	0.23429	-0.00441	-0.00721	-0.46329	-0.32041	0.02173	-0.41429	0.28526	-0.2779	-0.20569	-0.34985	-0.40079	-0.05682	0.02366	-0.13564	-0.07615	-0.01679	0.17565	-0.31853	-0.31015	0.01869	0.2561	0.32533	-0.1712	-0.0419	-0.02576	0.04563	-0.02705	-0.05787	-0.0281	0.06694	-0.21905
10012310000	CAMK1D	23	1	0.07297	-0.03255	-0.43799	0	-0.61428	0.06372	0.37754	-0.37246	-0.03313	-0.03659	-0.00898	-0.03774	-0.14228	0.10669	0.23429	-0.00441	-0.00721	-0.46329	-0.07166	0.02173	-0.41429	0.28526	-0.2779	-0.20569	-0.34985	-0.40079	-0.05682	0.02366	-0.13564	-0.07615	-0.01679	0.17565	-0.31853	-0.31015	0.01869	0.2561	0.32533	-0.1712	-0.0419	-0.02576	0.04563	-0.02705	-0.05787	-0.25376	0.06694	-0.21905
10020974675	NEBL	21	1	-0.61067	-0.02593	-0.45234	0	-0.01937	-0.00373	-0.17775	-0.37246	-0.01693	-0.34334	-0.34435	-0.03774	-0.0765	-0.02452	-0.02975	-0.03806	-0.06284	-0.46329	0.03574	0.0485	-0.37191	-0.01271	-0.28268	-0.05465	-0.01302	-0.33793	-0.05682	0.03545	-0.06506	-0.00999	-0.01679	-0.0694	-0.23873	-0.32983	0.01869	0.34514	-0.03943	-0.03402	-0.0419	-0.02576	-0.02587	-0.02705	-0.05787	-0.05363	0.02509	-0.28249
10026174675	MYO3A	21	2	-0.61067	-0.05497	-0.51023	0	-0.0229	-0.01253	-0.39096	-0.40455	-0.02421	-0.46737	-0.34439	-0.03774	-0.29019	-0.00206	-0.10349	-0.02952	-0.05979	-0.48117	-0.0166	-0.08379	-0.38497	-0.17438	-0.33457	-0.13007	-0.01302	0.26541	-0.05965	0.03545	-0.06506	-0.19636	-0.01679	-0.10526	-0.23873	-0.32983	-0.00986	0.13669	-0.13625	-0.03402	-0.02689	-0.02576	-0.01323	-0.02705	-0.05787	-0.05363	0.02509	-0.27794
10027274675	ANKRD26	23	1	-0.61067	-0.05497	-0.44966	0	-0.0229	-0.01253	0.26607	-0.40455	-0.02421	0.01633	-0.34439	-0.03774	-0.29019	-0.00206	0.14052	-0.02952	-0.05979	-0.48117	-0.0166	-0.08379	-0.38497	0.09498	-0.47297	-0.13007	-0.01302	0.26541	-0.05965	-0.23961	-0.11803	-0.19636	-0.01679	-0.04222	-0.23873	-0.32983	-0.00986	0.13669	-0.13625	-0.03402	-0.02689	-0.02576	-0.01323	-0.02705	-0.05787	-0.05363	0.02509	-0.27794
10027674675	PTCHD3	22	3	-0.61067	-0.05497	-0.44966	0	-0.0229	-0.01253	0.26607	-0.40455	-0.02421	0.01633	-0.34439	-0.03774	-0.29019	-0.00206	0.14052	-0.02952	-0.05979	-0.48117	-0.0166	-0.08379	-0.38497	0.09498	-0.47297	-0.13007	-0.01302	0.26541	-0.05965	-0.23961	-0.11803	-0.19636	-0.01679	-0.04222	-0.23873	-0.32983	-0.00986	0.13669	-0.13625	-0.03402	-0.02689	-0.02576	-0.01323	-0.02705	-0.05787	-0.05363	0.02509	-0.27794
10028774675	WAC	24	1	-0.61067	-0.05497	-0.44966	0	-0.02999	-0.01253	0.44016	-0.40455	-0.02421	-0.00304	-0.34439	-0.03774	-0.29019	-0.00206	0.21915	-0.02952	-0.05979	-0.48117	-0.06542	0.3063	-0.38497	-0.15222	-0.47297	-0.13007	-0.01302	-0.41109	-0.05965	-0.23961	-0.11803	-0.19636	-0.01679	0.25212	-0.23873	-0.32983	-0.00986	0.13669	-0.13625	-0.03402	-0.02689	-0.02576	-0.01323	-0.02705	-0.05787	-0.05363	0.02509	-0.27794
10031574675	ZEB1	29	4	-0.61067	-0.05497	-0.44966	0	-0.64462	-0.01253	0.01732	-0.40455	-0.02421	-0.23522	-0.34439	-0.03774	0.09569	-0.93778	0.14837	-0.02952	-0.05979	-0.48117	-0.06542	0.07654	-0.82049	-0.15222	-0.46593	-0.12432	-0.01302	-0.84209	-0.05965	-0.17748	-0.11803	-0.35376	-0.01679	0.14913	-0.23873	-0.32983	-0.00986	-0.06446	-0.13625	-0.03402	-0.02689	-0.02576	-0.01323	-0.02705	-0.05787	-0.05363	0.02509	-0.27794
10032674675	CCDC7	29	8	0.06784	-0.05497	-0.38026	0	-0.58412	0.00304	0.95725	-0.40455	0.24428	0.57927	-0.34439	-0.03774	-0.22985	0.0361	0.35222	-0.02952	0.17538	-0.50292	-0.06542	0.86242	-0.82923	-0.07103	-0.46593	-0.12432	-0.00858	-0.31641	-0.05965	-0.39547	-0.11803	0.0079	-0.01679	0.14913	-0.23873	-0.32983	-0.00986	-0.79574	-0.13625	-0.03402	-0.02689	-0.02576	-0.01323	0.3259	-0.05787	-0.06012	0.02509	-0.27794
10037374675	ANKRD30A	26	5	-0.00898	-0.07287	-0.48861	0	-0.04849	0.00304	-0.38756	-0.40455	-0.03761	-0.34037	-0.34439	-0.03774	-0.11273	-0.03936	-0.02619	-0.02952	-0.07397	-0.50292	-0.05324	-0.11449	-0.41277	-0.19336	-0.34267	-0.1431	-0.49888	-0.4103	-0.05814	0.02145	-0.02839	-0.20698	-0.01679	-0.04108	-0.23873	-0.32983	-0.00986	0.18505	-0.20887	-0.03402	-0.02689	-0.02576	-0.01323	-0.04717	-0.05787	-0.06012	0.02509	-0.27794
10038074675	ZNF248	24	1	-0.00898	-0.07287	-0.48861	0	-0.04849	0.00304	-0.38756	-0.40455	-0.03761	-0.34037	-0.34439	-0.03774	-0.11273	-0.03936	-0.02619	-0.02952	-0.07397	-0.50292	-0.05324	-0.11449	-0.41277	-0.19336	-0.34267	-0.1431	-0.49888	0.18905	-0.05814	0.02145	-0.02839	-0.20698	-0.01679	-0.04108	-0.23873	-0.32983	-0.00986	0.18505	-0.20887	-0.03402	-0.02689	-0.02576	-0.01323	-0.04717	-0.05787	-0.06012	0.02509	-0.27794
10043046687	ZNF33B	23	1	-0.62315	-0.00656	-0.48861	0	-0.04849	-0.54614	-0.27206	-0.40455	-0.114	-0.34037	-0.35457	-0.07453	-0.26655	-0.03936	0.12877	-0.95138	-0.35117	-0.50292	-0.08776	-0.11449	-0.67942	0.06706	-0.62181	-0.03898	0.14908	-0.03631	-0.05814	0.02145	-0.02839	-0.20698	-0.01679	-0.04108	-0.23873	-0.02369	-0.00986	0.18505	-0.20887	-0.03402	-0.02689	-0.02576	-0.01323	-0.04717	-0.05787	-0.06012	0.02509	-0.27794
10046926964	SYT15	20	1	-0.62315	-0.00656	-0.17382	0	-0.04849	-0.04344	0.74025	-0.34948	0.12228	-0.43436	-0.35457	-0.07453	-0.09813	-0.03936	0.34006	-0.05287	-0.03089	-0.50292	0.00639	-0.18757	-0.39994	0.12181	-0.41393	-0.03898	0.14908	0.23888	-0.05814	-0.22621	-0.02839	-0.00041	-0.01679	0.0327	-0.23873	-0.02369	-0.00986	-0.06685	-0.249	0.03623	-0.02689	-0.02576	-0.03816	-0.01139	-0.01097	0.02454	0.02509	-0.29477
10047679169	FAM21B	23	1	-0.62315	-0.00656	-0.46292	0	-0.04849	-0.04344	-0.30518	-0.34948	-0.11351	-0.43436	-0.35457	-0.07453	-0.09813	-0.03936	-0.0919	-0.05287	-0.03089	-0.50292	0.00639	-0.18757	-0.39994	-0.18987	-0.41393	-0.03898	-0.47795	0.23888	0.42893	-0.22621	-0.02839	-0.00041	-0.01679	0.0327	-0.23873	-0.02369	-0.00986	0.25748	-0.249	0.03623	-0.02689	-0.02576	-0.03816	-0.01139	-0.01097	0.02454	0.02509	-0.29477
10049345536	FRMPD2	24	1	-0.62315	-0.00656	-0.46292	0	-0.04849	-0.04344	-0.52224	-0.34948	-0.11351	-0.43436	-0.35457	-0.07453	-0.33209	-0.03936	-0.0919	-0.05287	-0.03089	-0.50292	0.00639	-0.18757	-0.39994	-0.18987	-0.41393	-0.03898	-0.47795	-0.38716	0.03532	-0.22621	-0.02839	-0.00041	-0.01679	0.0327	-0.23873	-0.02369	-0.00986	0.25748	-0.249	0.03623	-0.02689	-0.02576	-0.03816	-0.01139	-0.01097	0.02454	0.02509	-0.29477
10050245536	FAM170B	24	1	-0.62315	-0.00656	-0.46292	0	-0.04849	-0.04344	-0.47949	-0.34948	-0.11351	-0.43436	-0.35457	-0.07453	-0.33209	-0.03936	-0.0919	-0.05287	-0.03089	-0.50292	0.00639	-0.18757	-0.39994	-0.18987	-0.41393	-0.03898	-0.47795	-0.38716	0.03532	-0.22621	-0.02839	-0.00041	-0.01679	0.0327	-0.23873	-0.02369	-0.00986	0.25748	-0.249	0.03623	-0.02689	-0.02576	-0.03816	-0.01139	-0.01097	0.02454	0.02509	-0.29477
10050645536	ERCC6	24	1	-0.62315	-0.00656	-0.46292	0	-0.04849	-0.04344	-0.47949	-0.34948	-0.01792	-0.43436	-0.35457	-0.07453	-0.33209	-0.03936	-0.0919	-0.05287	-0.03089	-0.50292	0.00639	-0.18757	-0.3377	-0.18987	-0.41393	-0.03898	-0.47795	-0.38716	0.03532	-0.22621	-0.02839	-0.00041	-0.01679	0.0327	-0.23873	-0.02369	-0.00986	0.25748	-0.249	0.03623	-0.02689	-0.02576	-0.03816	-0.01139	-0.01097	0.02454	0.02509	-0.29477
10050845536	C10orf53	24	1	-0.62315	-0.00656	-0.46292	0	-0.04849	-0.04344	-0.5858	-0.34948	-0.01792	-0.43436	-0.35457	-0.07453	-0.33209	-0.03936	-0.0919	-0.05287	-0.03089	-0.50292	0.00639	-0.18757	-0.3377	-0.18987	-0.41393	-0.03898	-0.47795	-0.38716	0.03532	-0.22621	-0.02839	-0.00041	-0.01679	0.0327	-0.23873	-0.02369	-0.00986	0.25748	-0.249	0.03623	-0.02689	-0.02576	-0.03816	-0.01139	-0.01097	0.02454	0.02509	-0.29477
10051698845	AGAP6	21	2	-0.62315	-0.00656	-0.46292	0	-0.04849	-0.04344	0.26148	-0.34948	-0.01792	-0.13155	-0.35457	-0.07453	-0.33209	-0.03936	0.14371	-0.05287	-0.03089	-0.50292	0.00639	0.2104	-0.3377	-0.18987	-0.48332	-0.03898	-0.47795	0.17684	0.03532	-0.22621	-0.02839	-0.00041	-0.01679	0.0327	-0.13133	-0.02369	-0.00986	0.25748	-0.249	0.03623	-0.02689	-0.02576	-0.03816	-0.01139	-0.01097	0.02454	0.02509	-0.29477
10055498845	PCDH15	25	2	-0.62315	0.03684	-0.46292	0	-0.04849	-0.00833	0.0188	-0.34948	0.00895	-0.36462	-0.35457	-0.00417	-0.35221	-0.03936	-0.01431	0.00392	-0.0042	-0.50292	0.07345	0.15374	-0.28811	-0.24215	-0.27705	-0.03898	-0.47795	-0.29466	0.03532	-0.22621	-0.02839	-0.00041	-0.01679	-0.09114	-0.13133	0.08683	-0.00986	0.25748	-0.249	0.03623	-0.02689	0.03299	-0.03816	-0.01139	-0.01097	0.02454	0.02509	-0.33509
10063598845	ARID5B	23	1	-0.62315	0.03684	-0.22554	0	-0.60087	-0.00833	0.72743	-0.34948	0.00895	0.24483	-0.35457	-0.00417	-0.0795	-0.03936	-0.01431	0.00392	-0.0042	-0.50292	-0.17973	-0.05889	-0.32563	-0.02772	-0.54941	-0.03898	-0.48305	-0.29466	0.03532	-0.22621	-0.00215	-0.00041	-0.01679	-0.09114	-0.13133	0.08683	-0.00986	0.25748	-0.249	0.03623	-0.02689	0.03299	-0.03816	-0.01139	-0.01097	0.02454	0.02509	-0.33509
10069798845	MYPN	27	1	-0.62315	-0.05286	-0.38184	0	-0.62751	-0.00833	0.64892	-0.0384	0.00895	0.06017	-0.32365	-0.00417	-0.18137	0.0015	0.00293	-0.035	0.00483	-0.50292	-0.15017	0.02873	-0.53284	0.15486	-0.58241	-0.03898	-0.48305	-0.36427	-0.06822	-0.22621	-0.10779	-0.00404	-0.01679	0.1865	-0.14344	-0.32492	-0.00986	0.05354	-0.20425	0.03623	-0.03463	0.03299	-0.00451	-0.01934	-0.04513	0.02454	0.02509	0.11223
10070898845	HKDC1	25	1	-0.62315	-0.05286	-0.15953	0	-0.5841	-0.00833	0.59634	-0.0384	-0.10203	0.06017	-0.32365	-0.00417	-0.18137	0.0015	0.22658	-0.035	-0.0814	-0.50292	-0.15017	0.02873	-0.53284	0.15486	-0.58241	-0.16084	-0.48305	-0.36427	-0.06822	-0.22621	-0.10779	-0.00404	-0.01679	0.1865	-0.14344	-0.32492	0.20755	0.05354	0.09232	-0.00396	-0.03463	-0.02286	0.20165	-0.01934	-0.04513	-0.04063	0.02509	0.11223
10073098845	CDH23	27	1	-0.62315	-0.05286	-0.52772	0	-0.02454	-0.00833	0.01582	-0.25074	-0.06621	-0.01807	-0.32365	-0.00417	-0.14882	0.0015	-0.07463	-0.035	-0.0814	-0.50292	-0.08053	-0.24224	-0.45182	0.02627	-0.58241	-0.16084	-0.48305	-0.36427	-0.06822	-0.22621	-0.10779	-0.22206	-0.01679	0.22417	-0.04261	-0.32492	0.00059	0.08619	-0.14292	-0.00396	-0.03463	-0.02286	0.13016	-0.01934	0.21368	-0.04063	0.02509	0.25483
10077498845	C10orf11	25	1	-0.62315	-0.05286	-0.54548	0	-0.02454	-0.00833	-0.32118	-0.41938	-0.06621	-0.26887	-0.04302	-0.03955	-0.29079	0.0015	0.15566	-0.035	-0.0814	-0.50292	-0.08053	-0.16359	-0.36987	-0.14735	-0.36787	-0.16084	-0.48305	-0.36427	-0.06822	0.02371	-0.03082	-0.06454	-0.01679	-0.09929	-0.04261	-0.32492	0.00059	0.23767	-0.20083	-0.00396	-0.03463	-0.02286	-0.0841	-0.01934	-0.02208	-0.04063	0.02509	-0.02811
10088398845	LDB3	24	2	-0.62315	-0.00126	-0.44591	0	-0.02454	-0.00833	0.26274	-0.40534	-0.06621	-0.13118	-0.04302	-0.03955	-0.29079	-0.05678	0.15043	-0.035	-0.0814	-0.50292	-0.01748	-0.02748	-0.36987	-0.02486	-0.45982	-0.06639	-0.49738	-0.36489	0.00547	0.02371	-0.2518	-0.06454	-0.01679	-0.03922	0.04712	-0.32492	0.00059	-0.01892	-0.20083	-0.00396	-0.03463	-0.02286	0.13129	-0.01934	-0.02208	-0.04063	0.02509	-0.02811
10089598845	PTEN	23	1	-1.12096	-0.00126	-0.44591	0	-0.02454	-0.00833	0.81637	-0.40534	0.23403	-0.13118	-0.04302	-0.03955	-0.29079	-0.00465	0.15043	-0.035	0.29554	-0.50292	-0.01748	0.52799	-0.36987	-0.02486	-0.45982	-0.06639	-0.49738	-0.36489	0.00547	0.02371	-0.04948	0.37815	-0.01679	0.50903	0.04712	-0.32492	0.00059	-0.01892	-0.20083	-0.00396	-0.03463	-0.02286	0.13129	-0.01934	-0.02208	-0.04063	0.02509	-0.02811
10090498845	LIPM	22	1	-0.84609	-0.00126	-0.44591	0	-0.02454	-0.00833	0.103	-0.40534	0.0314	-0.70454	0.00225	-0.03955	-0.29079	-0.00465	0.15043	-0.035	0.02384	-0.50292	-0.01748	0.08353	-0.36987	-0.15127	-0.45982	-0.06639	-0.49738	-0.33047	0.00547	0.02371	-0.04948	0.02283	-0.01679	-0.03666	0.04712	-0.32492	0.00059	-0.01892	-0.20083	-0.00396	-0.03463	-0.02286	-0.01846	-0.01934	-0.02208	-0.04063	0.02509	-0.02811
10090698845	FAS	23	1	-0.61882	-0.00126	-0.44591	0	-0.02454	-0.00833	0.36654	-0.40534	0.0314	-0.70454	0.00225	-0.03955	-0.29079	-0.00465	0.15043	-0.035	0.02384	-0.50292	-0.01748	0.08353	-0.36987	-0.15127	-0.45982	-0.06639	-0.49738	-0.33047	0.00547	0.02371	-0.04948	0.02283	-0.01679	0.27021	0.04712	-0.32492	0.00059	-0.08291	-0.20083	-0.00396	-0.03463	-0.02286	-0.01846	-0.01934	-0.02208	-0.04063	0.02509	-0.02811
10095698845	PLCE1	23	1	-0.61882	-0.04517	-0.46127	0	-0.02454	-0.00833	-0.37413	-0.40534	-0.03469	-0.3452	0.00225	-0.03955	-0.29079	-0.00465	-0.07269	-0.01949	0.00047	-0.50292	-0.01748	-0.12359	-0.36987	-0.18388	-0.46831	-0.17826	-0.49738	-0.40676	-0.06091	0.02371	0.22718	-0.22494	-0.01679	-0.11159	-0.06641	-0.32492	0.00059	-0.08291	-0.20083	-0.07643	-0.03463	-0.02286	-0.01846	-0.01934	-0.02208	-0.04063	-0.09833	-0.01006
10102698845	SFXN3	28	1	-0.61882	-0.10032	-0.46127	0	-0.02454	-0.00833	0.46982	-0.40534	-0.03469	-0.12336	0.00225	-0.03955	-0.14806	0.04435	0.12597	-0.01949	-0.05552	-0.22588	-0.48244	0.52072	-0.42117	0.00477	-0.60192	-0.23664	-0.49738	-0.40676	-0.10805	0.02371	-0.15346	-0.22494	-0.01679	0.28575	-0.31649	-0.32492	-0.04183	-0.08291	-0.20083	-0.07643	-0.03463	-0.02286	0.18477	-0.01934	-0.02208	-0.04063	-0.09833	0.19002
10105098845	TAF5	29	1	-0.61882	-0.32068	-0.46127	0	-0.02454	-0.48349	0.46982	-0.40534	-0.03469	-0.10517	-0.04124	-0.49498	-0.14806	0.04435	-0.12296	-0.01949	-0.05552	-0.52106	-0.20601	0.0948	-0.42117	0.00181	-0.57646	-0.23664	-0.49738	-0.40676	-0.10805	0.02371	-0.15346	0.00079	-0.01679	0.28575	-0.31649	-0.32492	-0.04183	-0.03622	0.0544	-0.07643	-0.03463	-0.02286	0.18477	-0.01934	-0.02208	-0.01491	-0.09833	-0.14595
10105198845	CALHM2	28	1	-0.61882	0.00463	-0.46127	0	-0.02454	-0.48349	0.46982	-0.40534	-0.03469	-0.10517	-0.04124	-0.49498	-0.14806	0.04435	0.12549	-0.01949	-0.05552	-0.52106	-0.20601	0.0948	-0.42117	0.00181	-0.57646	-0.23664	-0.49738	-0.40676	-0.10805	0.02371	-0.15346	0.00079	-0.01679	0.28575	-0.31649	-0.32492	-0.04183	-0.03622	0.0544	-0.07643	-0.03463	-0.02286	0.18477	-0.01934	-0.02208	-0.01491	-0.09833	-0.14595
10116598845	TRUB1	25	1	-0.61882	-0.04062	-0.49066	0	-0.01401	-0.02558	-0.01692	-0.40534	-0.06206	-0.37035	-0.04124	-0.06567	-0.30962	-0.00923	-0.06857	-0.01949	-0.05552	-0.52106	-0.02274	-0.11803	-0.37381	-0.17739	-0.38551	-0.13269	-0.53025	-0.37885	-0.04301	0.02371	-0.0728	-0.09555	-0.04298	-0.04057	-0.21279	-0.32492	-0.01178	-0.03622	-0.23868	-0.02582	-0.03463	-0.02286	-0.0439	-0.03253	0.01236	-0.01491	-0.09833	-0.02693
10118298845	PNLIPRP1	25	1	-0.61882	-0.04062	-0.49066	0	-0.01401	-0.02558	-0.35697	-0.40534	-0.06206	-0.37035	-0.04124	-0.06567	-0.30962	-0.00923	-0.06857	-0.01949	-0.05552	-0.52106	-0.02274	-0.11803	-0.37381	-0.17739	-0.38551	-0.13269	-0.53025	0.18053	-0.04301	0.02371	-0.0728	-0.09555	-0.04298	-0.04057	-0.21279	-0.32492	-0.01178	-0.03622	-0.23868	-0.02582	-0.03463	-0.02286	-0.0439	-0.03253	0.01236	-0.01491	-0.09833	-0.02693
10120798845	FAM45A	24	1	-0.61882	-0.04062	-0.49066	0	-0.01401	-0.02558	0.62808	-0.40534	-0.06206	0.0932	-0.04124	-0.06567	-0.30962	-0.00923	-0.06857	-0.049	-0.05552	-0.52106	-0.06185	0.31253	-0.6739	0.12267	-0.73792	-0.13269	-0.53025	0.17721	-0.04301	0.02371	-0.0728	0.18899	-0.04298	0.31335	-0.21279	-0.32492	-0.01178	-0.03622	-0.23868	-0.02582	-0.03463	-0.02286	-0.0439	0.20029	0.01236	-0.01491	-0.09833	-0.02693
10123698845	TACC2	24	2	-0.61882	-0.04062	-0.49066	0	-0.01401	-0.02558	-0.11919	-0.40534	-0.06206	-0.38354	-0.04124	-0.06567	-0.28174	-0.00923	-0.10317	-0.049	-0.05552	-0.52106	-0.06185	-0.1926	-0.39781	-0.15138	-0.3892	-0.13269	-0.53025	-0.41927	-0.04301	0.02371	-0.0728	-0.13276	-0.04298	-0.0893	-0.21279	-0.32492	-0.01178	-0.06701	-0.23751	-0.02582	-0.03463	-0.02286	-0.0439	-0.07522	0.01236	-0.04826	-0.09833	-0.02693
10123998845	BTBD16	25	1	-0.61882	-0.04062	-0.49066	0	-0.01401	-0.02558	-0.66765	-0.40534	-0.12674	-0.38354	-0.04124	-0.06567	-0.28174	-0.00923	-0.10317	-0.049	-0.10989	-0.52106	-0.06185	-0.1926	-0.39781	-0.15138	-0.3892	-0.20664	-0.53025	-0.41927	-0.04301	0.02371	-0.0728	-0.13276	-0.04298	-0.0893	-0.21279	-0.32492	-0.01178	-0.06701	-0.23751	-0.02582	-0.03463	-0.02286	-0.0439	-0.07522	0.01236	-0.04826	-0.09833	-0.02693
10124798845	HMX3	24	1	-0.26809	-0.04062	-0.03882	0	-0.01401	-0.02558	0.65397	-0.40534	-0.12674	-0.38354	-0.04124	-0.06567	-0.28174	-0.00923	0.23659	-0.049	-0.10989	-0.52106	-0.06185	-0.1926	-0.39781	-0.15138	-0.3892	-0.20664	-0.53025	-0.41927	-0.04301	0.02371	-0.0728	-0.13276	-0.04298	-0.0893	-0.21279	-0.32492	-0.01178	-0.06701	-0.23751	-0.02582	-0.03463	-0.02286	-0.0439	-0.07522	0.01236	-0.04826	-0.09833	-0.02693
10127569472	FANK1	24	1	-0.66874	-0.04062	-0.31441	0	-0.0203	-0.07011	-0.57972	-0.49235	-0.12674	-0.38354	-0.04124	-0.06567	-0.28174	-0.00923	-0.1188	-0.049	-0.10989	-0.52106	-0.06185	-0.20691	-0.39781	-0.16125	-0.38366	-0.20664	-0.53025	0.23918	-0.04301	0.02371	-0.0728	-0.16674	-0.04298	-0.08893	-0.21279	-0.32492	-0.01178	-0.06701	-0.23541	-0.02582	-0.09004	-0.02286	-0.0439	-0.09103	0.01236	-0.04826	-0.09833	-0.01739
10134977527	ADAM8	24	1	-0.66874	-0.04062	-0.27659	0	-0.0203	0.13012	0.66669	-0.12604	-0.12674	-0.16217	-0.04124	-0.06567	0.22788	-0.00923	0.15612	-0.049	-0.10989	-0.31624	-0.06185	-0.26654	-0.39781	0.19231	-0.70435	-0.44458	-0.53025	-0.47636	-0.04301	0.02371	-0.0728	-0.16674	-0.04298	0.26508	-0.21279	-0.40773	-0.01178	-0.06701	0.02566	-0.16527	-0.09004	-0.02286	0.23046	-0.09103	0.01236	-0.25475	-0.09833	0.22536
11000610000	CDHR5	16	1	0.04705	-0.06229	0.22493	0	-0.01569	0.05435	0.53297	-0.02852	-0.24664	0.41561	0.02444	-0.23469	0.21358	0.00161	0.16237	-0.1142	-0.12175	0.24835	-0.22382	0.12636	-0.1955	0.38178	-0.59033	-0.28625	-0.21395	-0.19151	-0.21362	-0.16943	-0.0711	0.15652	-0.01244	0.30983	-0.14576	-0.02622	0.06803	-0.24226	0.26879	-0.27868	-0.01354	-0.22639	0.44024	-0.01631	-0.00113	-0.25349	-0.03103	0.25421
11000710000	PDDC1	16	1	0.04705	-0.06229	0.22493	0	-0.01569	0.05435	0.53297	-0.02852	-0.24664	0.41561	0.02444	-0.23469	0.21358	0.00161	0.16237	-0.1142	-0.12175	0.24835	-0.22382	0.12636	-0.1955	0.38178	-0.59033	-0.28625	-0.21395	-0.19151	-0.21362	-0.16943	-0.0711	0.15652	-0.01244	0.30983	-0.14576	-0.02622	0.06803	-0.24226	0.26879	-0.27868	-0.01354	-0.22639	0.44024	-0.01631	-0.00113	-0.25349	-0.03103	0.25421
11000710000	PIDD	16	1	0.04705	-0.06229	0.22493	0	-0.01569	0.05435	0.53297	-0.02852	-0.24664	0.41561	0.02444	-0.23469	0.21358	0.00161	0.16237	-0.1142	-0.12175	0.24835	-0.22382	0.12636	-0.1955	0.38178	-0.59033	-0.28625	-0.21395	-0.19151	-0.21362	-0.16943	-0.0711	0.15652	-0.01244	0.30983	-0.14576	-0.02622	0.06803	-0.24226	0.26879	-0.27868	-0.01354	-0.22639	0.44024	-0.01631	-0.00113	-0.25349	-0.03103	0.25421
11001010000	MUC2	17	4	0.04705	-0.06229	-0.07714	0	-0.01569	0.05435	-0.28342	-0.02852	-0.24664	0.41561	0.02444	-0.23469	0.21358	0.00161	0.16237	-0.42185	-0.12175	-0.19723	-0.22382	0.12636	-0.1955	0.38178	-0.59033	-0.28625	-0.21395	-0.19151	-0.21362	0.03278	-0.0711	-0.34392	-0.01244	0.30983	-0.14576	-0.02622	0.06803	-0.04114	0.26879	-0.27868	-0.01354	-0.22639	0.44024	-0.01631	-0.00113	-0.25349	-0.03103	0.25421
11001010000	MUC6	17	5	0.04705	-0.06229	-0.07714	0	-0.01569	0.05435	-0.28342	-0.02852	-0.24664	0.41561	0.02444	-0.23469	0.21358	0.00161	0.16237	-0.42185	-0.12175	-0.19723	-0.22382	0.12636	-0.1955	0.38178	-0.59033	-0.28625	-0.21395	-0.19151	-0.21362	0.03278	-0.0711	-0.34392	-0.01244	0.30983	-0.14576	-0.02622	0.06803	-0.04114	0.26879	-0.27868	-0.01354	-0.22639	0.44024	-0.01631	-0.00113	-0.25349	-0.03103	0.25421
11001110000	MUC5B	17	2	0.04705	-0.06229	-0.07714	0	-0.01569	0.05435	-0.28342	-0.02852	-0.24664	0.41561	0.02444	-0.23469	0.21358	0.00161	0.16237	-0.42185	-0.12175	-0.19723	-0.22382	0.12636	-0.1955	0.38178	-0.59033	-0.28625	-0.21395	-0.19151	-0.21362	0.03278	-0.0711	-0.34392	-0.01244	0.30983	-0.14576	-0.02622	0.06803	-0.04114	0.26879	-0.27868	-0.01354	-0.22639	0.44024	-0.01631	-0.00113	-0.25349	-0.03103	0.25421
11001562759	KRTAP5-4	10	1	0.04705	-0.06229	0.06379	0	-0.01569	0.05435	0.15031	-0.02852	-0.05236	0.04633	0.02444	-0.23469	0.13949	0.00161	0.16237	-0.02732	-0.12175	0.19161	-0.22382	-0.15289	-0.1955	0.15416	-0.39152	-0.28625	-0.01852	-0.19151	-0.21362	0.03278	-0.0711	0.05805	-0.01244	0.30983	-0.14576	-0.02622	0.06803	-0.04114	0.26879	-0.06048	-0.01354	-0.22639	0.1899	-0.01631	-0.00113	-0.03091	-0.03103	0.25421
11002062759	INS-IGF2	9	1	0.04705	-0.06229	0.06379	0	-0.01569	0.05435	0.15031	-0.02852	-0.05236	0.04633	0.02444	-0.23469	0.13949	0.00161	0.16237	-0.02732	-0.12175	0.19161	-0.22382	-0.15289	-0.1955	0.15416	-0.39152	-0.28625	-0.01852	-0.19151	-0.21362	0.03278	-0.0711	0.05805	-0.01244	0.30983	-0.14576	-0.02622	0.06803	-0.04114	0.26879	-0.06048	-0.01354	0.00362	0.1899	-0.01631	-0.00113	-0.03091	-0.03103	0.25421
11046362759	CHRM4	13	1	0.02174	-0.0353	0.08592	0	-0.00391	-0.53627	0.49324	-0.0223	-0.072	0.31735	-0.00894	-0.07852	0.16025	-0.01901	0.19535	-0.02732	-0.07965	0.06902	-0.20149	0.04933	-0.23703	0.25856	-0.35322	-0.30156	-0.02063	-0.20247	-0.00425	0.03278	-0.22	-0.00754	-0.01244	0.27119	0.05305	-0.06514	-0.00702	-0.22576	0.17805	-0.02427	-0.048	0.01046	0.00412	-0.02828	-0.0127	-0.0144	-0.03103	0.04545
11047962759	PTPRJ	16	1	0.02174	-0.0353	0.08592	0	-0.64946	-0.53627	0.49324	-0.0223	-0.072	0.31735	-0.00894	-0.07852	0.16025	-0.01901	0.19535	-0.02732	-0.07965	0.06902	-0.27054	0.04933	-0.23703	0.25856	-0.40726	-0.30156	-0.02063	-0.20247	-0.00425	0.03278	-0.22	-0.00754	-0.01244	0.27119	-0.19579	-0.06514	-0.00702	-0.22576	0.17805	-0.02427	-0.048	0.01046	0.36292	-0.02828	-0.0127	-0.21588	-0.03103	-0.09161
11057144205	SLC43A3	10	1	0.04981	-0.03929	0.08592	0	-0.07949	-0.53627	0.55335	-0.0223	-0.03442	0.45141	-0.05589	-0.04916	0.17281	-0.01901	0.18144	-0.02732	-0.06315	0.19662	-0.19365	-0.01667	0.01435	0.27983	-0.31335	-0.06213	-0.04354	0.00069	-0.08117	0.03278	-0.00923	-0.03532	-0.01244	0.30571	-0.02516	-0.01151	-0.00702	-0.05973	0.34777	-0.02427	-0.048	0.01046	0.10023	-0.02828	-0.0127	-0.09253	-0.06749	0.22672
11064644205	GPHA2	10	1	0.04981	-0.03929	0.10955	0	0.02442	0.07018	0.90638	-0.0223	-0.04991	0.81481	0.00708	-0.16101	0.1582	0.09429	0.2863	-0.03765	0.00389	0.1904	-0.21758	0.55171	-0.14495	0.30488	-0.71352	-0.22321	-0.04354	-0.06036	-0.08117	0.03278	-0.15818	0.27204	-0.01244	0.42746	-0.12749	-0.01151	0.1937	-0.15769	0.44878	-0.12044	-0.048	-0.11319	0.44801	-0.01043	-0.0127	-0.09253	-0.06749	0.36667
11064744205	NAALADL1	10	1	0.04981	-0.11065	0.10955	0	0.02442	0.07018	0.90638	-0.0223	-0.04991	0.81481	0.00708	-0.16101	0.1582	0.09429	0.2863	-0.03765	0.00389	0.1904	-0.21758	0.55171	-0.14495	0.54106	-0.71352	-0.22321	-0.04354	-0.06036	-0.08117	0.03278	-0.15818	0.27204	-0.01244	0.42746	-0.12749	-0.36535	0.1937	-0.15769	0.44878	-0.12044	-0.048	-0.11319	0.44801	-0.01043	-0.0127	-0.09253	-0.06749	0.36667
11064744205	BATF2	10	1	0.04981	-0.11065	0.10955	0	0.02442	0.07018	0.90638	-0.0223	-0.04991	0.81481	0.00708	-0.16101	0.1582	0.09429	0.2863	-0.03765	0.00389	0.1904	-0.21758	0.55171	-0.14495	0.54106	-0.71352	-0.22321	-0.04354	-0.06036	-0.08117	0.03278	-0.15818	0.27204	-0.01244	0.42746	-0.12749	-0.36535	0.1937	-0.15769	0.44878	-0.12044	-0.048	-0.11319	0.44801	-0.01043	-0.0127	-0.09253	-0.06749	0.36667
11065044205	DPF2	9	1	0.04981	-0.11065	0.10955	0	0.02442	0.27779	0.90638	-0.0223	-0.04991	0.81481	0.00708	-0.16101	0.1582	0.09429	0.2863	-0.03765	0.00389	0.1904	-0.21758	0.55171	-0.14495	0.54106	-0.71352	-0.22321	-0.04354	-0.06036	-0.08117	0.03278	-0.15818	0.27204	-0.01244	0.42746	-0.12749	-0.09731	0.1937	-0.15769	0.44878	-0.12044	-0.048	-0.11319	0.44801	-0.01043	-0.0127	-0.09253	-0.06749	0.36667
11065244205	EHBP1L1	9	1	0.04981	-0.11065	0.34379	0	0.02442	0.27779	0.90638	-0.0223	-0.04991	0.81481	0.00708	-0.16101	0.1582	0.09429	0.2863	-0.03765	0.00389	0.1904	-0.21758	0.55171	-0.14495	0.54106	-0.71352	-0.22321	-0.04354	-0.06036	-0.08117	0.03278	-0.15818	0.27204	-0.01244	0.42746	-0.12749	-0.09731	0.1937	-0.15769	0.44878	-0.12044	-0.048	-0.11319	0.44801	-0.01043	-0.0127	-0.09253	-0.06749	0.36667
11065644205	CTSW	9	1	0.04981	-0.11065	0.34379	0	0.281	0.27779	0.90638	-0.0223	-0.04991	0.81481	0.32748	-0.16101	0.391	0.29908	0.2863	-0.03765	0.00389	0.22206	-0.21758	0.55171	-0.14495	0.54106	-0.71352	-0.22321	-0.04354	-0.06036	-0.08117	0.03278	-0.15818	0.27204	-0.01244	0.42746	-0.12749	-0.09731	0.1937	-0.15769	0.44878	-0.12044	-0.048	-0.11319	0.44801	-0.01043	-0.0127	-0.09253	-0.06749	0.81001
11067044205	SSH3	9	1	0.04981	-0.1642	0.42118	0	0.04971	0.27779	0.63877	-0.0223	-0.09149	0.43042	-0.01004	-0.16101	0.18332	0.03833	0.2863	-0.03765	-0.06793	0.22206	-0.21758	0.19957	-0.14495	0.25024	-0.51317	-0.22321	-0.04354	-0.14569	-0.08117	0.03278	-0.14097	0.01919	-0.01244	0.42746	-0.12749	-0.09731	0.1937	-0.15769	0.44878	-0.12044	-0.048	-0.11319	0.44801	-0.01043	-0.0127	-0.09253	-0.06749	0.25466
11067144205	TMEM134	9	1	0.04981	0.06873	0.42118	0	0.04971	0.27779	0.63877	-0.0223	-0.09149	0.43042	-0.01004	-0.16101	0.18332	0.03833	0.2863	-0.03765	-0.06793	0.22206	-0.21758	0.19957	-0.14495	0.63777	-0.51317	-0.22321	-0.04354	-0.14569	-0.08117	0.03278	-0.14097	0.01919	-0.01244	0.42746	-0.12749	-0.09731	0.1937	-0.15769	0.44878	-0.12044	-0.048	-0.11319	0.44801	-0.01043	-0.0127	-0.09253	-0.06749	0.25466
11112787584	NCAM1	10	2	-0.63393	-0.02723	0.02724	0	-0.03618	-0.03429	-0.35428	0.01281	-0.0585	-0.40128	-0.03992	-0.05373	-0.05605	-0.39773	-0.38552	-0.02914	-0.0427	0.01447	-0.02367	-0.18329	-0.01799	-0.30091	0.07585	-0.10052	0.0061	-0.01233	-0.02884	-0.02541	-0.50881	-0.06077	-0.01244	-0.1531	0.00057	-0.02555	0.01806	-0.02704	-0.1958	0.01149	-0.04415	-0.01389	-0.10506	-0.02361	-0.0127	-0.03659	-0.05409	-0.05986
11113587584	CLDN25	10	1	-0.63393	-0.02723	0.02724	0	-0.03618	-0.03429	-0.55657	0.01281	-0.0585	-0.40128	-0.03992	-0.05373	-0.05605	-0.39773	-0.38552	-0.02914	-0.0427	0.01447	-0.02367	-0.18329	-0.01799	-0.30091	0.07585	-0.10052	0.0061	-0.01233	-0.02884	-0.02541	-0.50881	-0.06077	-0.01244	-0.1531	0.00057	-0.02555	0.01806	-0.02704	-0.1958	0.01149	-0.04415	-0.01389	-0.10506	-0.02361	-0.0127	-0.03659	-0.05409	-0.05986
11113887584	ZBTB16	9	1	-0.63393	-0.02723	0.02724	0	-0.03618	-0.03429	0.28494	0.01281	-0.0585	-0.18175	-0.03992	-0.05373	-0.05605	-0.39773	-0.38552	-0.02914	-0.0427	0.01447	-0.02367	-0.18329	-0.01799	-0.07418	-0.18743	-0.10052	0.0061	-0.01233	-0.04597	-0.02541	-0.50881	-0.06077	-0.01244	0.13177	0.00057	-0.02555	0.01806	-0.02704	-0.1958	0.01149	-0.04415	-0.01389	-0.10506	-0.02361	-0.0127	-0.03659	-0.05409	-0.05986
11116687584	APOA1	10	1	0.05939	-0.02723	0.23191	0	-0.03618	0.16778	0.67139	0.06699	-0.0585	0.15376	-0.07863	-0.05373	0.16873	-0.39773	-0.06826	-0.02914	0.0949	0.01447	-0.02367	0.25691	-0.01799	0.03707	-0.36863	-0.10052	0.0061	-0.01233	-0.04597	-0.028	-0.50881	-0.15284	-0.01244	0.39987	0.00057	-0.02555	0.01806	-0.0813	0.02819	-0.03032	-0.04415	-0.01389	0.26152	-0.02093	-0.0127	-0.03659	-0.05409	0.17791
11118087584	MPZL3	11	1	0.05939	-0.02723	0.24028	0	-0.00981	0.12338	0.71424	0.08078	-0.0585	0.2054	0.49799	-0.05373	0.20762	-0.20178	-0.06134	-0.02914	0.01744	0.23317	-0.03786	0.40503	-0.22387	0.05822	-0.47667	-0.10052	0.0061	-0.01233	-0.04597	-0.028	-0.50881	0.56773	-0.01244	0.37756	0.00057	-0.02555	0.01806	-0.0813	0.02819	-0.03032	-0.04415	-0.01389	0.26152	-0.02093	-0.0127	-0.03659	-0.05409	0.17791
11118287584	MLL	10	1	0.05939	-0.02723	0.24028	0	-0.00981	0.12338	0.71424	0.08078	0.01189	0.2054	0.09033	-0.05373	0.20762	-0.20178	-0.06134	-0.02914	-0.05987	0.23317	-0.03786	0.40503	-0.22387	0.05822	-0.47667	-0.10052	0.0061	-0.10072	-0.04597	-0.028	-0.06947	0.21692	-0.01244	0.37756	0.00057	-0.02555	0.01806	-0.0813	0.02819	-0.03032	-0.04415	-0.01389	0.26152	-0.02093	-0.0127	-0.03659	-0.05409	0.17791
11128787584	TP53AIP1	10	1	0.04322	-0.02723	0.028	0	-0.58995	-0.03649	0.67675	-0.09494	-0.09175	0.13448	-0.021	-0.05373	-0.04778	-0.40179	-0.4521	-0.02914	-0.11737	0.03131	-0.03786	-0.2019	0.02892	0.30941	-0.00042	-0.08294	-0.48683	-0.0288	-0.05123	-0.028	-0.06947	-0.0248	-0.07501	-0.12508	0.0371	-0.02555	-0.06069	-0.01085	-0.03834	0.06189	-0.04415	-0.01389	0.20751	-0.08103	0.03243	-0.03659	-0.05409	0.2324
12000295739	SLC6A13	12	3	0.06264	-0.02819	0.04578	0	-0.01643	0.03764	-0.24558	-0.2672	-0.30791	0.20413	0.02672	-0.29263	0.05474	-0.126	-0.13995	-0.03635	-0.28947	0.11851	-0.12175	-0.35302	0.18145	0.11969	-0.31166	-0.18054	-0.03958	-0.26302	-0.08921	0.04209	-0.09958	0.08869	0.00554	0.26243	0.13829	-0.06534	-0.02347	-0.09166	0.09909	-0.08316	-0.05007	-0.0614	0.19926	-0.04487	-0.02465	-0.09819	-0.06507	0.09745
12002995739	TULP3	11	1	0.06264	-0.02819	-0.03372	0	-0.01643	0.00323	-0.21133	-0.16602	-0.07163	-0.23814	0.00591	-0.09091	0.05474	-0.06451	0.11084	-0.03635	-0.03063	0.11851	-0.12175	-0.18521	0.18145	0.03737	-0.07663	-0.18054	-0.03958	-0.05787	-0.08921	0.04209	-0.09958	-0.26673	0.00554	-0.06421	-0.3148	-0.06534	-0.02347	-0.09166	0.09909	-0.23062	-0.05007	-0.0614	-0.03749	-0.04487	-0.02465	-0.09819	-0.06507	0.09745
12006595739	NCAPD2	9	1	0.06264	-0.02819	0.20365	0	0.18776	0.29091	0.61229	0.07866	-0.03742	0.70134	0.00298	-0.09091	0.30825	0.22955	0.21616	-0.03635	-0.03063	0.2827	-0.12175	0.62106	0.18145	0.36417	-0.74153	-0.26826	-0.03958	-0.05787	-0.08921	0.04209	-0.07789	0.3142	0.00554	0.51522	-0.01494	-0.08349	-0.02347	-0.09166	0.45698	-0.02618	-0.05007	-0.0614	0.54908	0.00286	-0.02465	-0.04307	-0.06507	0.3939
12006895739	GPR162	11	2	0.06264	-0.02819	0.20365	0	0.18776	0.29091	0.61229	0.07866	-0.03742	0.70134	0.00298	-0.0533	0.30825	0.02518	0.21616	-0.03635	-0.03063	0.2827	-0.12175	0.62106	0.18145	0.36417	-0.74153	-0.26826	-0.03958	-0.05787	-0.08921	0.04209	-0.30933	0.3142	0.00554	0.51522	-0.01494	-0.08349	-0.02347	-0.09166	0.45698	-0.24365	-0.05007	-0.0614	0.54908	0.00286	-0.02465	-0.04307	-0.06507	0.3939
12012789876	CDKN1B	12	1	0.06264	-0.02819	0.12428	0	-0.59636	0.24022	0.77568	-0.31689	0.02736	0.50912	0.0328	-0.0533	0.18638	-0.00218	0.10693	-0.00401	0.01152	0.07427	-0.32195	0.53948	-0.18976	0.20247	-0.40349	-0.25774	0.01437	-0.01695	-0.00958	0.04209	-0.05414	0.33299	0.00554	0.26538	0.00197	0.04373	-0.0964	-0.0704	0.3652	-0.03438	-0.00698	0.01306	0.29002	0.00286	-0.02465	0.00941	-0.02118	0.1391
12012989876	GPRC5A	16	1	0.06264	-0.02819	0.12428	0	-0.59636	0.24022	0.77568	-0.31689	-0.23255	0.50912	-0.06021	-0.0533	0.18638	-0.05456	0.34489	-0.00401	0.01152	0.36166	-0.32195	-0.14062	-0.18976	0.4327	-0.40349	-0.25774	0.01437	-0.01695	-0.29897	0.04209	-0.32471	-0.11511	0.00554	0.26538	0.02457	0.04373	-0.0964	-0.0704	-0.05578	-0.03438	-0.00698	0.01306	-0.04514	0.00286	-0.02465	0.00941	-0.02118	0.1391
12013089876	GPRC5D	13	4	0.06264	-0.02819	0.12428	0	-0.59636	-0.02982	0.21113	-0.65789	-0.23255	-0.18784	-0.06021	-0.0533	-0.06196	-0.05456	-0.12299	-0.00401	0.01152	0.03036	-0.32195	-0.14062	-0.18976	-0.1053	-0.40349	-0.25774	0.01437	-0.01695	-0.29897	0.04209	-0.32471	-0.11511	0.00554	0.26538	0.02457	0.04373	-0.0964	-0.0704	-0.05578	-0.03438	-0.00698	0.01306	-0.04514	0.00286	-0.02465	0.00941	-0.02118	0.1391
12049406694	MLL2	9	2	0.0418	-0.01052	0.14216	0	0.10116	0.06522	0.67696	0.02623	-0.00964	0.66168	0.04544	-0.11585	0.19577	0.08586	0.24259	-0.02398	-0.00126	0.20145	-0.22126	0.55315	-0.01212	0.30357	-0.38409	-0.25118	-0.01304	0.00033	-0.02774	0.04209	-0.16306	0.0746	0.01212	0.52173	-0.09147	0.02024	0.00724	-0.06349	0.48566	-0.03733	-0.00698	0.01306	0.24087	0.00286	-0.02465	-0.25134	-0.06155	0.16913
12050806694	DIP2B	10	1	0.0418	-0.01052	0.14216	0	-0.09928	0.06522	0.67696	0.02623	-0.00964	0.23495	0.04544	-0.11585	0.19577	0.08586	0.24259	-0.02398	-0.00126	0.20145	-0.22126	0.09321	-0.01212	0.30357	-0.38409	-0.25118	-0.01304	-0.21262	-0.02774	0.04209	-0.16306	0.0746	0.01212	0.28617	-0.13435	-0.22931	0.00724	-0.06349	0.19882	-0.03733	-0.00698	0.01306	0.24087	0.00286	-0.02465	-0.04469	-0.06155	0.16913
12053606694	ESPL1	9	1	0.0418	-0.01052	0.14565	0	0.0101	0.06522	0.85368	0.02623	-0.00964	0.50897	0.04544	-0.32782	0.19959	0.13747	0.0036	-0.02398	-0.00126	0.20145	-0.01324	0.40673	-0.01327	0.35936	-0.50644	-0.36381	-0.01304	0.00507	-0.08313	0.04209	-0.16306	0.12606	0.01212	0.53469	-0.14685	-0.02233	0.22389	-0.06349	0.4094	-0.08089	-0.00698	0.01306	0.24087	0.00286	-0.02465	-0.04469	-0.06155	0.23203
12056506694	MYL6	9	1	0.0418	-0.01052	0.14565	0	0.05043	0.06522	0.80262	-0.01462	-0.00964	0.53202	0.04544	-0.05287	0.24733	0.50978	0.28953	-0.00458	-0.00126	0.25636	-0.01324	0.40088	0.02321	0.48223	-0.59253	-0.14077	-0.01304	0.00507	-0.15994	0.04209	-0.2148	0.12606	0.01212	0.42908	-0.15261	-0.02233	-0.0072	-0.22338	0.40896	-0.22418	-0.00698	0.01306	0.46665	0.00286	-0.02465	-0.04469	-0.06155	0.3103
12056606694	SLC39A5	9	1	0.0418	-0.01052	0.14565	0	0.05043	0.06522	0.80262	-0.01462	-0.00964	0.53202	0.04544	-0.05287	0.24733	0.50978	0.28953	-0.00458	-0.00126	0.25636	-0.01324	0.40088	0.02321	0.48223	-0.59253	-0.14077	-0.01304	0.00507	-0.15994	0.04209	-0.2148	0.12606	0.01212	0.42908	-0.15261	-0.02233	-0.0072	-0.22338	0.40896	-0.22418	-0.00698	0.01306	0.46665	0.00286	-0.02465	-0.04469	-0.06155	0.3103
12056606694	ANKRD52	9	1	0.0418	-0.01052	0.14565	0	0.05043	0.06522	0.80262	-0.01462	-0.00964	0.53202	0.04544	-0.05287	0.24733	0.50978	0.28953	-0.00458	-0.00126	0.25636	-0.01324	0.40088	0.02321	0.48223	-0.59253	-0.14077	-0.01304	0.00507	-0.15994	0.04209	-0.2148	0.12606	0.01212	0.42908	-0.15261	-0.02233	-0.0072	-0.22338	0.40896	-0.22418	-0.00698	0.01306	0.46665	0.00286	-0.02465	-0.04469	-0.06155	0.3103
12057806694	INHBE	12	1	0.0418	-0.01052	0.14565	0	0.05043	0.06522	0.75553	-0.03709	-0.00964	0.53202	-0.03397	-0.26568	0.24733	0.13933	0.28953	-0.00458	-0.00126	0.25636	-0.01324	0.40088	0.02321	0.29546	-0.68498	-0.34522	-0.01304	0.00507	-0.15994	0.04209	-0.2148	0.12606	0.01212	0.42908	-0.15261	-0.02233	-0.0072	-0.22338	0.40896	-0.22418	-0.00698	0.01306	0.46665	0.00286	-0.02465	-0.04469	-0.06155	0.3103
12058006694	SLC26A10	14	2	0.0418	-0.01052	0.3884	0	-0.02961	0.1868	0.75553	-0.03709	-0.00964	0.53202	0.22767	0.00551	0.24733	0.37346	0.28953	-0.00458	-0.00126	0.25636	-0.01324	0.40088	-0.3033	0.32017	-0.3658	-0.34522	-0.01304	0.00507	-0.15994	0.04209	-0.2148	0.12606	0.01212	0.42908	-0.15261	-0.02233	-0.0072	-0.00239	0.40896	-0.22418	-0.00698	0.01306	-0.02834	0.00286	-0.02465	-0.04469	-0.29462	0.3103
12122215236	SETD1B	12	3	0.06317	-0.10417	0.19537	0	-0.03195	0.14086	0.63208	-0.05549	-0.05275	0.30279	0.02144	-0.31665	0.20351	0.13501	0.21304	-0.0446	-0.04506	0.07849	-0.26868	0.1348	-0.12624	0.28283	-0.43318	-0.22243	-0.08968	-0.14835	-0.19946	-0.01118	-0.16722	0.10768	-0.05899	0.39905	-0.24318	-0.10313	0.05295	-0.12249	0.33352	-0.10505	-0.09092	-0.0576	0.2634	-0.03863	-0.04906	-0.13334	-0.06151	0.21476
12132410821	EP400	9	1	0.03253	-0.10417	-0.0164	0	-0.03482	0.21208	0.47921	-0.12346	-0.12022	0.35668	-0.09892	-0.11336	0.21732	0.14834	0.12807	-0.07578	-0.13828	0.07849	-0.27279	-0.02963	-0.24638	0.39918	-0.20983	-0.34527	-0.04396	-0.10597	-0.11571	-0.00045	-0.1141	0.07203	-0.05899	0.2542	-0.07089	-0.11539	-0.00148	-0.07836	0.36611	-0.14182	-0.09092	-0.0576	0.26217	-0.07544	-0.0091	-0.08998	-0.06151	0.22086
12133156992	P2RX2	9	1	0.03253	-0.10417	0.25773	0	-0.03482	0.21208	0.47921	-0.12346	-0.12022	0.35668	-0.09892	-0.11336	0.21732	0.14834	0.12807	-0.07578	-0.13828	0.07849	-0.27279	-0.02963	-0.24638	0.39918	-0.47256	-0.34527	-0.04396	-0.10597	-0.11571	-0.00045	-0.1141	0.07203	-0.05899	0.2542	-0.07089	-0.11539	-0.00148	-0.07836	0.36611	-0.14182	-0.09092	-0.0576	0.26217	-0.07544	-0.0091	-0.08998	-0.06151	0.22086
12133256992	PXMP2	11	1	0.03253	-0.10417	0.25773	0	-0.03482	0.21208	0.47921	-0.12346	-0.12022	0.35668	-0.09892	-0.3743	0.21732	0.14834	0.12807	-0.07578	-0.13828	0.07849	-0.27279	0.32454	-0.24638	0.39918	-0.47256	-0.34527	-0.04396	-0.10597	-0.34217	-0.00045	-0.1141	0.07203	-0.05899	0.2542	-0.07089	-0.11539	-0.00148	-0.07836	0.36611	-0.14182	-0.09092	-0.0576	0.26217	-0.07544	-0.0091	-0.08998	-0.06151	0.22086
12133756992	ZNF268	9	1	0.03253	-0.10417	0.25773	0	-0.03482	0.21208	0.47921	-0.12346	-0.12022	0.35668	0.1442	-0.12097	0.21732	0.14834	0.12807	-0.07578	-0.13828	0.07849	-0.27279	0.32454	-0.24638	0.39918	-0.47256	-0.34527	-0.04396	-0.10597	-0.12892	-0.00045	-0.1141	0.07203	-0.05899	0.2542	-0.07089	-0.11539	-0.00148	-0.07836	0.36611	-0.14182	-0.09092	-0.0576	0.26217	-0.07544	-0.0091	-0.08998	-0.06151	0.22086
13019970000	TPTE2	14	3	0.05754	-0.04926	0.10283	0	-0.02519	-0.01605	-0.28194	-0.01292	-0.0078	0.03017	-0.00554	-0.03725	-0.20372	0.01834	0.00824	-0.02036	-0.01586	-0.44276	-0.24155	-0.0148	-0.39952	0.0579	-0.28376	-0.15466	0.00849	-0.01433	-0.01453	-0.2191	-0.07163	-0.02629	0.01529	-0.13892	-0.10968	-0.0164	0.00348	-0.15769	0.03274	-0.04103	-0.02894	-0.00675	0.00727	-0.01414	-0.01335	-0.05245	-0.03783	0.00992
13020970000	CRYL1	10	1	0.05754	-0.04926	0.10283	0	-0.02519	-0.00919	-0.08662	-0.01292	-0.0078	0.08642	-0.00554	-0.03725	-0.20372	0.01834	0.09795	-0.02036	-0.01586	-0.44276	-0.02909	0.05549	-0.39952	0.13864	-0.08247	-0.15466	0.00849	-0.01433	-0.01453	-0.2191	-0.07163	-0.02629	0.01529	0.19072	-0.10968	-0.0164	0.00348	-0.1088	0.03274	-0.04103	-0.02894	-0.00675	0.00727	-0.01414	-0.01335	-0.05245	-0.03783	0.00992
13021970000	EFHA1	12	2	0.05754	-0.04926	0.10283	0	-0.02519	-0.00919	0.47685	-0.01292	-0.0078	0.1453	-0.00554	-0.03725	-0.20372	0.01834	-0.00478	-0.02036	-0.01586	-0.44276	-0.02909	0.26746	-0.39952	0.13864	-0.37285	-0.0761	0.00849	-0.01433	-0.01453	-0.2191	-0.07163	-0.02629	0.01529	0.19072	-0.01546	-0.0164	0.00348	-0.1088	0.03274	-0.04103	-0.02894	-0.00675	0.00727	-0.01414	-0.01335	-0.05245	-0.03783	0.00992
13025670000	PABPC3	13	1	0.05524	-0.04926	0.10283	0	-0.02519	-0.52032	0.27042	-0.01292	-0.0078	0.0332	-0.00554	-0.03725	-0.20372	0.01834	-0.19727	-0.02036	-0.01586	-0.44276	-0.02909	-0.10792	-0.37542	0.04362	-0.37285	-0.1142	0.00849	-0.01433	-0.01453	-0.2191	-0.07163	-0.02629	0.01529	-0.01176	-0.01546	-0.0164	0.00348	-0.07069	0.03274	-0.04103	-0.02894	-0.00675	0.00727	-0.01414	-0.01335	-0.00496	-0.03783	0.00992
13025870000	ATP8A2	14	1	0.05524	-0.04926	0.10283	0	-0.02519	-0.52032	0.27042	0.40855	-0.0078	0.79814	-0.00554	-0.03725	-0.20372	0.01834	0.32431	-0.02036	-0.01586	-0.44276	-0.02909	0.69747	-0.37542	0.04362	-0.37285	-0.1142	0.00849	-0.01433	-0.01453	-0.2191	-0.07163	-0.02629	0.01529	-0.01176	-0.01546	-0.0164	0.00348	-0.07069	0.03274	-0.04103	-0.02894	-0.00675	0.00727	-0.01414	-0.01335	-0.00496	-0.03783	0.00992
13033670000	STARD13	9	1	0.05524	-0.00903	0.10283	0	-0.02519	-0.561	-0.1884	0.04726	0.02384	-0.13942	-0.03027	-0.03725	-0.32308	-0.02143	-0.09535	-0.02036	-0.03397	-0.53529	0.02013	-0.17854	0.00738	-0.07855	0.12083	-0.03509	0.00849	0.0318	-0.01453	-0.2191	0.01074	-0.06838	0.01529	-0.09252	-0.01546	-0.0164	0.00348	-0.01679	-0.07509	0.02598	-0.02894	-0.00675	-0.04157	-0.0102	-0.01335	-0.00496	-0.03783	0.00992
13035470000	NBEA	10	1	0.05524	-0.00903	0.08567	0	-0.02519	-0.561	-0.30472	-0.04708	0.02384	-0.13942	-0.03027	-0.03725	-0.32308	-0.02143	-0.08254	-0.02036	-0.03397	-0.53529	0.02013	-0.1144	0.00738	-0.07855	0.12083	-0.03509	0.04023	0.0318	-0.01453	-0.2191	0.01074	-0.06838	0.01529	-0.09252	0.05718	-0.0164	0.00348	-0.00205	-0.07509	0.02598	-0.02894	-0.00675	-0.04157	-0.0102	-0.01335	-0.00496	-0.03783	-0.08002
13042070000	KIAA0564	14	1	0.05524	0.00274	0.15925	0	-0.02519	-0.66977	0.11721	0.04456	0.02384	0.12488	0.00853	-0.03725	-0.44816	-0.02143	0.15829	-0.25358	0.00077	-0.46153	0.02013	0.11486	0.00738	-0.00515	-0.25002	-0.08298	0.04023	0.0318	-0.01453	-0.2191	-0.00929	0.20974	0.01529	-0.03376	-0.1957	0.0486	0.00348	-0.00205	-0.2108	0.02598	0.01548	-0.00675	0.2241	-0.0102	-0.01335	-0.00496	-0.03783	-0.01979
13049970000	SETDB2	18	2	0.05524	0.01368	-0.3817	0	-0.02519	-0.52851	0.34718	0.05763	0.02384	0.20298	0.00853	-0.03725	-0.25717	-0.02143	0.1901	-0.22896	0.00077	-0.46153	-0.04583	0.12281	-0.39698	0.14586	-0.23385	-0.06362	0.00991	0.0318	-0.01453	-0.2191	-0.06591	0.17226	0.01529	0.18031	0.04048	0.0486	0.00348	-0.00721	-0.01062	-0.00864	0.01548	-0.00675	0.14607	0.00744	-0.01335	-0.00496	-0.03783	0.06489
13052570000	UTP14C	12	1	0.05524	0.01368	0.12095	0	-0.05208	-0.52851	0.19844	-0.00754	0.02931	0.02555	-0.03778	-0.03725	-0.25662	-0.02143	0.19056	-0.00945	-0.00362	-0.50772	0.06754	0.04337	-0.39698	-0.05886	-0.09922	0.00714	0.06258	0.0318	0.06676	-0.19611	0.02904	0.05011	0.01529	0.05708	0.05022	0.0486	-0.01705	-0.00721	-0.22796	-0.00456	0.01548	-0.00675	-0.02133	0.00744	-0.01335	0.04996	-0.03783	-0.08537
13052970000	CKAP2	13	1	0.05524	0.01368	0.12095	0	-0.05208	-0.52851	0.19844	-0.00754	0.02931	0.3945	-0.03778	-0.03725	-0.25662	-0.02143	0.19056	-0.00945	-0.00362	-0.50772	0.06754	0.04337	-0.39698	-0.05886	-0.09922	0.00714	0.06258	0.0318	0.06676	-0.19611	0.02904	0.05011	0.01529	0.05708	0.05022	0.0486	-0.01705	-0.00721	-0.22796	-0.2491	0.01548	-0.00675	-0.02133	0.00744	-0.01335	0.04996	-0.03783	-0.08537
13060170000	DIAPH3	12	1	0.05524	0.01368	0.12095	0	-0.05208	-0.52851	-0.58018	0.04478	0.02931	-0.11113	-0.03778	0.01483	-0.3381	-0.02143	-0.0161	-0.00945	-0.00362	-0.50772	0.06754	-0.07035	-0.26063	-0.05886	0.15528	0.00714	0.06258	0.05834	0.06676	-0.19611	0.06234	0.05011	0.01529	-0.05333	0.11279	0.0486	-0.01705	0.05397	-0.22796	0.07168	0.01548	0.03305	-0.02133	0.00744	-0.01335	0.04996	-0.00257	-0.08537
13114989948	UPF3A	11	1	0.04374	-0.0273	0.28609	0	-0.03133	0.09789	0.66097	0.16857	-0.09908	0.48612	0.2076	-0.21155	-0.09895	0.07636	0.13857	-0.03241	-0.13552	0.18958	-0.27532	0.25321	0.01546	0.31151	-0.49462	-0.24691	0.02366	-0.01042	-0.1102	-0.28304	-0.04731	0.22566	-0.01986	0.36653	0.00489	-0.09575	0.25112	-0.1215	0.26571	-0.06909	-0.09017	-0.03624	0.62812	-0.0586	0.0263	-0.01374	-0.03207	0.22886
14020150000	OR11H2	28	1	0.08765	-0.6586	-0.32751	0	0.00919	-0.41659	-0.41514	-0.47961	-0.42044	-0.29641	-0.08155	-0.28492	-0.59726	-0.15273	-0.55529	-0.46434	-0.56352	-0.39632	-0.04389	-0.25944	-0.43454	-0.09807	0.11524	-0.1259	-0.00498	0.01572	-0.13554	0.05167	-0.15018	0.10587	-0.01049	-0.20626	-0.08318	-0.28063	0.05775	-0.13169	0.0934	0.01738	-0.0279	-0.02303	0.12358	-0.01752	-0.37293	-0.10463	-0.26369	-0.05915
14023150000	OXA1L	9	1	0.04073	-0.18665	0.11319	0	0.03381	0.22381	0.7791	-0.00156	-0.01625	0.6742	0.16283	-0.01295	0.26492	0.1906	0.23613	-0.01779	-0.02146	-0.0556	-0.15769	0.47481	-0.13437	0.40795	-0.50658	-0.28959	0.03608	0.0484	-0.1094	0.05724	-0.25569	0.26456	-0.01049	0.49072	-0.10042	0.0184	0.02343	0.0134	0.29153	0.01738	-0.02105	-0.16195	0.12358	-0.01752	-0.01546	0.01258	-0.03265	0.20239
14050550000	C14orf183	10	1	-0.00221	0.00831	0.33268	0	-0.03781	-0.00579	0.51547	-0.00156	0.00385	0.65502	-0.00859	-0.0279	0.23165	0.24619	0.284	-0.01779	-0.00519	-0.23003	-0.21132	0.15687	-0.04283	0.16384	-0.46889	-0.10559	0.00881	0.05174	-0.01291	0.05724	-0.05677	0.03792	-0.01049	0.3576	-0.01606	0.0184	0.04063	-0.02423	0.37881	0.00957	-0.02105	0.00038	0.29948	-0.01752	-0.02536	0.01415	-0.03265	0.02635
15041059443	C15orf62	10	1	0.05332	-0.21021	0.10852	0	-0.03018	-0.0121	0.41656	-0.01278	-0.02783	0.50254	0.03151	-0.09089	0.10555	0.09211	0.17088	-0.02358	-0.02698	0.14683	-0.16989	0.18179	-0.22211	0.17494	-0.39708	-0.24628	0.01762	-0.00723	-0.00543	0.04509	-0.14617	0.00758	-0.01378	0.34245	-0.21135	-0.05004	0.00795	-0.19838	0.30085	-0.14503	-0.01972	-0.02044	0.18598	-0.01075	-0.01724	0.02051	-0.00748	0.23425
15041559443	NUSAP1	14	1	0.05332	-0.23372	0.10852	0	-0.03018	-0.0121	0.70454	-0.01278	-0.02783	0.50254	0.03151	-0.09089	0.10555	0.09211	0.17088	-0.02358	-0.02698	0.14683	-0.16989	0.18179	-0.22211	0.17494	-0.39708	-0.24628	0.01762	-0.00723	-0.23298	0.04509	-0.14617	0.00758	-0.01378	0.34245	-0.21135	-0.2768	0.00795	-0.19838	0.30085	-0.14503	-0.01972	-0.02044	0.18598	-0.01075	-0.01724	-0.23438	-0.00748	0.23425
15041759443	LTK	15	1	0.05332	-0.23372	0.10852	0	-0.03018	-0.0121	0.70454	-0.01278	-0.02783	0.50254	0.03151	-0.09089	0.10555	0.09211	0.17088	-0.02358	-0.02698	0.14683	-0.16989	0.18179	-0.22211	0.17494	-0.39708	-0.24628	0.01762	-0.00723	-0.23298	0.04509	-0.14617	0.00758	-0.01378	0.34245	-0.21135	-0.2768	0.00795	-0.48359	0.30085	-0.42375	-0.01972	-0.02044	0.18598	-0.01075	-0.01724	-0.23438	-0.00748	0.23425
15074959443	CYP1A1	9	1	0.0636	-0.06225	0.0922	0	-0.02508	0.03049	0.53189	-0.01535	-0.05232	0.15915	-0.00623	-0.09201	0.05495	0.00857	0.10305	-0.03127	-0.04333	0.11276	-0.2972	-0.10866	-0.40964	0.14941	-0.32733	-0.39275	-0.22293	-0.04063	-0.06584	0.02325	-0.12145	0.0046	-0.01378	0.45099	-0.04277	-0.0965	0.037	-0.08143	0.30167	-0.03876	-0.01972	-0.02044	0.04323	-0.00659	-0.01724	-0.10489	-0.00748	0.20595
15075559443	NEIL1	9	1	0.0636	-0.06225	0.0922	0	-0.02508	0.03049	0.53189	-0.01535	-0.05232	0.15915	-0.00623	-0.29388	0.05495	0.00857	0.10305	-0.03127	-0.04333	0.11276	-0.2972	0.04014	-0.40964	0.14941	-0.51246	-0.39275	-0.01429	-0.04063	-0.06584	0.02325	-0.12145	0.0046	-0.01378	0.45099	-0.04277	-0.0965	0.037	-0.08143	0.30167	-0.03876	-0.01972	-0.02044	0.48326	-0.00659	-0.01724	-0.10489	-0.00748	0.20595
15075559443	GOLGA6D	9	1	0.0636	-0.06225	0.0922	0	-0.02508	0.03049	0.53189	-0.01535	-0.05232	0.15915	-0.00623	-0.29388	0.05495	0.00857	0.10305	-0.03127	-0.04333	0.11276	-0.2972	0.04014	-0.40964	0.14941	-0.51246	-0.39275	-0.01429	-0.04063	-0.06584	0.02325	-0.12145	0.0046	-0.01378	0.45099	-0.04277	-0.0965	0.037	-0.08143	0.30167	-0.03876	-0.01972	-0.02044	0.48326	-0.00659	-0.01724	-0.10489	-0.00748	0.20595
15090284473	MESP1	11	1	0.04679	-0.26551	0.03156	0	-0.02508	-0.0146	0.23901	-0.05232	-0.07647	0.18537	-0.05115	-0.06412	0.16064	0.00857	0.17674	-0.03127	-0.08784	0.04897	-0.039	0.17447	-0.3894	0.20547	-0.15888	-0.37842	-0.01429	-0.02093	-0.06584	0.02325	-0.25586	0.0653	-0.01378	0.18848	-0.04277	-0.0965	-0.00271	-0.0383	0.26476	-0.02182	-0.04285	-0.02044	0.19095	-0.03847	-0.01724	-0.04862	-0.00748	0.11464
15091384473	MAN2A2	10	1	0.04679	-0.02898	0.2436	0	-0.02508	-0.0146	0.71138	-0.05232	-0.07647	0.50753	-0.05115	-0.06412	0.16064	0.00857	0.17674	-0.03127	-0.08784	0.04897	-0.05982	0.17447	-0.3894	0.20547	-0.38975	-0.10733	-0.01429	-0.02093	-0.06584	0.02325	-0.27462	0.0653	-0.01378	0.43072	0.02953	-0.0965	-0.00271	-0.0383	0.26476	-0.02182	-0.04285	-0.02044	0.19095	-0.03847	-0.01724	-0.04862	-0.00748	0.11464
15091484473	VPS33B	10	1	0.04679	-0.02898	0.2436	0	-0.02508	-0.0146	0.71138	-0.05232	-0.07647	0.50753	-0.05115	-0.06412	0.16064	0.00857	0.17674	-0.03127	-0.08784	0.04897	-0.05982	0.17447	-0.3894	0.20547	-0.38975	-0.10733	-0.01429	-0.02093	-0.06584	0.02325	-0.27462	0.0653	-0.01378	0.43072	0.02953	-0.0965	-0.00271	-0.0383	0.26476	-0.02182	-0.04285	-0.02044	0.19095	-0.03847	-0.01724	-0.04862	-0.00748	0.36613
15091584473	SV2B	9	1	0.04679	-0.02898	0.2436	0	-0.02508	-0.0146	0.71138	-0.05232	-0.07647	0.50753	-0.05115	-0.06412	0.16064	0.00857	0.17674	-0.03127	-0.08784	0.04897	-0.05982	0.17447	-0.3894	0.20547	-0.38975	-0.10733	-0.01429	-0.02093	-0.06584	0.02325	-0.06702	0.0653	-0.01378	-0.03844	0.02953	-0.0965	-0.00271	-0.0383	0.26476	-0.02182	-0.04285	-0.02044	0.19095	-0.03847	-0.01724	-0.04862	-0.00748	0.36613
16000310000	PDIA2	18	5	0.03841	-0.14881	-0.18424	0	0.06561	-0.33676	0.56252	-0.09679	-0.11493	0.49788	-0.0017	-0.24544	0.2515	0.16938	0.25028	-0.04576	-0.13523	0.28423	-0.30178	0.38242	-0.3471	0.43582	-0.62212	-0.34	-0.06829	-0.22763	-0.1507	-0.33199	-0.19782	0.13719	-0.09278	0.42299	-0.19753	-0.13657	0.07557	-0.29132	0.47548	-0.20829	-0.0778	-0.10798	0.44906	-0.00822	0.01421	-0.11802	-0.12508	0.40222
16000610000	WDR90	19	1	0.03841	-0.14881	-0.58137	0	0.06561	-0.33676	0.56252	-0.09679	-0.11493	0.49788	-0.0017	-0.24544	0.2515	0.16938	0.25028	-0.04576	-0.13523	0.28423	-0.30178	-0.12281	-0.3471	0.43582	-0.62212	-0.34	-0.06829	-0.22763	-0.1507	-0.33199	-0.19782	0.13719	-0.09278	0.42299	-0.19753	-0.13657	0.07557	-0.29132	0.47548	-0.20829	-0.0778	-0.10798	0.44906	-0.00822	0.01421	-0.11802	-0.12508	0.40222
16001410000	UNKL	18	1	0.03841	-0.14881	-0.27109	0	0.06561	-0.33676	0.56252	-0.09679	-0.11493	0.49788	-0.0017	-0.24544	0.2515	0.16938	0.25028	-0.04576	-0.13523	0.28423	-0.30178	0.21695	-0.3471	0.43582	-0.62212	-0.34	-0.06829	-0.22763	-0.1507	-0.33199	-0.19782	0.13719	-0.09278	0.42299	-0.19753	-0.13657	0.07557	-0.21173	0.47548	-0.20829	-0.0778	-0.10798	0.44906	-0.00822	-0.0303	-0.11802	-0.12508	0.40222
16001710000	MAPK8IP3	18	1	0.03841	-0.14881	-0.27109	0	0.06561	-0.33676	0.56252	-0.09679	-0.11493	0.49788	-0.0017	-0.24544	0.2515	0.16938	0.25028	-0.04576	-0.13523	0.28423	-0.30178	0.21695	-0.3471	0.43582	-0.62212	-0.34	-0.06829	-0.22763	-0.1507	-0.33199	-0.19782	0.13719	-0.09278	0.42299	-0.19753	-0.13657	0.07557	-0.21173	0.47548	-0.20829	-0.0778	-0.10798	0.44906	-0.00822	-0.0303	-0.11802	-0.12508	0.40222
16001810000	EME2	18	1	0.03841	-0.14881	-0.27109	0	0.06561	-0.33676	0.56252	-0.09679	-0.11493	0.49788	-0.0017	-0.24544	0.2515	0.16938	0.25028	-0.04576	-0.13523	0.28423	-0.30178	0.21695	-0.3471	0.43582	-0.62212	-0.34	-0.06829	-0.22763	-0.1507	-0.33199	-0.19782	0.13719	-0.09278	0.42299	-0.19753	-0.13657	0.07557	-0.21173	0.47548	-0.20829	-0.0778	-0.10798	0.44906	-0.00822	-0.0303	-0.11802	-0.12508	0.40222
16001810000	C16orf73	18	1	0.03841	-0.14881	-0.27109	0	0.06561	-0.33676	0.56252	-0.09679	-0.11493	0.49788	-0.0017	-0.24544	0.2515	0.16938	0.25028	-0.04576	-0.13523	0.28423	-0.30178	0.21695	-0.3471	0.43582	-0.62212	-0.34	-0.06829	-0.22763	-0.1507	-0.33199	-0.19782	0.13719	-0.09278	0.42299	-0.19753	-0.13657	0.07557	-0.21173	0.47548	-0.20829	-0.0778	-0.10798	0.44906	-0.00822	-0.0303	-0.11802	-0.12508	0.40222
16002010000	NOXO1	19	1	0.03841	-0.14881	-0.27109	0	0.06561	-0.33676	0.56252	-0.09679	-0.11493	0.49788	-0.0017	-0.24544	0.2515	0.16938	0.25028	-0.04576	-0.13523	0.28423	-0.30178	0.21695	-0.3471	0.43582	-0.62212	-0.34	-0.06829	-0.22763	-0.1507	-0.33199	-0.19782	0.13719	-0.09278	0.42299	-0.19753	-0.13657	0.07557	-0.21173	0.47548	-0.20829	-0.0778	-0.10798	0.44906	-0.00822	-0.0303	-0.11802	-0.12508	0.40222
16002210000	DNASE1L2	19	1	0.03841	-0.14881	-0.27109	0	0.06561	-0.33676	0.56252	-0.09679	-0.11493	0.49788	-0.0017	-0.24544	0.2515	0.16938	0.25028	-0.04576	-0.13523	0.28423	-0.30178	0.21695	-0.3471	0.43582	-0.62212	-0.34	-0.06829	-0.22763	-0.1507	-0.33199	-0.19782	0.13719	-0.09278	0.42299	-0.19753	-0.13657	0.07557	-0.21173	0.47548	-0.20829	-0.0778	-0.10798	0.44906	-0.00822	-0.0303	-0.11802	-0.12508	0.40222
16002510000	C16orf59	18	1	0.03841	-0.14881	-0.27109	0	0.06561	-0.33676	0.56252	-0.09679	-0.11493	0.49788	-0.0017	-0.24544	0.2515	0.16938	0.25028	-0.04576	-0.13523	0.28423	-0.30178	0.21695	-0.3471	0.43582	-0.62212	-0.34	-0.06829	-0.22763	-0.1507	-0.33199	-0.19782	0.13719	-0.09278	0.42299	-0.19753	-0.13657	0.07557	-0.21173	0.47548	-0.20829	-0.0778	-0.10798	0.44906	-0.00822	-0.0303	-0.11802	-0.12508	0.40222
16002810000	TCEB2	18	1	0.03841	-0.14881	-0.27109	0	0.06561	-0.33676	0.56252	-0.09679	-0.11493	0.49788	-0.0017	-0.24544	0.2515	0.16938	0.25028	-0.04576	-0.13523	0.28423	-0.30178	0.21695	-0.3471	0.43582	-0.62212	-0.34	-0.06829	-0.22763	-0.1507	-0.33199	-0.19782	0.13719	-0.09278	0.42299	-0.19753	-0.13657	0.07557	-0.21173	0.47548	-0.20829	-0.0778	-0.10798	0.44906	-0.00822	-0.0303	-0.11802	-0.12508	0.40222
16003110000	IL32	16	1	0.03841	-0.14881	-0.27109	0	0.31207	-0.06166	0.56252	0.12446	-0.11493	0.89325	0.25118	-0.24544	0.2515	0.16938	0.25028	-0.04576	-0.13523	0.28423	-0.30178	0.67086	-0.3471	0.43582	-0.62212	-0.34	-0.06829	-0.22763	-0.1507	-0.00065	-0.19782	0.13719	-0.09278	0.42299	0.05207	-0.13657	0.07557	-0.21173	0.47548	-0.20829	-0.0778	-0.10798	0.44906	0.19649	-0.0303	-0.11802	-0.12508	0.40222
16003210000	MEFV	17	1	0.03841	-0.14881	-0.27109	0	0.31207	-0.06166	0.56252	0.12446	-0.11493	0.89325	0.25118	-0.24544	0.2515	0.16938	0.25028	-0.04576	-0.13523	0.28423	-0.30178	0.67086	-0.3471	0.43582	-0.62212	-0.34	-0.06829	-0.22763	-0.1507	-0.00065	-0.19782	0.13719	-0.09278	0.42299	-0.24741	-0.13657	0.07557	-0.21173	0.47548	-0.20829	-0.0778	-0.10798	0.44906	-0.08664	-0.0303	-0.11802	-0.12508	0.40222
16003310000	TIGD7	17	1	0.03841	-0.14881	-0.27109	0	-0.05901	-0.06166	0.56252	0.12446	-0.11493	0.89325	0.25118	-0.24544	0.2515	0.16938	0.25028	-0.04576	-0.13523	0.28423	-0.30178	0.67086	-0.3471	0.8089	-0.62212	-0.34	-0.06829	-0.22763	-0.1507	-0.00065	-0.19782	0.13719	-0.09278	0.42299	-0.24741	-0.13657	0.07557	-0.21173	0.47548	-0.20829	-0.0778	-0.10798	0.44906	-0.08664	-0.0303	-0.11802	-0.12508	0.40222
16003310000	OR2C1	17	8	0.03841	-0.14881	-0.27109	0	-0.05901	-0.06166	0.56252	0.12446	-0.11493	0.89325	0.25118	-0.24544	0.2515	0.16938	0.25028	-0.04576	-0.13523	0.28423	-0.30178	0.67086	-0.3471	0.8089	-0.62212	-0.34	-0.06829	-0.22763	-0.1507	-0.00065	-0.19782	0.13719	-0.09278	0.42299	-0.24741	-0.13657	0.07557	-0.21173	0.47548	-0.20829	-0.0778	-0.10798	0.44906	-0.08664	-0.0303	-0.11802	-0.12508	0.40222
16003710000	CREBBP	19	1	0.03841	-0.14881	-0.41203	0	-0.05901	-0.44155	0.56252	-0.11743	-0.11493	0.38	-0.07916	-0.24544	0.2515	0.16938	0.25028	-0.04576	-0.13523	0.28423	-0.30178	0.31133	-0.3471	0.31205	-0.42381	-0.34	-0.06829	-0.22763	-0.1507	-0.00065	-0.19782	0.13719	-0.09278	0.42299	-0.24741	-0.13657	0.07557	-0.21173	0.27525	-0.20829	-0.0778	-0.10798	0.44906	-0.08664	-0.0303	-0.11802	-0.40619	0.18191
16004710000	C16orf71	11	1	0.03841	-0.14881	0.5924	0	-0.05901	0.17315	0.56252	-0.11743	-0.11493	0.38	-0.07916	-0.24544	0.2515	0.16938	0.25028	-0.04576	-0.13523	0.28423	-0.30178	0.386	-0.3471	0.31205	-0.42381	-0.36905	-0.06829	-0.12907	-0.1507	-0.00065	-0.19782	0.13719	-0.09278	0.42299	-0.24741	-0.13657	0.07557	0.01926	0.27525	-0.04742	-0.0778	-0.10798	0.44906	-0.08664	-0.0303	-0.11802	-0.05825	0.18191
16004910000	SEC14L5	11	2	0.03841	-0.14881	0.33815	0	-0.05901	0.17315	0.56252	-0.11743	-0.11493	0.38	-0.07916	-0.24544	0.2515	0.16938	0.25028	-0.04576	-0.13523	0.28423	-0.30178	0.386	-0.3471	0.31205	-0.42381	-0.36905	-0.06829	-0.12907	-0.1507	-0.00065	-0.19782	0.13719	-0.09278	0.42299	-0.24741	-0.13657	0.07557	0.01926	0.27525	-0.04742	-0.0778	-0.10798	0.44906	-0.08664	-0.0303	-0.11802	-0.05825	0.18191
16029736921	C16orf54	12	1	0.03841	-0.07312	0.64843	0	0.28803	0.2892	0.74353	-0.07401	-0.08468	0.68595	0.03981	-0.16817	0.16525	0.25383	0.30938	-0.04576	-0.07884	0.3044	-0.32812	0.49701	-0.27962	0.43897	-0.72809	-0.22187	-0.05589	-0.10446	-0.09699	-0.00065	-0.17278	0.21551	-0.04619	0.49398	-0.12776	-0.08328	0.05811	-0.12341	0.48738	-0.31645	-0.0778	-0.05641	0.55212	-0.05828	-0.05365	-0.11759	-0.05825	0.41138
16030536921	ZNF747	12	1	-0.21127	-0.07312	0.42223	0	-0.08107	-0.03152	0.74353	-0.07401	-0.08468	0.68595	0.03981	-0.16817	0.16525	0.25383	0.30938	-0.04576	-0.07884	0.3044	-0.32812	0.49701	-0.27962	0.43897	-0.72809	-0.22187	-0.05589	-0.10446	-0.09699	-0.00065	-0.17278	0.21551	-0.04619	0.49398	-0.12776	-0.08328	0.05811	-0.12341	0.48738	-0.31645	-0.0778	-0.05641	0.55212	-0.05828	-0.05365	-0.11759	-0.03702	0.41138
16030936921	SETD1A	14	1	-0.21127	-0.07312	0.42223	0	-0.08107	-0.03152	0.74353	-0.07401	-0.08468	0.68595	0.03981	-0.16817	0.16525	0.25383	0.30938	-0.04576	-0.07884	0.3044	-0.32812	0.49701	-0.27962	0.82143	-0.72809	-0.22187	-0.05589	-0.10446	-0.09699	-0.00065	-0.07968	0.21551	-0.04619	0.49398	-0.12776	-0.08328	0.05811	-0.12341	0.48738	-0.31645	-0.0778	-0.45604	0.55212	-0.05828	-0.05365	-0.32246	-0.03702	0.41138
16031336921	ITGAD	9	1	0.03414	-0.07312	0.42223	0	-0.08107	-0.03152	0.27551	-0.07401	-0.08468	0.04453	0.03981	-0.16817	0.16525	0.25383	0.30938	-0.04576	-0.07884	0.3044	-0.32812	-0.13244	-0.27962	0.18305	-0.2291	-0.22187	-0.05589	-0.10446	-0.09699	-0.00065	-0.07968	0.00795	-0.04619	0.49398	-0.12776	-0.08328	0.05811	-0.12341	0.48738	-0.03698	-0.0778	-0.01418	0.55212	-0.05828	-0.05365	-0.05891	-0.03702	0.41138
16050635801	NOD2	11	1	0.03414	-0.07312	-0.51228	0	-0.03398	-0.03152	-0.17175	-0.07401	-0.05531	0.41626	-0.04968	-0.05978	-0.07369	-0.04349	0.20483	-0.04576	-0.07884	0.02281	-0.24002	-0.20491	-0.21698	0.10382	-0.32871	-0.06575	-0.03739	-0.07826	-0.09699	-0.00065	-0.07968	0.14527	-0.04619	0.3089	-0.02985	-0.08877	-0.0502	-0.06836	0.19281	-0.03698	-0.0778	-0.01418	-0.06712	-0.09222	-0.01497	-0.04728	-0.03702	0.24588
16058535801	CNOT1	9	1	0.03414	-0.05508	-0.45766	0	-0.05206	0.00221	-0.17529	-0.02399	-0.05531	0.25607	-0.04968	-0.05978	-0.04851	-0.02036	0.19927	-0.04576	-0.06	0.2092	-0.05387	0.01582	-0.42172	-0.06476	-0.24457	-0.04878	-0.01774	-0.04163	-0.09699	-0.24035	-0.28092	-0.00866	-0.04619	0.15775	-0.02985	-0.08877	0.01795	-0.22631	0.2236	-0.03698	-0.04645	-0.01418	0.231	-0.04123	-0.01497	-0.04728	-0.03702	0.07749
16058535801	SETD6	9	1	0.03414	-0.05508	-0.45766	0	-0.05206	0.00221	-0.17529	-0.02399	-0.05531	0.25607	-0.04968	-0.05978	-0.04851	-0.02036	0.19927	-0.04576	-0.06	0.2092	-0.05387	0.01582	-0.42172	-0.06476	-0.24457	-0.04878	-0.01774	-0.04163	-0.09699	-0.24035	-0.28092	-0.00866	-0.04619	0.15775	-0.02985	-0.08877	0.01795	-0.22631	0.2236	-0.03698	-0.04645	-0.01418	0.231	-0.04123	-0.01497	-0.04728	-0.03702	0.07749
16067635801	C16orf48	19	1	0.03414	-0.22659	-0.45766	0	-0.05206	0.00221	0.56459	-0.02399	-0.05531	0.45967	-0.04968	-0.20986	0.14945	-0.02036	0.17029	-0.04576	-0.06	-0.28112	-0.55238	0.15793	-0.44078	0.49296	-0.67036	-0.26929	-0.05823	-0.20757	-0.00802	0.0183	-0.21579	0.06734	-0.04619	0.32829	-0.17245	-0.08404	-0.01351	-0.21905	0.31109	-0.19305	-0.04645	-0.01418	0.28019	-0.04123	-0.03536	-0.03382	-0.03702	-0.05674
16067835801	THAP11	18	1	0.03414	-0.22659	-0.45766	0	-0.43342	0.00221	0.56459	-0.02399	-0.05531	0.45967	-0.04968	-0.20986	0.14945	-0.02036	0.17029	-0.04576	-0.06	-0.28112	-0.55238	0.15793	-0.44078	0.49296	-0.67036	-0.26929	-0.05823	-0.20757	-0.00802	0.0183	-0.21579	0.06734	-0.04619	0.32829	-0.17245	-0.08404	-0.01351	-0.21905	0.31109	-0.19305	-0.04645	-0.01418	0.28019	-0.04123	-0.03536	-0.03382	-0.03702	-0.05674
16067935801	DPEP3	18	1	0.03414	-0.22659	-0.45766	0	-0.43342	0.00221	0.56459	-0.02399	-0.05531	0.45967	-0.04968	-0.20986	0.14945	-0.02036	0.17029	-0.04576	-0.06	-0.28112	-0.55238	0.79854	-0.44078	0.49296	-0.67036	-0.26929	-0.05823	-0.20757	-0.00802	0.0183	-0.21579	0.06734	-0.04619	0.32829	-0.17245	-0.08404	-0.01351	-0.21905	0.31109	-0.19305	-0.04645	-0.01418	0.28019	-0.04123	-0.03536	-0.03382	-0.03702	0.20814
16067935801	DPEP2	18	1	0.03414	-0.22659	-0.45766	0	-0.43342	0.00221	0.56459	-0.02399	-0.05531	0.45967	-0.04968	-0.20986	0.14945	-0.02036	0.17029	-0.04576	-0.06	-0.28112	-0.55238	0.79854	-0.44078	0.49296	-0.67036	-0.26929	-0.05823	-0.20757	-0.00802	0.0183	-0.21579	0.06734	-0.04619	0.32829	-0.17245	-0.08404	-0.01351	-0.21905	0.31109	-0.19305	-0.04645	-0.01418	0.28019	-0.04123	-0.03536	-0.03382	-0.03702	0.20814
16068535801	ZFP90	17	2	0.03414	-0.13815	-0.45766	0	-0.43342	0.00221	0.56459	-0.02399	-0.05531	0.45967	0.00293	-0.20986	0.14945	0.06493	0.17029	-0.04576	-0.06	-0.28112	-0.26325	0.27816	-0.44078	0.259	-0.36344	-0.26929	-0.05823	-0.20757	-0.00802	0.0183	-0.21579	0.06734	-0.04619	0.32829	-0.17245	-0.08404	-0.01351	-0.21905	0.31109	-0.19305	-0.04645	-0.01418	0.28019	-0.04123	-0.03536	-0.03382	-0.03702	0.20814
16069735801	NQO1	14	1	0.03414	-0.13815	-0.21034	0	-0.03708	0.00221	0.61818	-0.02399	-0.05531	0.45967	0.00293	-0.20986	0.14945	0.06493	0.17029	-0.04576	-0.06	-0.18678	-0.26325	0.19644	-0.44078	0.259	-0.36344	-0.33732	-0.05823	-0.23361	-0.00802	0.0183	-0.21579	0.06734	-0.04619	0.32829	-0.17245	-0.08404	0.04886	-0.21905	0.31109	-0.09889	-0.04645	-0.01418	0.28019	-0.04123	-0.03536	-0.03382	-0.03702	0.20814
16070435801	FUK	14	1	0.03414	-0.13815	-0.41633	0	-0.03708	0.00221	0.61818	-0.02399	-0.05531	0.45967	0.00293	-0.20986	0.14945	0.06493	0.17029	-0.04576	-0.06	-0.18678	-0.26325	0.19644	-0.44078	0.259	-0.36344	-0.33732	-0.05823	-0.23361	-0.07419	0.0183	-0.21579	0.06734	-0.04619	0.32829	-0.17245	-0.08404	0.04886	-0.21905	0.31109	-0.09889	-0.04645	-0.01418	0.28019	-0.04123	-0.03536	-0.03382	-0.03702	0.20814
16071935801	PKD1L3	9	2	0.03414	-0.13815	-0.41633	0	-0.03708	0.00221	0.42591	-0.05964	-0.05531	0.52674	0.00293	-0.03557	0.14945	0.06493	0.17029	-0.04576	-0.06	0.02359	-0.03355	0.4738	-0.23667	0.4746	-0.23285	-0.13259	-0.05823	-0.02818	-0.07419	0.0183	-0.21579	0.06734	-0.04619	0.01038	-0.17245	-0.08404	0.00308	-0.14069	-0.03898	-0.09889	-0.04645	-0.01418	-0.04907	-0.04123	-0.03536	-0.24077	-0.03702	0.27219
16075535801	TMEM231	11	1	0.03414	-0.05898	-0.47951	0	-0.03708	0.24948	0.86369	-0.05964	-0.07915	0.85963	0.19584	-0.03557	0.20113	-0.04933	0.21184	-0.04576	-0.03785	0.17279	-0.23361	0.56855	-0.22288	0.49857	-0.28599	-0.25238	-0.01181	-0.02818	-0.07419	0.0183	-0.0485	0.01587	-0.04619	0.6243	-0.20203	-0.08404	-0.02133	-0.06049	0.538	-0.04225	-0.04645	-0.01418	0.27336	0.16846	-0.03536	-0.0469	-0.03702	0.48085
16075635801	TERF2IP	11	1	0.03414	-0.05898	-0.47951	0	-0.03708	0.24948	0.86369	-0.05964	-0.07915	0.85963	0.19584	-0.03557	0.20113	-0.04933	0.21184	-0.04576	-0.03785	0.17279	-0.23361	0.56855	-0.22288	0.49857	-0.28599	-0.25238	-0.01181	-0.02818	-0.07419	0.0183	-0.0485	0.01587	-0.04619	0.6243	-0.20203	-0.08404	-0.02133	-0.06049	0.538	-0.04225	-0.04645	-0.01418	0.27336	0.16846	-0.03536	-0.0469	-0.03702	0.48085
16089889383	MC1R	14	1	0.04533	-0.13929	-0.29175	0	0.00235	0.27139	0.77345	-0.02977	-0.15647	0.73634	0.08216	-0.18012	0.36047	0.23546	-0.0434	-0.03935	-0.09704	0.30783	-0.2815	0.45338	-0.49729	0.54634	-0.69678	-0.21084	-0.18417	-0.34959	-0.19138	-0.31046	-0.17187	0.2484	-0.04619	0.60712	-0.11511	-0.13754	0.25798	-0.17408	0.53042	-0.13187	-0.07747	-0.09305	0.5597	-0.06666	0.02673	-0.08068	-0.08359	0.32359
16090089383	PRDM7	14	1	0.04533	-0.13929	-0.29175	0	0.00235	0.27139	0.77345	-0.02977	-0.15647	0.73634	0.08216	-0.18012	0.36047	0.23546	-0.0434	-0.03935	-0.09704	0.30783	-0.2815	0.45338	-0.49729	0.54634	-0.69678	-0.21084	-0.18417	-0.34959	-0.19138	-0.31046	-0.17187	0.2484	-0.04619	0.60712	-0.11511	-0.13754	0.25798	-0.17408	0.53042	-0.13187	-0.07747	-0.09305	0.5597	-0.06666	0.02673	-0.08068	-0.08359	0.32359
17000050000	ARHGAP27	43	1	-0.61698	-0.87448	-0.54871	0	-0.63104	-0.48661	-0.00096	-0.60853	-0.41027	-0.01306	-0.29743	-0.27509	-0.19083	-0.2785	-0.14494	-0.27943	-0.40122	-0.51246	-0.20531	-0.00015	-0.6488	-0.21933	-0.86207	-0.66837	-0.7252	-0.81006	-0.23711	-0.38858	-0.23036	-0.27998	-0.04998	0.3316	-0.42688	-0.42	-0.07258	-0.26278	0.0661	-0.17804	-0.09268	-0.11501	0.3201	-0.02172	-0.05449	-0.23511	-0.07229	-0.06134
17001546626	WDR81	39	1	-0.61698	-0.87448	-0.28143	0	-0.63104	-0.48661	0.36477	-0.4042	-0.17124	-0.01306	-0.29743	-0.26674	-0.19083	-0.2785	-0.14494	-0.27943	-0.18363	-0.36544	-0.20531	-0.00015	-0.6488	0.06195	-0.90856	-0.66837	-0.57276	-0.57512	-0.18249	-0.38858	-0.23036	-0.27998	-0.04998	0.3316	-0.42688	-0.42	-0.07258	-0.26278	0.0661	-0.17804	-0.09268	-0.11501	0.3201	-0.02172	-0.05449	-0.4249	-0.07229	-0.06134
17002946626	OR1D5	36	4	-0.61698	-0.77671	-0.41672	0	-0.63104	-0.45097	0.36477	-0.4042	-0.17124	-0.01306	-0.29743	-0.12267	-0.19083	-0.2785	-0.14494	-0.27943	-0.18363	-0.36544	0.09321	0.14112	-0.51291	0.06195	-0.70214	-0.50333	-0.57276	-0.26238	-0.18249	-0.27971	-0.23036	-0.14796	-0.04998	0.3316	-0.42688	-0.42	-0.07258	-0.26278	0.0661	-0.17804	-0.09268	-0.11501	0.3201	-0.02172	-0.05449	-0.4249	-0.07229	-0.06134
17003446626	SHPK	41	1	-0.61698	-0.77671	-0.41672	0	-0.63104	-0.45097	-0.43316	-0.4042	-0.17124	-0.01306	-0.29743	-0.12267	-0.19083	-0.2785	-0.38136	-0.27943	-0.18363	-0.36544	-0.14549	-0.24748	-0.51291	-0.23279	-0.80102	-0.50333	-0.57276	-0.47754	-0.18249	-0.27971	-0.23036	-0.14796	-0.04998	-0.0961	-0.42688	-0.42	-0.07258	-0.26278	-0.2392	-0.17804	-0.09268	-0.11501	0.34438	-0.02172	-0.05449	-0.4249	-0.07229	-0.30419
17003846626	ZZEF1	35	1	-0.61698	-0.77671	-0.41672	0	-0.63104	-0.45097	0.48961	-0.4042	-0.17124	0.20663	-0.29743	-0.12267	-0.19083	-0.2785	-0.09135	-0.27943	-0.18363	-0.36544	-0.14549	0.24514	-0.51291	0.12235	-0.80102	-0.50333	-0.57276	-0.47754	-0.18249	-0.27971	-0.23036	-0.14796	-0.04998	0.43269	-0.42688	-0.42	-0.07258	-0.26278	0.09864	-0.17804	-0.09268	-0.11501	0.34438	-0.02172	-0.05449	-0.4249	-0.07229	-0.12005
17004846626	INCA1	37	1	-0.61698	-0.77671	-0.41672	0	-0.63104	-0.45097	0.48961	-0.4042	-0.17124	0.20663	-0.29743	-0.12267	0.04048	-0.2785	-0.09135	-0.27943	-0.16662	-0.36544	-0.61357	0.24514	-0.51291	0.12235	-0.80102	-0.50333	-0.57276	-0.47754	-0.18249	-0.27971	-0.23036	-0.14796	-0.04998	0.43269	-0.34166	-0.42	0.14598	-0.12769	0.09864	-0.17804	-0.09268	-0.11501	0.34438	-0.02172	-0.05449	-0.33342	-0.07229	0.41966
17005346626	MIS12	36	1	-0.61698	-0.77671	-0.31788	0	-0.63104	-0.18553	0.48961	-0.20341	-0.17124	0.20663	-0.29743	-0.12267	-0.30624	-0.2785	-0.09135	-0.27943	-0.16662	-0.36544	-0.63179	0.24514	-0.51291	0.12235	-0.80102	-0.50333	-0.57276	-0.47754	-0.18249	-0.27971	-0.23036	-0.14796	-0.04998	0.43269	-0.34166	-0.42	-0.07432	-0.12769	0.09864	-0.17804	-0.09268	-0.11501	0.34438	0.19984	-0.05449	-0.33342	-0.07229	0.04052
17006646626	XAF1	39	1	-0.61698	-0.71005	-0.37723	0	-0.63104	-0.53495	0.04529	-0.4446	-0.17124	-0.35083	-0.29743	-0.12267	-0.30624	-0.2785	-0.24314	-0.27943	-0.16662	-0.36544	-0.61795	-0.1457	-0.51291	-0.19743	-0.66559	-0.50333	-0.57276	-0.43947	-0.18249	-0.27971	-0.23036	-0.1652	-0.04998	0.16288	-0.34166	-0.42	-0.07432	-0.12769	-0.14142	-0.1824	-0.09268	-0.11501	0.00711	-0.05844	-0.05449	-0.33342	-0.07229	-0.19323
17007346626	CHRNB1	35	1	-0.61698	-0.71005	-0.37723	0	-0.42168	-0.31484	0.62886	-0.4446	-0.17124	0.48697	-0.02456	-0.12267	-0.04104	-0.2785	0.03731	-0.27943	0.06874	-0.14625	-0.67471	0.75668	-0.51291	0.31548	-1.07441	-0.50333	-0.57276	-0.43947	-0.18249	-0.27971	-0.23036	-0.1652	-0.04998	0.55409	-0.34166	-0.42	-0.07432	-0.12769	0.58644	-0.1824	-0.09268	-0.11501	0.73776	-0.05844	-0.05449	-0.55968	-0.07229	0.47722
17007546626	TP53	36	3	-0.61698	-0.71005	-0.37723	0	-0.42168	-0.31484	0.62886	-0.4446	-0.17124	0.48697	-0.02456	-0.12267	-0.04104	-0.2785	0.03731	-0.27943	0.06874	-0.14625	-0.67471	0.75668	-0.51291	0.31548	-1.07441	-0.50333	-0.57276	-0.43947	-0.18249	-0.27971	-0.23036	-0.1652	-0.04998	0.55409	-0.34166	-0.42	-0.07432	-0.12769	0.58644	-0.1824	-0.09268	-0.11501	0.73776	-0.05844	-0.05449	-0.55968	-0.07229	0.06076
17007646626	KDM6B	38	1	-0.61698	-0.71005	-0.37723	0	-0.42168	-0.31484	0.62886	-0.4446	-0.17124	0.48697	-0.02456	-0.12267	-0.04104	-0.2785	0.03731	-0.27943	-0.24762	-0.51588	-0.67471	0.75668	-0.51291	0.31548	-1.07441	-0.50333	-0.57276	-0.43947	-0.18249	-0.27971	-0.23036	-0.1652	-0.04998	0.55409	-0.34166	-0.42	-0.07432	-0.12769	0.05696	-0.1824	-0.09268	-0.11501	0.73776	-0.05844	-0.05449	-0.55968	-0.07229	0.06076
17007746626	LSMD1	38	3	-0.61698	-0.71005	-0.37723	0	-0.42168	-0.31484	0.62886	-0.4446	-0.17124	0.48697	-0.02456	-0.12267	-0.04104	-0.06049	0.03731	-0.27943	-0.24762	-0.51588	-0.67471	-0.33031	-0.51291	0.00541	-1.07441	-0.50333	-0.57276	-0.43947	-0.18249	-0.27971	-0.23036	-0.1652	-0.04998	0.55409	-0.34166	-0.42	-0.07432	-0.12769	0.05696	-0.1824	-0.09268	-0.11501	0.26553	-0.05844	-0.05449	-0.55968	-0.07229	0.06076
17007946626	ALOXE3	34	1	-0.61698	-0.71005	-0.29699	0	-0.42168	-0.31484	0.62886	-0.22604	-0.17124	0.48697	-0.02456	-0.12267	-0.04104	-0.06049	0.03731	-0.27943	-0.01823	-0.19781	-0.67471	0.61454	-0.51291	0.00541	-1.07441	-0.50333	-0.57276	-0.43947	-0.18249	-0.27971	-0.23036	-0.1652	-0.04998	0.55409	-0.34166	-0.42	-0.07432	-0.12769	0.05696	-0.1824	-0.09268	-0.11501	0.26553	-0.05844	-0.05449	-0.3084	-0.07229	0.06076
17011446626	DNAH9	43	1	-0.61698	-0.71005	-0.52389	0	-0.64486	-0.55708	-0.84656	-0.46226	-0.17124	-0.40615	-0.36228	-0.10164	-0.38452	-0.36328	-0.50438	-0.27943	-0.22704	-0.52172	0.06746	-0.20995	-0.40816	-0.23843	-0.34073	-0.3988	-0.53647	-0.45227	-0.10253	-0.28709	0.07181	-0.40014	-0.04998	-0.12368	-0.24641	-0.35754	-0.14919	-0.12769	-0.2351	-0.06653	-0.09268	-0.01132	-0.04859	-0.05844	-0.05449	-0.3084	-0.07229	-0.28535
17015146626	TEKT3	40	1	-0.61698	-0.71005	-0.43158	0	-0.64486	-0.55708	-0.60333	-0.40593	-0.17124	-0.35773	-0.36228	-0.04494	-0.2999	-0.36328	-0.51299	-0.26284	-0.14274	-0.00893	0.06746	-0.25269	-0.47275	-0.23843	-0.38369	-0.3988	-0.53647	-0.43223	-0.11781	-0.28709	0.07181	-0.33186	-0.01371	-0.19121	-0.24641	-0.35754	-0.11431	-0.17871	-0.26818	-0.08801	-0.03195	-0.06681	-0.04859	0.00126	-0.05449	-0.28204	-0.07229	-0.28535
17015346626	FAM18B2	39	1	-0.61698	-0.71005	-0.43158	0	-0.64486	-0.55708	-0.18326	-0.40593	-0.17124	-0.35773	-0.36228	-0.04494	-0.2999	-0.36328	-0.16213	-0.26284	-0.14274	0.20564	0.06746	-0.25269	-0.47275	-0.23843	-0.38369	-0.3988	-0.53647	-0.43223	-0.11781	-0.28709	0.07181	-0.33186	-0.01371	-0.19121	-0.24641	-0.35754	-0.11431	-0.17871	-0.26818	-0.08801	-0.03195	-0.06681	-0.04859	0.00126	-0.05449	-0.28204	-0.07229	-0.28535
17015446626	CDRT1	39	3	-0.61698	-0.71005	-0.43158	0	-0.64486	-0.55708	-0.18326	-0.40593	-0.17124	-0.35773	-0.36228	-0.04494	-0.2999	-0.36328	-0.16213	-0.26284	-0.14274	0.20564	0.06746	-0.25269	-0.47275	-0.23843	-0.38369	-0.3988	-0.53647	-0.43223	-0.11781	-0.28709	0.07181	-0.33186	-0.01371	-0.19121	-0.24641	-0.35754	-0.11431	-0.17871	-0.26818	-0.08801	-0.03195	-0.06681	-0.04859	0.00126	-0.05449	-0.28204	-0.07229	-0.28535
17015846626	NCOR1	38	3	-0.61698	-0.71005	-0.43158	0	-0.64486	-0.55708	-0.18326	-0.40593	-0.17124	-0.35773	-0.36228	-0.04494	-0.2999	-0.36328	-0.16213	-0.26284	-0.14274	0.20564	0.06746	0.23579	-0.47275	-0.23843	-0.58686	-0.3988	-0.53647	-0.43223	-0.11781	-0.28709	0.07181	-0.33186	-0.01371	0.33845	-0.24641	-0.35754	-0.11431	-0.17871	0.07145	-0.08801	-0.03195	-0.06681	-0.04859	0.00126	-0.05449	-0.28204	-0.07229	-0.28535
17016546626	CCDC144A	30	1	-0.61698	-0.71005	-0.43158	0	-0.64486	-0.468	0.38254	-0.40593	-0.17124	0.4677	-0.36228	-0.04494	-0.2999	-0.36328	-0.16213	-0.26284	-0.14274	0.20564	0.06746	0.23579	-0.47275	0.05377	-0.54222	-0.32916	-0.53647	-0.43223	-0.11781	-0.28709	0.07181	-0.12283	-0.01371	0.33845	-0.1074	-0.35754	-0.11431	-0.17871	0.07145	-0.08801	-0.03195	-0.06681	0.33762	0.00126	-0.05449	-0.34994	-0.07229	-0.07046
17018246626	EVPLL	27	1	-0.61698	-0.71005	-0.43158	0	-0.64486	-0.468	0.38254	-0.40593	-0.17124	0.4677	-0.36228	-0.11124	-0.2999	-0.36328	-0.16213	-0.26284	-0.14274	-0.30475	-0.03685	0.23579	0.01075	0.05377	-0.79511	-0.53157	-0.53647	-0.43223	-0.11781	-0.28709	0.07181	0.14144	-0.01371	0.33845	-0.1074	-0.35754	-0.11431	-0.17871	0.07145	-0.08801	-0.03195	-0.06681	0.33762	0.00126	-0.05449	-0.34994	-0.07229	-0.07046
17018546626	ZNF286B	23	2	-0.61698	-0.71005	-0.43158	0	-0.64486	-0.468	0.38254	-0.40593	-0.17124	0.4677	-0.36228	-0.11124	-0.2999	-0.36328	-0.16213	-0.26284	-0.14274	0.07265	-0.03685	0.23579	0.01075	0.05377	-0.79511	-0.30848	-0.53647	-0.43223	-0.11781	-0.28709	0.07181	0.14144	-0.01371	0.33845	-0.1074	-0.35754	-0.11431	-0.17871	0.07145	-0.08801	-0.03195	-0.06681	0.33762	0.00126	-0.05449	-0.34994	-0.07229	-0.07046
17018646626	FBXW10	23	2	-0.61698	-0.71005	-0.43158	0	-0.64486	-0.468	0.38254	-0.40593	-0.17124	0.4677	-0.36228	-0.11124	-0.2999	-0.36328	-0.16213	-0.26284	-0.14274	0.07265	-0.03685	0.23579	0.01075	0.05377	-0.79511	-0.30848	-0.53647	-0.43223	-0.11781	-0.28709	0.07181	0.14144	-0.01371	0.33845	-0.1074	-0.35754	-0.11431	-0.17871	0.07145	-0.08801	-0.03195	-0.06681	0.33762	0.00126	-0.05449	-0.34994	-0.07229	-0.07046
17019946626	SPECC1	17	1	-0.61698	-0.76654	-0.43158	0	0.33566	-0.468	0.05803	0.02549	-0.17124	0.16409	-0.36228	-0.11124	-0.2999	0.04738	0.33973	-0.26284	-0.14274	0.07265	-0.03685	-0.05151	0.22298	-0.24297	-0.58704	0.12054	-0.45867	0.13485	-0.11781	-0.28709	0.07181	-0.32154	-0.01371	0.05795	-0.1074	-0.35754	-0.11431	-0.17871	-0.13157	-0.09598	-0.03195	-0.06681	0.04768	0.00126	-0.05449	-0.34994	-0.07229	-0.07046
17021046626	C17orf103	15	3	-0.61698	-0.55788	-0.34895	0	0.33566	-0.51288	0.05803	0.02549	-0.17124	0.16409	-0.36228	-0.11124	-0.2999	0.04738	0.33973	-0.26284	-0.14274	0.06264	-0.03685	-0.05151	-0.09782	0.21048	-0.58704	0.12054	-0.45867	0.13485	-0.11781	-0.28709	0.07181	0.04521	-0.01371	0.05795	-0.1074	-0.35754	-0.11431	-0.17871	-0.13157	-0.09598	-0.03195	-0.06681	0.04768	0.00126	-0.05449	-0.34994	-0.07229	-0.07046
17021146626	MAP2K3	14	1	0.05833	-0.55788	-0.34895	0	0.33566	-0.51288	0.05803	0.02549	-0.17124	0.16409	-0.36228	-0.11124	-0.2999	0.04738	0.33973	-0.26284	-0.14274	0.06264	-0.03685	-0.05151	-0.09782	0.21048	-0.58704	0.12054	-0.45867	0.13485	-0.11781	-0.28709	0.07181	0.04521	-0.01371	0.05795	-0.1074	-0.35754	-0.11431	-0.17871	-0.13157	-0.09598	-0.03195	-0.06681	0.04768	0.00126	-0.05449	-0.34994	-0.07229	-0.07046
17021246626	KCNJ12	14	1	0.05833	-0.55788	-0.34895	0	0.33566	-0.51288	0.05803	0.02549	-0.17124	0.16409	-0.36228	-0.11124	-0.2999	0.04738	0.33973	-0.26284	-0.14274	0.06264	-0.03685	-0.05151	-0.09782	0.21048	-0.58704	0.12054	-0.45867	0.13485	-0.11781	-0.28709	0.07181	0.04521	-0.01371	0.05795	-0.1074	-0.35754	-0.11431	-0.17871	-0.13157	-0.09598	-0.03195	-0.06681	0.04768	0.00126	-0.05449	-0.34994	-0.07229	-0.07046
17021346626	C17orf51	14	3	0.05833	-0.55788	0.00841	0	0.33566	-0.51288	0.05803	0.02549	-0.17124	0.16409	-0.36228	-0.11124	-0.2999	0.04738	0.33973	-0.26284	-0.14274	0.06264	-0.03685	-0.05151	-0.09782	-0.18806	-0.58704	0.12054	-0.45867	-0.34245	-0.11781	-0.28709	0.07181	0.04521	-0.01371	0.05795	-0.1074	-0.35754	-0.11431	-0.17871	-0.13157	-0.09598	-0.03195	-0.06681	0.04768	0.00126	-0.05449	-0.34994	-0.07229	-0.07046
17040175848	DHX58	9	1	0.05833	0.27856	0.14107	0	0.37967	0.46174	0.77637	0.27095	0.07855	0.17236	0.03083	-0.13215	0.45848	0.39701	0.4933	0.15754	0.07077	0.16368	0.01714	0.3245	-0.05229	0.48871	-0.28728	-0.00872	0.23956	0.0984	-0.11146	0.22825	0.07181	0.46298	-0.01371	0.35174	-0.13501	-0.03711	0.20348	-0.14447	0.50518	-0.12302	-0.03195	-0.06681	0.3731	0.00126	-0.03525	-0.17388	-0.01001	0.28109
17041075848	IFI35	9	1	0.05833	0.27856	0.14107	0	0.37967	0.09393	0.77637	0.27095	0.07855	0.80174	0.03083	-0.13215	0.45848	0.39701	0.4933	0.15754	0.07077	0.2235	0.01714	0.3245	-0.05229	0.55735	-0.28728	-0.00872	0.23956	0.0984	-0.11146	0.22825	0.07181	0.46298	-0.01371	0.35174	-0.13501	-0.03711	0.20348	-0.14447	0.50518	-0.12302	-0.03195	-0.06681	0.3731	0.00126	-0.03525	-0.17388	-0.01001	0.28109
17043275848	MAP3K14	9	1	0.05833	0.27856	0.14107	0	0.37967	0.09393	0.77637	0.3219	0.06106	0.65053	0.03083	-0.13215	0.45848	0.39701	0.4933	0.15754	0.07326	0.19714	0.01714	0.10229	0.04372	0.55735	-0.46176	-0.00872	0.00147	0.0984	-0.11146	0.22825	0.01421	0.37512	-0.01371	0.35174	-0.13501	-0.03711	0.20348	-0.1677	0.38322	-0.12302	-0.03195	-0.06681	0.3731	0.00126	-0.03525	-0.17388	-0.01001	0.28109
17074010760	GALR2	9	1	0.05833	0.23716	0.30242	0	0.36524	0.1636	0.94211	0.30418	0.04005	0.7776	-0.00986	-0.1126	0.58794	0.44721	0.34872	0.14673	0.02657	0.18255	-0.16146	0.45531	-0.21638	0.69923	-0.33665	-0.19633	0.24176	0.07349	-0.12955	0.01404	-0.21336	0.40939	-0.01371	0.43085	-0.12238	-0.09437	0.17978	-0.19884	0.40669	-0.14108	-0.05709	-0.13033	0.36851	-0.03624	-0.02307	-0.1663	-0.0557	0.31312
17076310760	PGS1	11	1	0.05833	0.23716	0.19801	0	0.39033	0.10236	0.70324	0.30418	0.04005	0.52421	-0.00986	-0.21251	0.49186	0.44721	0.21339	0.14673	0.02657	0.18255	-0.16146	0.13548	-0.21638	0.55704	-0.37651	-0.30234	0.20314	0.07349	-0.12955	-0.0674	-0.21336	0.40939	-0.01371	0.43085	-0.12238	-0.09437	0.17978	-0.17741	0.40669	-0.14108	-0.05709	-0.13033	0.36851	0.01772	0.03682	-0.1663	-0.0557	0.31312
17078146461	RNF213	9	1	0.09971	0.17566	0.25529	0	0.4337	0.10996	0.76001	0.32071	-0.00444	0.42018	0.07889	-0.21251	0.5351	0.49008	0.27675	0.14673	-0.00309	0.28042	-0.16146	0.07548	-0.21638	0.28022	-0.28669	-0.00763	0.20314	0.07349	-0.12955	-0.0674	-0.21336	0.408	-0.01371	0.44047	-0.12238	-0.09437	0.24103	-0.17741	0.30137	-0.14108	-0.1409	-0.13033	0.36851	0.01772	0.03682	-0.1663	-0.0557	0.31312
17079809049	PCYT2	11	1	0.09971	0.30464	0.25529	0	0.4337	0.77064	0.76001	0.32071	-0.00444	0.80011	0.07889	-0.21251	0.5351	0.49008	0.27675	0.14673	-0.00309	0.28042	-0.25757	0.42694	-0.21638	0.64627	-0.45232	-0.00763	0.20314	0.07349	-0.12955	-0.0674	-0.21336	0.408	-0.01371	0.44047	-0.12238	-0.09437	0.24103	-0.17741	0.63652	-0.14108	-0.1409	-0.13033	0.6797	0.01772	0.03682	-0.1663	-0.0557	0.31312
17079909049	ASPSCR1	12	2	0.09971	0.20553	0.59107	0	0.4337	0.77064	0.76001	0.32071	-0.00444	0.80011	0.07889	-0.21251	0.5351	0.49008	0.27675	0.14673	-0.00309	0.28042	-0.25757	0.42694	-0.21638	0.64627	-0.45232	-0.00763	0.20314	0.07349	-0.12955	-0.0674	-0.21336	0.408	-0.01371	0.44047	-0.12238	-0.09437	0.24103	-0.17741	0.63652	-0.14108	-0.1409	-0.13033	0.6797	0.01772	0.03682	-0.1663	-0.0557	0.31312
17080209049	CD7	12	1	0.09971	0.20553	0.09616	0	-0.02792	0.5445	0.76001	0.32071	-0.00444	0.80011	0.07889	-0.21251	0.5351	0.49008	0.27675	0.14673	-0.00309	0.28042	-0.25757	0.42694	-0.21638	0.64627	-0.45232	-0.00763	0.20314	0.07349	-0.12955	-0.0674	-0.21336	0.408	-0.01371	0.44047	-0.12238	-0.09437	0.24103	-0.17741	0.63652	-0.14108	-0.1409	-0.13033	0.6797	0.01772	0.03682	-0.1663	-0.0557	0.31312
19000810000	LPPR3	29	1	0.08293	0.06493	0.46464	0	0.3044	-0.13732	0.53194	0.11305	-0.20476	0.82691	-0.08838	-0.2996	0.02206	0.2463	0.27975	-0.07378	-0.0981	0.31485	-0.31484	0.3967	-0.56061	0.63446	-1.04403	-0.41927	-0.61879	-0.29168	-0.27849	-0.15298	-0.2707	0.10836	-0.06063	0.49242	-0.25394	-0.49009	0.14956	-0.45303	0.72979	-0.28447	-0.17549	-0.22482	0.78069	-0.00464	0.03512	-0.31978	-0.14399	0.56394
19000810000	MED16	29	1	0.08293	0.06493	0.46464	0	0.3044	-0.13732	0.53194	0.11305	-0.20476	0.82691	-0.08838	-0.2996	0.02206	0.2463	0.27975	-0.07378	-0.0981	0.31485	-0.31484	0.3967	-0.56061	0.63446	-1.04403	-0.41927	-0.61879	-0.29168	-0.27849	-0.15298	-0.2707	0.10836	-0.06063	0.49242	-0.25394	-0.49009	0.14956	-0.45303	0.72979	-0.28447	-0.17549	-0.22482	0.78069	-0.00464	0.03512	-0.31978	-0.14399	0.56394
19001310000	MUM1	29	1	0.08293	-0.15863	0.46464	0	0.3044	-0.13732	0.53194	-0.37825	-0.20476	0.82691	-0.08838	-0.2996	0.02206	0.2463	0.27975	-0.07378	-0.0981	0.31485	-0.31484	0.3967	-0.56061	0.63446	-1.04403	-0.41927	-0.61879	-0.29168	-0.27849	-0.15298	-0.2707	0.10836	-0.06063	0.49242	-0.25394	-0.49009	0.14956	-0.12649	0.72979	-0.28447	-0.17549	-0.22482	0.78069	-0.00464	0.03512	-0.31978	-0.14399	0.56394
19002210000	SF3A2	31	2	0.08293	-0.15863	0.17175	0	0.3044	-0.13732	0.53194	-0.37825	-0.14578	0.82691	-0.08838	-0.2996	0.02206	-0.21279	0.27975	-0.07378	-0.0981	0.31485	-0.31484	0.3967	-0.61194	0.63446	-1.04403	-0.50951	-0.61879	-0.29168	-0.27849	-0.39665	-0.2707	0.10836	-0.06063	0.49242	-0.25394	-0.49009	0.14956	-0.33104	0.72979	-0.28447	-0.17549	-0.22482	0.78069	-0.00464	0.03512	-0.31978	-0.14399	0.56394
19002810000	ZNF554	32	1	0.08293	-0.15863	0.17175	0	0.02906	-0.338	0.53194	-0.45472	-0.14578	0.44379	0.01641	-0.2996	-0.1209	-0.21279	0.27975	-0.07378	-0.0981	0.31485	-0.31484	0.11359	-0.61194	0.3747	-1.04403	-0.24652	-0.61879	-0.29168	-0.27849	-0.39665	-0.2707	0.10836	-0.06063	0.49242	-0.25394	-0.49009	0.14956	-0.33104	0.42348	-0.28447	-0.17549	-0.22482	0.53297	-0.00464	0.03512	-0.31978	-0.14399	0.31568
19002810000	ZNF555	32	1	0.08293	-0.15863	0.17175	0	0.02906	-0.338	0.53194	-0.45472	-0.14578	0.44379	0.01641	-0.2996	-0.1209	-0.21279	0.27975	-0.07378	-0.0981	0.31485	-0.31484	0.11359	-0.61194	0.3747	-1.04403	-0.24652	-0.61879	-0.29168	-0.27849	-0.39665	-0.2707	0.10836	-0.06063	0.49242	-0.25394	-0.49009	0.14956	-0.33104	0.42348	-0.28447	-0.17549	-0.22482	0.53297	-0.00464	0.03512	-0.31978	-0.14399	0.31568
19003510000	C19orf71	33	1	0.08293	-0.15863	0.17175	0	0.02906	-0.338	0.53194	-0.45472	-0.14578	0.44379	0.01641	-0.2996	-0.1209	-0.21279	0.27975	-0.07378	-0.0981	0.31485	-0.31484	0.11359	-0.61194	0.3747	-1.04403	-0.45941	-0.61879	-0.23054	-0.27849	-0.39665	-0.2707	0.10836	-0.06063	0.49242	-0.25394	-0.49009	0.14956	-0.33104	0.42348	-0.28447	-0.17549	-0.22482	0.53297	-0.00464	0.03512	-0.31978	-0.14399	0.31568
19003910000	EEF2	33	1	0.08293	-0.15863	0.17175	0	0.02906	-0.338	0.53194	-0.45472	-0.14578	0.44379	0.01641	-0.2996	-0.1209	-0.21279	0.27975	-0.07378	-0.0981	0.31485	-0.31484	0.11359	-0.61194	0.3747	-1.04403	-0.67459	-0.61879	-0.23054	-0.27849	-0.39665	-0.2707	0.10836	-0.06063	0.49242	-0.58772	-0.49009	0.14956	-0.72796	0.42348	-0.28447	-0.41894	-0.22482	0.53297	-0.00464	-0.03243	-0.31978	-0.14399	0.31568
19004410000	PLIN4	28	2	0.08293	-0.15863	0.17175	0	0.02906	-0.338	0.53194	-0.44287	-0.14578	0.49857	0.01641	-0.2996	0.34487	-0.21279	0.27975	-0.07378	-0.0981	0.22467	-0.31484	0.20611	-0.61194	0.3747	-1.04403	-0.36225	-0.15901	-0.23054	-0.27849	-0.05834	-0.2707	0.10836	-0.06063	0.49242	-0.28368	-0.49009	0.14956	-0.24648	0.32155	-0.28447	-0.09005	-0.22482	0.53297	-0.00464	-0.03243	-0.31978	-0.14399	0.31568
19005710000	PRR22	21	1	0.08293	-0.15863	0.17175	0	0.02906	0.12548	0.58046	-0.03287	-0.06586	0.76873	0.01641	-0.2996	0.34487	0.12556	0.24253	-0.07378	-0.0981	0.22467	-0.31484	0.40875	-0.24788	0.3747	-0.54772	-0.36225	-0.15901	-0.23054	-0.27849	-0.05834	-0.2707	0.09217	-0.06063	0.39059	-0.23472	0.09438	0.14956	-0.26359	0.32155	-0.20633	-0.09005	-0.10369	0.32702	-0.00464	-0.03243	-0.23011	-0.14399	0.31568
19005810000	FUT6	21	3	0.08293	-0.15863	0.17175	0	0.02906	0.12548	0.58046	-0.03287	-0.06586	0.76873	0.01641	-0.2996	0.34487	0.12556	0.24253	-0.07378	-0.0981	0.22467	-0.31484	0.40875	-0.24788	0.3747	-0.54772	-0.36225	-0.15901	-0.23054	-0.27849	-0.05834	-0.2707	0.09217	-0.06063	0.39059	-0.23472	-0.12734	0.14956	-0.26359	0.32155	-0.20633	-0.09005	-0.10369	0.32702	-0.00464	-0.03243	-0.23011	-0.14399	0.31568
19006310000	GTF2F1	21	1	0.08293	-0.15863	0.17175	0	0.02906	0.12548	0.58046	-0.03287	-0.06586	0.4556	0.01641	-0.23797	0.34487	0.12556	0.24253	-0.07378	-0.0981	0.22467	-0.31484	0.09422	-0.24788	0.3747	-0.54772	-0.30414	-0.15901	-0.23054	-0.27849	-0.05834	-0.2707	0.09217	-0.06063	0.39059	-0.23472	-0.12734	0.14956	-0.26359	0.32155	-0.20633	-0.09005	-0.10369	0.32702	-0.00464	-0.08909	-0.23011	-0.14399	0.31568
19006410000	SLC25A41	21	1	0.08293	-0.15863	0.17175	0	0.02906	0.12548	0.58046	-0.03287	-0.06586	0.4556	0.01641	-0.23797	0.34487	0.12556	0.24253	-0.07378	-0.0981	0.22467	-0.31484	0.09422	-0.24788	0.3747	-0.54772	-0.30414	-0.15901	-0.23054	-0.27849	-0.05834	-0.2707	0.09217	-0.06063	0.39059	-0.23472	-0.12734	0.14956	-0.26359	0.32155	-0.20633	-0.09005	-0.10369	0.32702	-0.00464	-0.08909	-0.23011	-0.14399	0.31568
19006410000	KHSRP	21	1	0.08293	-0.15863	0.17175	0	0.02906	0.12548	0.58046	-0.03287	-0.06586	0.4556	0.01641	-0.23797	0.34487	0.12556	0.24253	-0.07378	-0.0981	0.22467	-0.31484	0.09422	-0.24788	0.3747	-0.54772	-0.30414	-0.15901	-0.23054	-0.27849	-0.05834	-0.2707	0.09217	-0.06063	0.39059	-0.23472	-0.12734	0.14956	-0.26359	0.32155	-0.20633	-0.09005	-0.10369	0.32702	-0.00464	-0.08909	-0.23011	-0.14399	0.31568
19006410000	DENND1C	21	1	0.08293	-0.15863	0.17175	0	0.02906	0.12548	0.58046	-0.03287	-0.06586	0.4556	0.01641	-0.23797	0.34487	0.12556	0.24253	-0.07378	-0.0981	0.22467	-0.31484	0.09422	-0.24788	0.3747	-0.54772	-0.30414	-0.15901	-0.23054	-0.27849	-0.05834	-0.2707	0.09217	-0.06063	0.39059	-0.23472	-0.12734	0.14956	-0.26359	0.32155	-0.20633	-0.09005	-0.10369	0.32702	-0.00464	-0.08909	-0.23011	-0.14399	0.31568
19006810000	EMR1	20	2	0.08293	0.14258	0.17175	0	0.02906	0.12548	0.58046	-0.03287	-0.06586	0.4556	0.01641	-0.23797	0.34487	0.12556	0.24253	-0.07378	-0.0981	0.22467	-0.31484	0.09422	-0.24788	0.3747	-0.54772	-0.30414	-0.15901	-0.23054	-0.27849	-0.05834	-0.2707	0.09217	-0.06063	0.39059	-0.23472	-0.12734	0.14956	-0.26359	0.32155	-0.20633	-0.09005	-0.10369	0.32702	-0.00464	-0.08909	-0.23011	-0.14399	0.31568
19007446004	PEX11G	20	1	0.08293	-0.21891	0.17175	0	0.02906	0.12548	0.58046	-0.03287	-0.06586	0.4556	0.01641	-0.23797	0.34487	0.12556	0.24253	-0.07378	-0.0981	0.22467	-0.31484	0.09422	-0.47226	0.3747	-0.54772	-0.50776	-0.15901	-0.23054	-0.27849	-0.05834	-0.2707	0.09217	-0.06063	0.39059	-0.30365	-0.12734	0.14956	-0.26359	0.32155	-0.20633	-0.09005	-0.10369	0.32702	-0.00464	-0.08909	-0.23011	-0.14399	0.31568
19007746004	FCER2	20	1	0.08293	-0.21891	0.17175	0	0.30954	0.12548	0.58046	-0.03287	-0.06586	0.4556	0.01641	-0.23797	0.34487	0.12556	0.24253	-0.07378	-0.0981	0.22467	-0.31484	0.09422	-0.26556	0.3747	-0.54772	-0.50776	-0.11263	-0.23054	-0.27849	-0.05834	-0.2707	0.09217	-0.06063	0.39059	-0.30365	-0.12734	0.14956	-0.26359	0.99294	-0.20633	-0.09005	-0.10369	0.32702	-0.00464	-0.08909	-0.23011	-0.14399	0.31568
19007846004	FLJ22184	20	1	0.08293	-0.21891	0.17175	0	0.30954	0.12548	0.58046	-0.03287	-0.06586	0.4556	0.01641	-0.23797	0.34487	0.12556	0.24253	-0.07378	-0.0981	0.22467	-0.31484	0.09422	-0.26556	0.3747	-0.54772	-0.50776	-0.11263	-0.23054	-0.27849	-0.05834	-0.2707	0.09217	-0.06063	0.39059	-0.30365	-0.12734	0.14956	-0.26359	0.28298	-0.20633	-0.09005	-0.10369	0.32702	-0.00464	-0.08909	-0.23011	-0.14399	0.31568
19007946004	SNAPC2	20	1	0.08293	-0.21891	0.17175	0	0.30954	0.12548	0.58046	-0.03287	-0.06586	0.4556	0.01641	-0.23797	0.34487	0.12556	0.24253	-0.07378	-0.0981	0.22467	-0.31484	0.09422	-0.26556	0.3747	-0.54772	-0.50776	-0.11263	-0.23054	-0.27849	-0.05834	-0.2707	0.09217	-0.06063	0.39059	-0.30365	-0.12734	0.14956	-0.26359	0.28298	-0.20633	-0.09005	-0.10369	0.32702	-0.00464	-0.08909	-0.23011	-0.14399	0.31568
19008046004	FBN3	19	1	0.08293	-0.21891	0.17175	0	-0.06199	0.12548	0.58046	-0.03287	-0.06586	0.4556	0.01641	-0.23797	0.34487	0.12556	0.24253	-0.07378	-0.0981	0.22467	-0.31484	0.09422	-0.26556	0.3747	-0.54772	-0.17119	-0.11263	-0.23054	-0.27849	-0.05834	-0.2707	0.09217	-0.06063	0.39059	-0.30365	-0.12734	0.14956	-0.26359	0.28298	-0.20633	-0.09005	-0.10369	0.32702	-0.00464	-0.08909	-0.23011	-0.14399	0.31568
19009187198	OR7G1	18	3	0.08293	-0.21891	0.17175	0	-0.06199	0.12548	-0.1579	-0.23894	-0.09424	-0.06706	0.01641	-0.23797	0.34487	0.12556	-0.12596	-0.07378	-0.0981	0.22467	-0.13794	0.09422	-0.28128	0.09288	-0.31084	-0.30599	-0.11263	-0.23054	-0.17947	-0.05834	-0.2707	0.09217	-0.06063	-0.17256	-0.22651	-0.12734	0.14956	-0.26359	0.28298	-0.20633	-0.09005	-0.10369	0.18464	-0.00464	-0.08909	-0.23011	-0.14399	0.08763
19009487198	ZNF266	17	1	0.08293	-0.21891	0.17175	0	-0.06199	0.12548	0.56333	0.22968	-0.09424	0.30841	0.01641	-0.23797	0.34487	0.12556	0.22655	-0.07378	-0.0981	0.22467	-0.13794	0.09422	-0.28128	0.43229	-0.31084	-0.30599	0.11716	-0.23054	-0.17947	-0.05834	-0.2707	0.09217	-0.06063	0.4055	-0.22651	-0.12734	0.14956	-0.26359	0.28298	-0.20633	-0.09005	-0.10369	0.18464	-0.00464	-0.08909	-0.23011	-0.14399	0.08763
19009787198	ZNF812	18	11	0.08293	-0.21891	0.17175	0	-0.06199	0.12548	0.56333	-0.00585	-0.09424	0.30841	0.01641	-0.23797	0.34487	0.12556	0.22655	-0.07378	-0.0981	0.22467	-0.34228	0.09422	-0.28128	0.43229	-0.31084	-0.30599	-0.15874	-0.23054	-0.17947	-0.05834	-0.2707	0.09217	-0.06063	0.4055	-0.20254	-0.12734	0.14956	-0.26359	0.28298	-0.20633	-0.09005	-0.10369	0.18464	-0.00464	-0.08909	-0.23011	-0.14399	0.08763
19011287198	C19orf80	18	1	0.08293	-0.21891	0.17175	0	-0.00176	0.15782	0.56333	-0.00585	-0.09424	0.52324	0.01641	-0.23797	0.34487	0.12556	0.22655	-0.07378	-0.0981	0.22467	-0.34228	0.16738	-0.28128	0.43229	-0.653	-0.45957	-0.18481	-0.23054	-0.17947	-0.05834	-0.2707	0.09217	-0.06063	0.4055	-0.20254	-0.12734	0.14956	-0.24558	0.40514	-0.20633	-0.09005	-0.10369	0.50499	-0.00464	-0.08909	-0.23011	-0.11443	0.43332
19011387198	RAB3D	19	1	0.08293	-0.21891	0.17175	0	-0.00176	0.15782	0.56333	-0.47522	-0.09424	0.52324	0.01641	-0.23797	0.34487	0.12556	0.22655	-0.07378	-0.0981	0.22467	-0.34228	0.16738	-0.28128	0.43229	-0.653	-0.66767	-0.18481	-0.23054	-0.17947	-0.05834	-0.2707	0.09217	-0.06063	0.4055	-0.20254	-0.12734	0.14956	-0.24558	0.40514	-0.20633	-0.09005	-0.10369	0.50499	-0.00464	-0.08909	-0.23011	-0.11443	0.43332
19011987198	ZNF763	18	2	0.08293	-0.21891	0.17175	0	-0.00176	0.15782	0.56333	-0.08004	-0.09424	0.52324	0.01641	-0.23797	0.34487	0.12556	0.22655	-0.07378	-0.0981	0.22467	-0.32366	0.16738	-0.28128	0.43229	-0.43683	-0.35457	-0.18481	-0.23054	-0.17947	-0.05834	-0.2707	0.09217	-0.06063	0.4055	-0.20254	-0.12734	0.14956	-0.24558	0.40514	-0.20633	-0.09005	-0.10369	0.50499	-0.00464	-0.08909	-0.23011	-0.11443	0.15391
19012087198	ZNF844	18	5	0.08293	-0.21891	0.17175	0	-0.00176	0.15782	0.56333	-0.08004	-0.09424	0.52324	0.01641	-0.23797	0.34487	0.12556	0.22655	-0.07378	-0.0981	0.22467	-0.32366	0.16738	-0.28128	0.43229	-0.43683	-0.35457	-0.18481	-0.23054	-0.17947	-0.05834	-0.2707	0.09217	-0.06063	0.4055	-0.20254	-0.12734	0.14956	-0.24558	0.40514	-0.20633	-0.09005	-0.10369	0.50499	-0.00464	-0.08909	-0.23011	-0.11443	0.15391
19012887198	JUNB	19	1	0.08293	-0.21891	0.17175	0	-0.00176	0.22803	0.56333	-0.08182	-0.09424	0.8755	0.01641	-0.23797	0.55182	0.12556	0.22655	-0.07378	-0.0981	0.22467	-0.32366	0.7662	-0.28128	0.43229	-0.70386	-0.35457	-0.18481	-0.23054	-0.17947	-0.05834	-0.2707	0.09217	-0.06063	0.4055	-0.44969	-0.12734	0.14956	-0.24558	0.83765	-0.20633	-0.09005	-0.10369	0.50499	-0.00464	0.11447	-0.23011	-0.11443	0.66503
19014087198	IL27RA	16	2	0.08293	0.28709	0.17175	0	-0.00176	0.22649	0.8133	0.19541	-0.09424	1.03076	0.01641	-0.23797	0.5226	0.12556	0.34803	-0.07378	-0.0981	0.22467	-0.25712	0.4536	-0.05532	0.56175	-0.67465	-0.35457	-0.18481	-0.23054	-0.17947	-0.05834	-0.2707	0.12523	-0.06063	0.55881	-0.23405	-0.12734	0.14956	-0.24558	0.73787	-0.20633	-0.09005	-0.10369	0.69609	-0.00464	-0.06716	-0.23011	-0.11443	0.53192
19014487198	PTGER1	16	1	0.08293	-0.14445	0.1194	0	0.02748	0.10058	0.8133	-0.0182	-0.09424	0.49512	0.04507	-0.23797	0.5226	0.12556	0.34803	-0.07378	-0.08677	0.22467	-0.25712	0.4536	-0.36683	0.56175	-0.67465	-0.37334	-0.18481	-0.18589	-0.17947	-0.05834	-0.2707	0.12523	-0.06063	0.55881	-0.23405	-0.12734	0.14956	-0.24558	0.35581	-0.20633	-0.09005	-0.10369	0.69609	-0.00464	-0.06716	-0.23011	-0.11443	0.53192
19014487198	CD97	16	1	0.08293	-0.14445	0.1194	0	0.02748	0.10058	0.8133	-0.0182	-0.09424	0.49512	0.04507	-0.23797	0.5226	0.12556	0.34803	-0.07378	-0.08677	0.22467	-0.25712	0.4536	-0.36683	0.56175	-0.67465	-0.37334	-0.18481	-0.18589	-0.17947	-0.05834	-0.2707	0.12523	-0.06063	0.55881	-0.23405	-0.12734	0.14956	-0.24558	0.35581	-0.20633	-0.09005	-0.10369	0.69609	-0.00464	-0.06716	-0.23011	-0.11443	0.53192
19014787198	EMR2	14	2	0.08293	-0.14445	0.1194	0	0.02748	0.10058	-0.01776	-0.22987	-0.09424	0.49512	0.04507	-0.23797	0.18337	0.12556	0.05331	-0.07378	-0.08677	0.22467	-0.25712	-0.15635	0.0477	0.14946	-0.19117	-0.37334	-0.18481	-0.18589	-0.17947	-0.05834	-0.2707	0.12523	-0.06063	0.55881	-0.23405	-0.12734	0.14956	-0.24558	0.35581	-0.20633	-0.09005	-0.10369	0.16737	-0.00464	-0.06716	-0.23011	-0.11443	0.02439
19014887198	OR7A10	12	1	0.08293	-0.14445	0.1194	0	0.02748	0.10058	-0.01776	0.0316	-0.09424	0.05907	0.04507	-0.23797	0.18337	0.12556	0.05331	-0.07378	-0.08677	0.22467	-0.25712	-0.15635	0.0477	0.14946	-0.19117	-0.37334	-0.18481	-0.18589	-0.17947	-0.05834	-0.2707	0.12523	-0.06063	-0.0012	-0.23405	-0.12734	0.14956	-0.24558	-0.08463	-0.20633	-0.09005	-0.10369	0.16737	-0.00464	-0.06716	-0.23011	-0.11443	0.02439
19017887198	B3GNT3	18	1	0.0484	-0.20233	0.17128	0	0.02748	0.1717	0.55983	-0.08806	-0.09424	0.56078	0.04507	-0.23797	0.39351	0.12556	0.23613	-0.07378	-0.08677	0.22467	-0.31629	0.27397	0.08313	0.46914	-0.66079	-0.45464	-0.21463	-0.13076	-0.17947	-0.05834	-0.2707	0.12523	-0.06063	0.43784	-0.23405	-0.12734	0.14956	-0.28693	0.48298	-0.20633	-0.09005	-0.10369	0.53165	-0.00464	-0.02207	-0.30097	-0.11443	0.32216
19019187198	TMEM161A	18	1	0.0484	-0.20233	0.17128	0	0.02748	0.1717	0.55983	-0.08806	-0.09424	0.56078	0.04507	-0.23797	0.39351	0.12556	0.23613	-0.07378	-0.08677	0.22467	-0.31629	0.27397	0.2804	0.46914	-0.66079	-0.45464	-0.21463	-0.13076	-0.17947	-0.05834	-0.2707	0.12523	-0.06063	0.43784	-0.23405	-0.12734	0.14956	-0.28693	0.48298	-0.20633	-0.09005	-0.10369	0.53165	-0.00464	-0.10274	-0.30097	-0.11443	0.32216
19019287198	RFXANK	18	1	0.0484	-0.57043	0.17128	0	0.02748	0.1717	0.55983	-0.08806	-0.09424	0.56078	0.04507	-0.23797	0.39351	0.12556	0.23613	-0.07378	-0.08677	0.22467	-0.31629	0.27397	0.05435	0.46914	-0.66079	-0.45464	-0.21463	-0.13076	-0.17947	-0.05834	-0.2707	0.12523	-0.06063	0.43784	-0.23405	-0.12734	0.14956	-0.28693	0.48298	-0.20633	-0.09005	-0.10369	0.53165	-0.00464	-0.10274	-0.30097	-0.11443	0.32216
19019287198	NCAN	18	1	0.0484	-0.57043	0.17128	0	0.02748	0.1717	0.55983	-0.08806	-0.09424	0.56078	0.04507	-0.23797	0.39351	0.12556	0.23613	-0.07378	-0.08677	0.22467	-0.31629	0.27397	0.05435	0.46914	-0.66079	-0.45464	-0.21463	-0.13076	-0.17947	-0.05834	-0.2707	0.12523	-0.06063	0.43784	-0.23405	-0.12734	0.14956	-0.28693	0.48298	-0.20633	-0.09005	-0.10369	0.53165	-0.00464	-0.10274	-0.30097	-0.11443	0.32216
19019687198	LPAR2	14	1	0.0484	-0.09286	0.17128	0	-0.04892	0.1717	0.55983	-0.08806	-0.09424	0.56078	0.04507	-0.23797	0.39351	0.12556	0.23613	-0.07378	-0.08677	0.22467	-0.31629	0.27397	0.0127	0.46914	-0.66079	-0.47935	-0.30474	-0.13076	-0.17947	-0.05834	-0.2707	0.12523	-0.06063	0.43784	-0.23405	-0.12734	0.14956	-0.07355	0.48298	-0.07256	-0.09005	-0.10369	0.53165	-0.00464	-0.10274	-0.08894	-0.11443	0.32216
19033181782	NUDT19	10	1	0.0484	-0.09286	0.02067	0	-0.04892	0.02784	0.59462	-0.11013	-0.12638	0.65694	-0.08352	-0.09906	0.09668	0.11818	0.15399	-0.05851	-0.12826	0.03531	-0.28213	0.08916	-0.06777	0.25401	-0.2388	-0.41085	-0.07613	-0.09938	-0.1639	-0.00282	-0.18966	0.07573	-0.06063	0.22241	-0.2422	-0.10254	0.01866	-0.2238	0.1542	-0.1548	-0.09005	-0.0344	0.17328	-0.07467	-0.03242	-0.08894	-0.04105	0.1838
19035981782	DMKN	11	3	0.0484	-0.19766	0.21504	0	-0.04892	0.19529	0.61379	0.01102	-0.06418	0.45335	0.03166	-0.18693	0.18811	0.11818	0.1987	-0.05851	-0.04885	0.22435	-0.2354	0.24776	-0.26739	0.36893	-0.62105	-0.31492	-0.07613	-0.15236	-0.1639	-0.04085	-0.18966	0.07573	-0.02455	0.32293	-0.16787	-0.10254	0.01866	-0.21635	0.42364	-0.1548	-0.09005	-0.10173	0.31903	-0.00392	-0.03242	-0.08894	-0.04105	0.1838
19036181782	MLL4	11	1	0.0484	-0.19766	0.21504	0	-0.04892	0.19529	0.61379	0.01102	-0.06418	0.45335	0.03166	-0.18693	0.18811	0.11818	0.1987	-0.05851	-0.04885	0.22435	-0.2354	0.24776	-0.26739	0.36893	-0.62105	-0.31492	-0.07613	-0.15236	-0.1639	-0.04085	-0.18966	0.07573	-0.02455	0.62178	-0.16787	-0.10254	0.01866	-0.21635	0.42364	-0.1548	-0.09005	-0.10173	0.31903	-0.00392	-0.03242	-0.08894	-0.04105	0.1838
19036481782	C19orf46	11	1	0.0484	-0.19766	0.21504	0	-0.04892	0.19529	0.61379	0.01102	-0.06418	0.45335	0.03166	-0.18693	0.18811	0.11818	0.1987	-0.05851	-0.04885	0.22435	-0.2354	0.24776	-0.26739	0.36893	-0.62105	-0.31492	-0.07613	-0.15236	-0.1639	-0.04085	-0.18966	0.07573	-0.02455	0.62178	-0.16787	-0.10254	0.01866	-0.21635	0.42364	-0.1548	-0.09005	-0.10173	0.31903	-0.00392	-0.03242	-0.08894	-0.04105	0.1838
19037781782	HKR1	11	1	0.0484	-0.19766	0.21504	0	-0.04892	0.1155	0.61379	0.06822	-0.06418	0.45335	0.03166	-0.18693	0.18811	0.11818	0.1987	-0.05851	-0.04885	0.22435	-0.2354	0.24776	-0.27252	0.36893	-0.32034	-0.31492	-0.07613	-0.15236	-0.1639	-0.04085	-0.18966	0.07573	-0.02455	0.33106	-0.12736	-0.10254	0.10862	-0.21635	0.42364	-0.1548	-0.09005	-0.10173	0.31903	-0.00392	-0.10978	-0.17026	-0.04105	0.1838
19038281782	WDR87	11	3	0.0484	-0.19766	0.21504	0	-0.04892	0.1155	0.61379	-0.04684	-0.06418	0.45335	0.03166	-0.18693	0.18811	0.11818	0.1987	-0.05851	-0.04885	0.22435	-0.2354	0.24776	-0.25259	0.36893	-0.33992	-0.36062	-0.07613	-0.15236	-0.1639	-0.04085	-0.18966	0.07573	-0.02455	0.33106	-0.12736	-0.10254	0.10862	-0.21635	0.22103	-0.1548	-0.09005	-0.10173	0.31903	-0.00392	-0.10978	-0.17026	-0.04105	0.1838
19038881782	FAM98C	11	1	0.0484	-0.19766	0.17241	0	0.42063	0.1155	0.55807	-0.04684	-0.06418	0.45335	0.03166	-0.18693	0.18811	0.11818	0.1987	-0.05851	-0.04885	0.22435	-0.26441	0.46182	-0.25259	0.36893	-0.61458	-0.35458	-0.07613	-0.15236	-0.1639	-0.04085	-0.18966	0.07573	-0.02455	0.33106	-0.18712	-0.10254	0.10862	-0.21635	0.45202	-0.1548	-0.09005	-0.10173	0.31903	-0.00392	-0.10978	-0.17026	-0.04105	0.1838
19038881782	RYR1	11	2	0.0484	-0.19766	0.17241	0	0.42063	0.1155	0.55807	-0.04684	-0.06418	0.45335	0.03166	-0.18693	0.18811	0.11818	0.1987	-0.05851	-0.04885	0.22435	-0.26441	0.46182	-0.25259	0.36893	-0.61458	-0.35458	-0.07613	-0.15236	-0.1639	-0.04085	-0.18966	0.07573	-0.02455	0.33106	-0.18712	-0.10254	0.10862	-0.21635	0.45202	-0.1548	-0.09005	-0.10173	0.31903	-0.00392	-0.10978	-0.17026	-0.04105	0.1838
19039181782	CAPN12	11	2	0.0484	-0.19766	0.17241	0	0.02777	0.1155	0.55807	-0.04684	-0.06418	0.45335	0.03166	-0.18693	0.18811	0.11818	0.1987	-0.05851	-0.04885	0.22435	-0.26441	0.46182	-0.25259	0.36893	-0.61458	-0.40607	-0.07613	-0.16359	-0.1639	-0.04085	-0.18966	0.07573	-0.02455	0.33106	-0.18712	-0.10254	0.10862	-0.21635	0.45202	-0.1548	-0.09005	-0.10173	0.31903	-0.00392	-0.10978	-0.17026	-0.04105	0.1838
19039681782	IL28A	12	1	0.0484	-0.19766	0.17241	0	0.02777	0.1155	0.55807	-0.2475	-0.06418	0.53451	0.03166	-0.18693	0.18811	0.11818	0.1987	-0.05851	-0.04885	0.22435	-0.26441	-0.061	-0.25259	0.36893	-0.61458	-0.28764	-0.10237	-0.16359	-0.1639	-0.04085	-0.18966	0.07573	-0.02455	0.33106	-0.18712	-0.10254	0.10862	-0.21635	0.45202	-0.1548	-0.09005	-0.10173	0.31903	-0.00392	-0.10978	-0.17026	-0.04105	0.1838
19040481782	ZNF546	11	1	0.0484	-0.19766	0.17241	0	0.02777	0.1155	0.55807	-0.01943	-0.06418	0.43094	0.03166	-0.18693	0.08205	0.11818	0.1987	-0.05851	-0.04885	0.22435	-0.26441	0.19852	-0.25259	0.40336	-0.38584	-0.28764	-0.10237	-0.16359	-0.1639	-0.04085	-0.18966	0.07573	-0.02455	0.33106	-0.18712	-0.10254	0.10862	-0.21635	0.3239	-0.1548	-0.09005	-0.10173	0.31903	-0.00392	-0.10978	-0.17026	-0.04105	0.1838
19045181782	CEACAM16	11	1	0.0484	-0.18232	0.17241	0	-0.01686	0.1155	0.19223	-0.0257	-0.07257	0.15283	0.03166	-0.18693	0.10537	0.11818	0.1987	-0.05851	-0.04885	0.22435	-0.29205	-0.02589	0.00825	0.25587	-0.51522	-0.35503	-0.13335	-0.17345	-0.1639	-0.04085	-0.18966	0.07573	-0.02455	0.51505	0.26521	-0.03719	0.10862	-0.26777	0.24136	-0.2372	-0.09005	-0.10173	0.22378	-0.00392	-0.04699	-0.24486	-0.04105	0.0849
19045481782	RELB	15	1	0.0484	-0.18232	0.17241	0	-0.01686	0.1155	0.19223	-0.0257	-0.07257	0.15283	0.03166	-0.18693	0.10537	0.11818	0.1987	-0.05851	-0.04885	0.22435	-0.29205	-0.02589	0.00825	0.25587	-0.51522	-0.35503	-0.13335	-0.17345	-0.48841	-0.04085	-0.44876	0.07573	-0.02455	0.51505	-0.27602	-0.03719	0.10862	-0.26777	0.24136	-0.2372	-0.09005	-0.10173	0.22378	-0.00392	-0.04699	-0.24486	-0.04105	0.0849
19047481782	ZC3H4	13	1	0.0484	-0.18232	0.17241	0	-0.00322	0.11813	0.65406	-0.0257	-0.07257	0.51769	0.03166	-0.18693	0.23111	0.11818	0.23523	-0.05851	-0.04885	0.22435	-0.26418	0.40087	0.00825	0.28346	-0.50183	-0.38205	-0.13335	-0.17345	-0.19075	-0.04085	-0.23545	0.07573	-0.02455	0.45533	-0.22219	-0.13204	0.10862	-0.26777	0.50137	-0.15831	-0.09005	-0.10173	0.45363	-0.00392	-0.04699	-0.24486	-0.04105	0.17693
19048581782	LIG1	11	1	0.0484	-0.18232	0.17241	0	-0.00322	0.11813	-0.03493	-0.16213	-0.07257	0.11188	0.03166	-0.18693	0.23111	0.11818	0.01858	-0.05851	-0.04885	0.22435	-0.26418	-0.12488	-0.0445	0.28346	-0.31136	-0.38205	-0.13335	-0.17345	-0.19075	-0.04085	-0.23545	0.07573	-0.02455	0.37023	-0.26913	-0.13204	0.10862	-0.26777	0.24661	-0.15831	-0.09005	-0.10173	-0.0257	-0.00392	-0.04699	-0.24486	-0.04105	0.17693
19049481782	CGB2	13	1	0.0484	-0.18232	0.17241	0	-0.00322	0.11813	0.74625	-0.06972	-0.07257	0.71194	0.03166	-0.18693	0.23111	0.11818	0.3314	-0.05851	-0.04885	0.22435	-0.26418	0.39077	0.18518	0.52368	-0.63293	-0.35354	-0.13335	-0.17345	-0.19075	-0.04085	-0.23545	0.07573	-0.02455	0.37023	-0.26913	-0.13204	0.10862	-0.26777	0.62209	-0.15831	-0.09005	-0.10173	0.47452	-0.00392	-0.04699	-0.46225	-0.04105	0.39809
19049581782	TRPM4	13	1	0.0484	-0.18232	0.17241	0	-0.00322	0.11813	0.74625	-0.06972	-0.07257	0.71194	0.03166	-0.18693	0.23111	0.11818	0.3314	-0.05851	-0.04885	0.22435	-0.26418	0.39077	0.18518	0.52368	-0.63293	-0.35354	-0.13335	-0.17345	-0.19075	-0.04085	-0.23545	0.07573	-0.02455	0.37023	-0.26913	-0.13204	0.10862	-0.26777	0.62209	-0.15831	-0.09005	-0.10173	0.47452	-0.00392	-0.04699	-0.46225	-0.04105	0.39809
19051281782	KLK2	13	1	0.0484	-0.18232	0.09678	0	-0.06164	0.01583	0.1271	-0.22818	-0.07257	0.09914	-0.30766	-0.18693	0.15459	0.11818	0.11875	-0.05851	-0.04885	0.22435	-0.26418	-0.09151	0.03225	0.19333	-0.54085	-0.24765	-0.07348	-0.17345	-0.19075	-0.04085	-0.23545	0.07573	-0.02455	0.18714	-0.26913	-0.13204	0.10862	-0.20257	0.14892	-0.15831	-0.09005	-0.10173	0.47452	-0.00392	-0.04699	-0.15522	-0.04105	0.1245
19051481782	KLK10	13	3	0.0484	-0.18232	0.09678	0	-0.06164	0.01583	0.1271	-0.22818	-0.07257	0.09914	-0.30766	-0.18693	0.15459	0.11818	-0.14642	-0.05851	-0.30515	0.22435	-0.26418	-0.09151	0.03225	0.19333	-0.28992	-0.24765	-0.07348	-0.17345	-0.19075	-0.04085	-0.23545	0.07573	-0.02455	0.18714	-0.0434	-0.13204	0.10862	-0.20257	0.14892	-0.15831	-0.09005	-0.10173	0.09767	-0.00392	-0.04699	-0.15522	-0.04105	0.1245
19051881782	LOC100129083	10	1	0.0484	-0.18232	0.09678	0	-0.06164	0.01583	0.1271	0.02051	-0.07257	0.09914	-0.30766	-0.18693	0.15459	0.11818	0.1686	-0.05851	0.00801	0.22435	-0.26418	-0.09151	0.03225	0.19333	-0.28992	-0.24765	-0.07348	-0.17345	-0.19075	-0.04085	-0.23545	0.07573	-0.02455	0.18714	-0.06897	0.1971	0.10862	-0.20257	0.14892	-0.15831	-0.09005	-0.10173	0.09767	-0.00392	-0.04699	-0.15522	-0.04105	0.1245
19051981782	ZNF175	10	1	0.0484	-0.18232	0.09678	0	-0.06164	0.01583	0.1271	0.02051	-0.07257	0.09914	-0.30766	-0.18693	0.15459	0.11818	0.1686	-0.05851	0.00801	0.22435	-0.26418	-0.09151	0.03225	0.19333	-0.28992	-0.24765	-0.07348	-0.17345	-0.19075	-0.04085	-0.23545	0.07573	-0.02455	0.18714	-0.06897	-0.01218	0.10862	-0.20257	0.14892	-0.15831	-0.09005	-0.10173	0.09767	-0.00392	-0.04699	-0.15522	-0.04105	0.1245
19051981782	SIGLEC6	10	1	0.0484	-0.18232	0.09678	0	-0.06164	0.01583	0.1271	0.02051	-0.07257	0.09914	-0.30766	-0.18693	0.15459	0.11818	0.1686	-0.05851	0.00801	0.22435	-0.26418	-0.09151	0.03225	0.19333	-0.28992	-0.24765	-0.07348	-0.17345	-0.19075	-0.04085	-0.23545	0.07573	-0.02455	0.18714	-0.06897	-0.01218	0.10862	-0.20257	0.14892	-0.15831	-0.09005	-0.10173	0.09767	-0.00392	-0.04699	-0.15522	-0.04105	0.1245
19052781782	ZNF880	11	1	0.0484	-0.18232	0.09678	0	-0.06164	0.09579	0.63691	0.02051	-0.07257	0.50799	0.01794	-0.18693	0.15459	0.11818	0.1686	-0.05851	0.00801	0.22435	-0.26418	0.40218	0.03225	0.45831	-0.35935	-0.24765	-0.12367	-0.17345	-0.19075	-0.04085	-0.23545	0.07573	-0.02455	0.44617	-0.17466	-0.01218	0.10862	-0.20257	0.37503	-0.15831	-0.09005	-0.10173	0.45943	-0.00392	-0.04699	-0.15522	-0.04105	0.1245
19052881782	ZNF534	11	1	0.0484	-0.18232	0.09678	0	-0.06164	0.09579	0.63691	0.02051	-0.07257	0.50799	0.01794	-0.18693	0.15459	0.11818	0.1686	-0.05851	0.00801	0.22435	-0.26418	0.40218	0.03225	0.45831	-0.35935	-0.24765	-0.12367	-0.17345	-0.19075	-0.04085	-0.23545	0.07573	-0.02455	0.44617	-0.17466	-0.01218	0.10862	-0.20257	0.37503	-0.15831	-0.09005	-0.10173	0.45943	-0.00392	-0.04699	-0.15522	-0.04105	0.1245
19053281782	ZNF28	11	1	0.0484	-0.18232	0.09678	0	-0.06164	0.09579	0.63691	-0.04345	-0.07257	0.50799	0.01794	-0.18693	0.15459	0.11818	0.1686	-0.05851	-0.11329	0.22435	-0.26418	0.11521	0.03225	0.45831	-0.35935	-0.24765	-0.12367	-0.17345	-0.19075	-0.04085	-0.23545	0.07573	-0.02455	0.44617	-0.17466	-0.01218	0.10862	-0.20257	0.37503	-0.15831	-0.09005	-0.10173	0.45943	-0.00392	-0.14189	-0.15522	-0.05647	0.1245
19053481782	ERVV-1	10	1	0.0484	-0.18232	0.09678	0	-0.06164	0.09579	0.63691	-0.04345	-0.07257	0.50799	0.01794	-0.18693	0.15459	0.11818	0.1686	-0.05851	-0.11329	0.22435	-0.26418	0.11521	0.03225	0.45831	-0.35935	-0.24765	-0.12367	-0.17345	-0.19075	-0.04085	-0.23545	0.07573	-0.02455	0.44617	-0.17466	-0.01218	0.10862	-0.20257	0.37503	-0.15831	-0.09005	-0.10173	0.45943	-0.00392	-0.14189	-0.15522	-0.05647	0.1245
19053581782	ZNF347	10	1	0.0484	-0.18232	0.09678	0	-0.06164	0.09579	0.63691	-0.04345	-0.07257	0.50799	0.01794	-0.18693	0.15459	0.11818	0.1686	-0.05851	-0.11329	0.22435	-0.26418	0.11521	0.03225	0.45831	-0.35935	-0.24765	-0.12367	-0.17345	-0.19075	-0.04085	-0.23545	0.07573	-0.02455	0.44617	-0.17466	-0.01218	0.10862	-0.20257	0.37503	-0.15831	-0.09005	-0.10173	0.45943	-0.00392	-0.14189	-0.15522	-0.05647	0.1245
19053581782	ZNF415	10	1	0.0484	-0.18232	0.09678	0	-0.06164	0.09579	0.63691	-0.04345	-0.07257	0.50799	0.01794	-0.18693	0.15459	0.11818	0.1686	-0.05851	-0.11329	0.22435	-0.26418	0.11521	0.03225	0.45831	-0.35935	-0.24765	-0.12367	-0.17345	-0.19075	-0.04085	-0.23545	0.07573	-0.02455	0.44617	-0.17466	-0.01218	0.10862	-0.20257	0.37503	-0.15831	-0.09005	-0.10173	0.45943	-0.00392	-0.14189	-0.15522	-0.05647	0.1245
19053681782	ZNF677	10	1	0.0484	-0.18232	0.09678	0	-0.06164	0.09579	0.63691	-0.04345	-0.07257	0.50799	0.01794	-0.18693	0.15459	0.11818	0.1686	-0.05851	-0.11329	0.22435	-0.26418	0.11521	0.03225	0.45831	-0.35935	-0.24765	-0.12367	-0.17345	-0.19075	-0.04085	-0.23545	0.07573	-0.02455	0.44617	-0.17466	-0.01218	0.10862	-0.20257	0.37503	-0.15831	-0.09005	-0.10173	0.45943	-0.00392	-0.14189	-0.15522	-0.05647	0.1245
19053681782	VN1R4	10	1	0.0484	-0.18232	0.09678	0	-0.06164	0.09579	0.63691	-0.04345	-0.07257	0.50799	0.01794	-0.18693	0.15459	0.11818	0.1686	-0.05851	-0.11329	0.22435	-0.26418	0.11521	0.03225	0.45831	-0.35935	-0.24765	-0.12367	-0.17345	-0.19075	-0.04085	-0.23545	0.07573	-0.02455	0.44617	-0.17466	-0.01218	0.10862	-0.20257	0.37503	-0.15831	-0.09005	-0.10173	0.45943	-0.00392	-0.14189	-0.15522	-0.05647	0.1245
19054781782	LILRA3	10	1	0.06121	-0.18232	0.09678	0	-0.06164	0.09579	0.63437	-0.06769	-0.07257	0.26997	0.01794	-0.18693	0.15459	0.11818	0.1686	-0.05851	-0.11329	0.22435	-0.25492	0.25812	-0.02916	0.28582	-0.45168	-0.27684	-0.12367	-0.17345	-0.19075	-0.04085	-0.23545	0.07573	-0.02455	0.55865	-0.17466	-0.10285	0.10862	-0.20153	0.60939	-0.15831	-0.09005	-0.10173	0.69853	-0.00392	-0.0795	-0.19302	-0.05647	0.21859
19055081782	LILRB4	9	2	0.06121	-0.18232	0.09678	0	-0.06164	0.09579	0.02032	-0.06769	-0.07257	0.26997	0.01794	-0.18693	0.19895	0.11818	0.1686	-0.05851	-0.11329	0.12252	-0.25492	-0.1399	-0.02916	0.26996	-0.20671	-0.27684	-0.12367	-0.06082	-0.19075	-0.04085	-0.23545	0.07573	-0.02455	0.22181	-0.17466	-0.10285	0.10862	-0.20153	0.18483	-0.15831	-0.09005	-0.10173	0.2951	-0.00392	-0.0795	-0.19302	-0.05647	0.21859
19055181782	KIR2DL1	9	1	0.06121	-0.18232	0.09678	0	-0.06164	0.09579	0.02032	-0.06769	-0.07257	0.26997	0.01794	-0.18693	0.19895	0.11818	0.1686	-0.05851	-0.11329	0.12252	-0.25492	-0.1399	0.17547	0.26996	-0.20671	-0.27684	-0.12367	-0.06082	-0.19075	-0.04085	-0.23545	0.07573	-0.02455	0.22181	-0.17466	-0.10285	0.10862	-0.20153	0.18483	-0.15831	-0.09005	-0.10173	0.2951	-0.00392	-0.0795	-0.19302	-0.05647	0.21859
19055281782	KIR3DL1	9	1	0.06121	-0.18232	0.09678	0	-0.06164	0.09579	0.02032	-0.06769	-0.07257	0.26997	0.01794	-0.18693	0.19895	0.11818	0.1686	-0.05851	-0.11329	0.12252	-0.25492	-0.1399	-0.10432	0.26996	-0.20671	-0.27684	-0.12367	-0.06082	-0.19075	-0.04085	-0.23545	0.07573	-0.02455	0.22181	-0.17466	-0.10285	0.10862	-0.20153	0.18483	-0.15831	-0.09005	-0.10173	0.2951	-0.00392	-0.0795	-0.19302	-0.05647	0.21859
19055481782	RDH13	12	1	0.06121	-0.18232	0.09678	0	-0.06164	0.09579	0.75384	-0.06769	-0.07257	0.26997	0.01794	-0.18693	0.19895	0.11818	0.1686	-0.05851	-0.11329	0.12252	-0.25492	-0.1399	-0.10432	0.26996	-0.20671	-0.5328	-0.12367	-0.32135	-0.19075	-0.04085	-0.23545	0.07573	-0.02455	0.22181	-0.17466	-0.10285	0.10862	-0.20153	0.18483	-0.15831	-0.09005	-0.10173	0.2951	-0.00392	-0.0795	-0.42017	-0.05647	0.21859
19055681782	PTPRH	11	1	0.06121	-0.18232	0.09678	0	-0.06164	0.09579	0.75384	-0.06769	-0.07257	0.26997	0.01794	-0.18693	0.19895	0.11818	0.1686	-0.05851	-0.11329	0.12252	-0.25492	-0.1399	-0.10432	0.26996	-0.75507	-0.28888	-0.12367	-0.32135	-0.19075	-0.04085	-0.23545	0.07573	-0.02455	0.22181	-0.17466	-0.10285	0.10862	-0.20153	0.64758	-0.15831	-0.09005	-0.10173	0.2951	-0.00392	-0.0795	-0.1963	-0.05647	0.21859
19055781782	COX6B2	11	1	0.06121	-0.18232	0.32205	0	-0.06164	0.09579	0.75384	-0.06769	-0.07257	0.26997	0.01794	-0.18693	0.19895	0.11818	0.38713	-0.05851	-0.11329	0.12252	-0.25492	-0.1399	-0.10432	0.26996	-0.75507	-0.28888	-0.12367	-0.32135	-0.19075	-0.04085	-0.23545	0.07573	-0.02455	0.22181	-0.17466	-0.10285	0.10862	-0.20153	0.64758	-0.15831	-0.09005	-0.10173	0.2951	-0.00392	-0.0795	-0.1963	-0.05647	0.21859
19056081782	ZNF865	12	2	0.02947	-0.15354	0.32205	0	0.3309	0.43181	0.75384	-0.02309	-0.12433	0.34224	0.01338	-0.18693	0.21931	0.11818	0.38713	-0.05851	-0.087	0.48615	-0.25492	0.64586	0.01755	0.29854	-0.75507	-0.28888	-0.09717	-0.20108	-0.19075	-0.04085	-0.23545	0.07573	-0.02455	0.67355	-0.17466	-0.10285	0.10862	-0.20153	0.64758	-0.15831	-0.09005	-0.10173	0.07055	-0.00392	-0.0795	-0.16222	-0.05647	0.6065
19056181782	NLRP9	12	2	0.02947	-0.15354	0.32205	0	0.3309	0.43181	0.75384	0.21948	-0.12433	1.06201	0.01338	-0.18693	0.51716	0.11818	0.38713	-0.05851	-0.087	0.48615	-0.25492	0.64586	0.01755	0.74155	-0.75507	-0.28888	-0.09717	-0.20108	-0.19075	-0.04085	-0.23545	0.07573	-0.02455	0.67355	-0.17466	-0.10285	0.36719	-0.20153	0.64758	-0.15831	-0.09005	-0.10173	0.904	-0.00392	-0.0795	-0.16222	-0.05647	0.6065
19056381782	NLRP13	9	3	0.02947	-0.15354	0.02667	0	-0.04697	0.01112	-0.28913	-0.14719	-0.12433	0.06335	0.01338	-0.18693	0.13641	0.11818	-0.06337	-0.05851	-0.087	0.17078	-0.02796	-0.18978	0.01755	0.1334	-0.06956	-0.28888	-0.09717	-0.20108	-0.19075	-0.04085	-0.23545	-0.24074	-0.02455	-0.08228	-0.17466	-0.10285	0.06406	-0.20153	0.00614	-0.15831	-0.09005	-0.10173	-0.05179	-0.00392	-0.0795	-0.16222	-0.05647	0.0334
19057781782	ZNF543	11	1	0.02947	-0.15354	0.29838	0	-0.04697	0.22522	0.76658	-0.03131	-0.08604	0.68034	0.01338	-0.18693	0.40639	0.11818	0.27937	-0.05357	0.03896	0.39439	-0.24868	0.501	0.04502	0.50477	-0.47603	-0.28376	-0.10972	-0.15892	-0.19075	-0.04085	-0.23545	0.16264	-0.02455	0.46252	-0.17466	-0.03759	0.06406	-0.20153	0.50478	-0.15831	-0.09005	-0.10173	0.56274	-0.00392	-0.0795	-0.16222	-0.05647	0.33738
19058081782	ZNF211	11	1	0.02947	-0.15354	0.29838	0	-0.04697	0.22522	0.76658	-0.03131	-0.08604	0.68034	0.01338	-0.18693	0.31076	0.11818	0.27937	-0.05357	0.03896	0.32929	-0.24868	0.501	0.04502	0.50477	-0.47603	-0.28376	-0.10972	-0.15892	-0.19075	-0.04085	-0.23545	0.16264	-0.02455	0.46252	-0.17466	-0.03759	0.06406	-0.20153	0.50478	-0.15831	-0.09005	-0.10173	0.56274	-0.00392	-0.0795	-0.16222	-0.05647	0.33738
19058481782	ZNF606	12	1	0.02947	-0.3745	0.29838	0	-0.04697	0.22522	0.76658	-0.03131	-0.08604	0.68034	0.01338	-0.18693	0.31076	0.11818	0.27937	-0.05357	0.03896	0.32929	-0.24868	0.501	0.04502	0.50477	-0.47603	-0.28376	-0.10972	-0.15892	-0.19075	-0.04085	-0.23545	0.16264	-0.02455	0.46252	-0.17466	-0.03759	0.06406	-0.20153	0.50478	-0.15831	-0.09005	-0.10173	0.56274	-0.00392	-0.0795	-0.16222	-0.05647	0.33738
19058681782	ZNF544	12	1	0.02947	-0.3745	0.29838	0	-0.04697	0.22522	0.76658	-0.03131	-0.08604	0.68034	0.01338	-0.18693	0.31076	0.11818	0.27937	-0.05357	-0.066	0.32929	-0.24868	0.501	0.04502	0.50477	-0.47603	-0.28376	-0.10972	-0.15892	-0.19075	-0.04085	-0.23545	0.16264	-0.02455	0.46252	-0.17466	-0.03759	0.06406	-0.20153	0.50478	-0.15831	-0.09005	-0.10173	0.56274	-0.00392	-0.0795	-0.16222	-0.05647	0.33738
19058781782	A1BG	12	1	0.02947	-0.3745	0.29838	0	-0.04697	0.22522	0.76658	-0.03131	-0.08604	0.68034	0.01338	-0.18693	0.31076	0.11818	0.27937	-0.05357	-0.066	0.32929	-0.24868	0.501	0.04502	0.50477	-0.47603	-0.28376	-0.10972	-0.15892	-0.19075	-0.04085	-0.23545	0.16264	-0.02455	0.46252	-0.17466	-0.03759	0.06406	-0.20153	0.50478	-0.15831	-0.09005	-0.10173	0.56274	-0.00392	-0.0795	-0.16222	-0.05647	0.33738
19058881782	ZNF132	11	1	0.02947	-0.03177	0.29838	0	-0.04697	0.22522	0.76658	-0.03131	-0.08604	0.68034	0.01338	-0.18693	0.31076	0.11818	0.27937	-0.05357	-0.066	0.32929	-0.24868	0.501	0.04502	0.50477	-0.78473	-0.28376	-0.10972	-0.15892	-0.19075	-0.04085	-0.23545	0.16264	-0.02455	0.46252	-0.17466	-0.03759	0.06406	-0.20153	0.50478	-0.15831	-0.09005	-0.10173	0.56274	-0.00392	0.13884	-0.16222	-0.05647	0.33738
19058981782	ZNF446	11	1	0.02947	-0.03177	0.29838	0	0.29379	0.22522	0.76658	-0.03131	-0.08604	0.68034	0.01338	-0.18693	0.31076	0.11818	0.27937	-0.05357	-0.066	0.32929	-0.24868	0.501	0.04502	0.50477	-0.78473	-0.28376	-0.10972	-0.15892	-0.19075	-0.04085	-0.23545	0.16264	-0.02455	0.46252	-0.17466	-0.03759	0.06406	-0.20153	0.50478	-0.15831	-0.09005	-0.10173	0.56274	-0.00392	0.13884	-0.16222	-0.05647	0.33738
20003110000	SLC4A11	9	1	0.03327	0.28156	0.06623	0	-0.04682	-0.00461	0.38356	-0.04138	-0.05997	0.13745	-0.03486	-0.11314	-0.1069	-0.04779	0.12378	-0.04369	-0.06782	0.11379	-0.13438	-0.03329	-0.13532	0.11321	-0.48605	-0.06758	-0.2754	-0.27719	-0.11725	0.02582	-0.22397	-0.04961	-0.02566	0.12799	-0.17107	-0.0626	0.03209	-0.14532	0.08319	-0.11416	-0.04326	-0.25481	0.05541	-0.03074	-0.00779	-0.12019	-0.03875	0.10164
20003210000	C20orf194	10	1	0.03327	0.28156	0.06623	0	-0.04682	-0.00461	0.38356	-0.04138	-0.05997	0.13745	-0.03486	-0.11314	-0.1069	-0.04779	0.12378	-0.04369	-0.06782	0.11379	-0.13438	-0.03329	-0.13532	0.11321	-0.48605	-0.06758	-0.2754	-0.27719	-0.11725	0.02582	-0.22397	-0.04961	-0.02566	0.12799	-0.37907	-0.0626	0.03209	-0.14532	0.08319	-0.11416	-0.04326	-0.25481	0.05541	-0.03074	-0.00779	-0.12019	-0.03875	0.10164
20031253908	DNMT3B	9	1	0.03327	-0.06084	-0.0441	0	-0.02762	0.00305	0.40047	-0.20376	-0.11264	0.18084	-0.03566	-0.09919	0.12927	0.04013	0.16634	-0.04369	-0.10169	0.15603	-0.18839	-0.00733	-0.21025	0.20545	-0.3472	-0.13797	-0.05841	-0.47306	-0.08733	0.02582	-0.20243	-0.07509	-0.0426	0.16971	-0.19843	-0.07449	0.0487	-0.18438	0.19829	-0.1131	-0.04326	-0.04652	0.19084	-0.03074	-0.00779	-0.00085	-0.06369	0.09256
20034553908	C20orf152	9	1	0.03327	0.14829	0.08948	0	-0.02762	0.06423	0.50649	-0.06939	0.09056	0.46051	-0.03566	-0.09919	0.12927	0.04013	0.19007	-0.04369	-0.09039	0.15603	-0.18839	0.03336	-0.21025	0.20545	-0.35207	-0.16052	-0.05841	-0.12509	-0.08733	0.02582	-0.20243	0.1419	-0.0426	0.37236	-0.19843	-0.07449	0.29679	-0.18438	0.19829	-0.1131	-0.04326	-0.04652	0.19084	-0.03074	-0.00779	-0.06686	-0.06369	0.09256
20035497085	SAMHD1	10	1	0.03327	0.14829	0.08948	0	-0.02762	0.06423	0.50649	-0.06939	-0.12012	0.46051	-0.03566	-0.09919	0.12927	0.04013	0.19007	-0.04369	-0.09039	0.15603	-0.18839	0.03336	-0.21025	0.20545	-0.35207	-0.16052	-0.26511	-0.33072	-0.08733	0.02582	-0.07773	-0.05848	-0.0426	0.37236	-0.00564	-0.07449	0.19702	-0.11066	0.19829	-0.1131	-0.04326	-0.04652	0.19084	-0.03074	-0.00779	-0.06686	-0.06369	0.09256
20062313369	SLC2A4RG	13	1	0.05476	0.32599	0.22286	0	0.07135	0.20653	0.42294	-0.01114	-0.1973	0.49179	0.11093	-0.34058	0.2438	0.17412	0.20983	-0.04369	-0.10616	0.26844	-0.27092	0.42688	-0.28846	0.41323	-0.82483	-0.14403	-0.12527	-0.30131	-0.29117	0.01501	-0.19757	0.15982	-0.0426	0.40589	-0.06729	-0.10111	0.19282	-0.17234	0.41991	-0.25845	-0.06957	-0.1761	0.71562	-0.03259	0.05974	-0.07123	-0.06369	0.35564
20062713369	MYT1	13	1	0.05476	0.32599	0.22286	0	0.07135	0.20653	0.42294	-0.01114	-0.1973	0.49179	-0.12249	-0.34058	0.2438	0.17412	0.20983	-0.04369	-0.10616	0.26844	-0.27092	0.42688	-0.28846	0.41323	-0.82483	-0.14403	-0.12527	-0.30131	-0.29117	0.01501	-0.19757	0.15982	-0.0426	0.40589	-0.06729	-0.10111	0.19282	-0.17234	0.41991	-0.25845	-0.06957	-0.1761	0.71562	-0.03259	0.05974	-0.07123	-0.06369	0.35564
22018997850	DGCR2	9	1	0.04942	-0.16126	0.07059	0	-0.0456	0.0015	0.48225	-0.08117	-0.1026	0.38373	-0.04746	-0.20206	0.13097	-0.02058	0.10506	-0.05892	-0.07825	0.10238	-0.25401	-0.08319	-0.22951	0.22632	-0.31247	0.10801	-0.1017	-0.12453	-0.17184	-0.02029	-0.18228	-0.00312	-0.0481	0.14901	-0.08898	-0.10046	-0.08815	-0.20205	0.18044	-0.137	-0.06948	-0.08957	0.28692	-0.02421	-0.03401	-0.12301	-0.06537	0.26714
22019397850	C22orf39	9	1	0.04942	-0.16126	0.07059	0	-0.0456	0.0015	0.48225	-0.08117	-0.1026	0.38373	-0.04746	-0.20206	0.13097	-0.02058	0.10506	-0.05892	-0.07825	0.10238	-0.25401	-0.08319	-0.22951	0.22632	-0.31247	0.10801	-0.1017	-0.12453	-0.17184	-0.02029	-0.18228	-0.00312	-0.0481	0.14901	-0.08898	-0.10046	0.24108	-0.20205	0.18044	-0.137	-0.06948	-0.08957	0.28692	-0.02421	-0.03401	-0.12301	-0.06537	0.26714
22019397850	CDC45	9	1	0.04942	-0.16126	0.07059	0	-0.0456	0.0015	0.48225	-0.08117	-0.1026	0.38373	-0.04746	-0.20206	0.13097	-0.02058	0.10506	-0.05892	-0.07825	0.10238	-0.25401	-0.08319	-0.22951	0.22632	-0.31247	0.10801	-0.1017	-0.12453	-0.17184	-0.02029	-0.18228	-0.00312	-0.0481	0.14901	-0.08898	-0.10046	0.24108	-0.20205	0.18044	-0.137	-0.06948	-0.08957	0.28692	-0.02421	-0.03401	-0.12301	-0.06537	0.26714
22020297850	TMEM191B	9	1	0.04942	-0.16126	0.07059	0	-0.0456	0.0015	0.48225	-0.08117	-0.1026	0.38373	-0.04746	-0.20206	0.13097	0.29055	0.10506	-0.05892	-0.07825	0.10238	-0.25401	0.22696	-0.22951	0.22632	-0.57463	0.10801	-0.1017	-0.12453	-0.17184	-0.02029	-0.18228	-0.00312	-0.0481	0.39534	-0.08898	-0.10046	0.03343	-0.20205	0.18044	-0.137	-0.06948	-0.08957	0.28692	-0.02421	-0.03401	-0.12301	-0.06537	0.26714
22021259431	AIFM3	9	2	0.04942	-0.16126	0.07059	0	-0.0456	0.0015	0.48225	-0.08117	-0.1026	0.38373	-0.04746	-0.20206	0.13097	0.0354	0.10506	-0.05892	-0.07825	0.10238	-0.25401	0.22696	-0.22951	0.22632	-0.58065	0.10801	-0.1017	-0.12453	-0.17184	-0.02029	-0.18228	-0.00312	-0.0481	0.39534	-0.08898	-0.10046	0.03343	-0.20205	0.18044	-0.137	-0.06948	-0.08957	0.28692	-0.02421	-0.03401	-0.12301	-0.06537	0.26714
22024359431	CABIN1	17	1	-1.06891	0.58365	0.55086	0	-0.58085	0.0015	0.42833	-0.09651	-0.1026	0.19647	-0.04746	-0.62234	0.06233	0.26213	0.20586	-0.05892	-0.09178	0.65106	-0.11952	0.04469	-1.28254	0.69525	-0.24665	-0.63293	-0.04523	-0.12453	-0.12552	-0.02029	-0.18228	-0.49832	-0.0481	0.11471	-0.08898	-0.10046	0.04974	-0.11132	0.18044	-0.137	-0.06948	-0.08957	0.06761	-0.02421	-0.05195	-0.50154	-0.06537	0.02251
22036859431	CACNG2	10	1	0.0548	-0.09169	0.28012	0	-0.02539	0.11726	0.70999	-0.02622	-0.05509	0.74311	0.01781	-0.10173	0.12106	0.14558	0.31312	-0.05892	-0.04988	0.742	-0.24501	0.47984	-0.20523	0.34967	-0.69454	-0.36517	-0.09897	-0.08687	-0.12962	-0.02029	-0.22185	0.06655	-0.0019	0.51463	-0.06565	-0.10046	0.11489	-0.14504	0.32084	-0.13513	-0.06948	-0.08957	0.33295	-0.09263	-0.05195	-0.11681	-0.10001	0.3017
22037859431	CARD10	12	2	0.0548	-0.15117	0.16364	0	-0.02539	0.11726	0.53362	-0.02622	-0.05509	0.48964	0.01781	-0.2907	0.12106	0.14558	0.23642	-0.05892	-0.04988	0.53957	-0.24501	0.1502	-0.20523	0.34967	-0.51707	-0.388	-0.09897	-0.28771	-0.12962	-0.02029	-0.22185	0.06655	-0.0019	0.40672	-0.06565	-0.10046	0.11489	-0.14504	0.32084	-0.13513	-0.06948	-0.08957	0.33295	-0.00064	-0.05195	-0.11681	-0.10001	0.3017
22037959431	SH3BP1	12	1	0.0548	-0.15117	0.16364	0	-0.02539	0.11726	0.53362	-0.02622	-0.05509	0.48964	0.01781	-0.2907	0.12106	0.14558	0.23642	-0.05892	-0.04988	0.53957	-0.24501	0.1502	-0.20523	0.34967	-0.51707	-0.388	-0.09897	-0.28771	-0.12962	-0.02029	-0.22185	0.06655	-0.0019	0.40672	-0.06565	-0.10046	0.11489	-0.14504	0.32084	-0.13513	-0.06948	-0.08957	0.33295	-0.00064	-0.05195	-0.11681	-0.10001	0.3017
22038059431	TRIOBP	12	1	0.0548	-0.15117	0.16364	0	-0.02539	0.11726	0.53362	-0.02622	-0.05509	0.48964	0.01781	-0.2907	0.16804	0.14558	0.23642	-0.05892	-0.04988	0.53957	-0.24501	0.1502	-0.20523	0.34967	-0.51707	-0.388	-0.09897	-0.28771	-0.12962	-0.02029	-0.22185	0.06655	-0.0019	0.40672	-0.06565	-0.10046	0.11489	-0.14504	0.32084	-0.13513	-0.06948	-0.08957	0.33295	-0.00064	-0.05195	-0.11681	-0.10001	0.3017
22038259431	MICALL1	14	1	0.0548	-0.15117	0.16364	0	-0.02539	0.11726	0.53362	-0.02622	-0.05509	0.48964	0.01781	-0.2907	0.16804	0.14558	0.23642	-0.05892	-0.04988	0.53957	-0.24501	0.1502	-0.20523	0.34967	-0.51707	-0.388	-0.09897	-0.28771	-0.34368	-0.02029	-0.22185	0.06655	-0.0019	0.40672	-0.06565	-0.10046	0.11489	-0.43481	0.32084	-0.13513	-0.06948	-0.08957	0.33295	-0.00064	-0.05195	-0.11681	-0.10001	0.3017
22038459431	SLC16A8	16	1	0.0548	-0.15117	0.16364	0	-0.02539	0.11726	0.53362	-0.02622	-0.05509	0.48964	0.01781	-0.2907	0.16804	0.14558	0.23642	-0.05892	-0.04988	0.53957	-0.24501	0.1502	-0.20523	0.34967	-0.51707	-0.388	-0.09897	-0.28771	-0.34368	-0.02029	-0.22185	0.06655	-0.0019	0.40672	-0.33502	-0.10046	0.11489	-0.20762	0.32084	-0.13513	-0.06948	-0.08957	0.33295	-0.00064	-0.05195	-0.11681	-0.10001	0.3017
22040359431	TNRC6B	11	1	0.0548	-0.14519	0.10265	0	0.11936	0.08208	0.47816	0.03833	0.01522	0.32519	0.06872	-0.1638	0.16257	0.14558	0.23642	-0.05892	-0.23779	0.57934	-0.27869	0.32271	-0.27712	0.13206	-0.44959	-0.18871	-0.09897	-0.06829	-0.12877	-0.02029	-0.22185	0.06655	-0.0019	0.38927	-0.13404	-0.10046	0.11489	-0.20762	0.32084	-0.13513	-0.06948	-0.08957	0.33295	0.01937	-0.05195	-0.12894	-0.10001	0.01386
22041159431	DNAJB7	10	1	0.0548	-0.14429	0.20826	0	0.14756	0.14668	0.76377	0.03833	0.01522	0.50193	0.06872	-0.1638	0.16257	0.14558	0.23642	-0.05892	0.01564	0.57934	-0.23978	0.32271	-0.25585	0.3393	-0.44066	-0.18871	-0.09897	-0.13186	-0.12877	-0.02029	-0.22185	0.3252	-0.0019	0.38927	-0.13404	-0.10046	0.11489	-0.20762	0.32084	-0.13513	-0.06948	-0.08957	0.33295	0.01937	-0.05195	-0.12894	-0.10001	0.25305
22042459431	CYP2D6	10	2	0.0548	-0.14429	0.20826	0	0.14756	0.14668	0.47017	-0.18405	0.11621	0.50193	0.06872	-0.1638	0.56991	0.14558	0.23642	-0.05892	-0.08767	0.57934	-0.23978	0.32271	0.00881	0.3393	-0.40317	-0.13511	-0.09441	-0.13186	-0.18586	-0.02029	-0.22185	0.11568	-0.0019	0.38927	-0.13404	-0.10046	0.11489	-0.20762	0.32084	-0.13513	-0.06948	-0.08957	0.33295	0.01937	-0.05195	-0.20243	-0.10001	0.25305
22042459431	FAM109B	10	2	0.0548	-0.14429	0.20826	0	0.14756	0.14668	0.47017	-0.18405	0.11621	0.50193	0.06872	-0.1638	0.56991	0.14558	0.23642	-0.05892	-0.08767	0.57934	-0.23978	0.32271	0.00881	0.3393	-0.40317	-0.13511	-0.09441	-0.13186	-0.18586	-0.02029	-0.22185	0.11568	-0.0019	0.38927	-0.13404	-0.10046	0.11489	-0.20762	0.32084	-0.13513	-0.06948	-0.08957	0.33295	0.01937	-0.05195	-0.20243	-0.10001	0.25305
23001364234	IL3RA	12	1	0.0548	0.27255	0.215	0	0.2345	0.20651	0.65084	0.01046	-0.14512	0.6483	0.11873	-0.1638	0.34211	0.18614	0.26408	-0.05892	-0.08111	0.65477	-0.41547	0.36136	-0.20985	0.44873	-0.73676	-0.2498	-0.09441	-0.19426	-0.27146	-0.02029	-0.15542	0.12109	-0.07728	0.44337	-0.0387	-0.16746	0.04658	-0.0979	0.59422	-0.27363	-0.10248	-0.08957	0.51332	-0.06603	0.02466	-0.27203	-0.10001	0.39332
23048098256	SSX1	9	2	0.04288	-0.73261	0.18094	0	0.65422	0.63389	0.67971	0.19755	0.50127	0.18405	0.56671	0.57045	0.77511	0.54943	0.20909	0.55077	0.601	0.65855	-0.27827	0.05569	0.20685	0.27643	0.0717	0.14168	-0.01252	-0.04684	0.39658	0.07957	0.43278	0.32517	0.34088	0.49105	0.0261	0.04786	0.08809	0.11853	0.37169	0.01509	0.5382	0.35327	0.45311	0.44442	0.42761	0.43866	0.50779	0.36086
23048298256	EBP	9	1	0.04288	-0.73261	0.18094	0	0.65422	0.63389	0.67971	0.19755	0.50127	0.18405	0.56671	0.57045	0.77511	0.54943	0.20909	0.55077	0.601	0.65855	-0.27827	0.05569	0.20685	0.27643	0.0717	0.14168	-0.01252	-0.04684	0.39658	0.07957	0.43278	0.32517	0.34088	0.49105	0.0261	0.04786	0.08809	0.11853	0.37169	0.01509	0.5382	0.35327	0.45311	0.44442	0.42761	0.43866	0.50779	0.36086
23152777099	FAM58A	11	1	0.02215	-0.00913	0.06869	0	0.65613	0.62281	1.05048	0.28213	0.57888	0.64019	0.56671	0.60346	0.93946	0.742	-0.0747	0.36109	0.60038	0.6362	-0.28289	0.23132	0.2556	0.17259	0.4491	0.42791	0.00508	-0.21734	0.45369	0.18818	0.0062	0.0011	0.33244	0.67472	0.08773	0.02449	0.03134	0.10099	0.96079	0.04525	0.5382	0.04191	0.31676	0.44442	0.48125	0.47897	0.50779	0.5274
23153177099	HCFC1	11	1	0.02215	-0.00913	0.27949	0	0.65613	0.84342	1.05048	0.28213	0.57888	0.64019	0.56671	0.34703	0.93946	0.742	0.3081	0.36109	0.60038	0.98769	-0.28289	0.23132	0.2556	0.45984	-0.10521	0.42791	-0.19529	-0.21734	0.45369	0.18818	0.0062	0.28885	0.33244	0.67472	0.08773	0.02449	0.31251	0.10099	0.96079	0.04525	0.5382	0.04191	0.31676	0.44442	0.48125	0.47897	0.50779	0.5274
23153577099	ATP6AP1	11	1	0.02215	-0.00913	0.27949	0	0.88036	0.84342	1.05048	0.28213	0.57888	1.12234	0.56671	0.34703	0.93946	0.742	0.3081	0.36109	0.60038	0.98769	-0.28289	0.90263	0.2556	0.79168	-0.10521	0.42791	-0.19529	-0.20177	0.45369	0.18818	0.0062	0.28885	0.33244	0.67472	0.08773	0.02449	0.31251	0.10099	0.96079	0.04525	0.5382	0.04191	0.97495	0.44442	0.76199	0.47897	0.50779	0.5274
24016548578	NLGN4Y	45	1	0.00893	-0.04786	0.04615	0	-1.2184	-1.19748	-1.0945	-1.06823	-1.0498	-0.06852	-1.07768	-1.09366	-1.07115	-0.96165	-0.13767	-1.07416	-1.20101	-1.10609	-0.33121	-0.09502	-1.08099	-0.08423	-1.02376	-1.01395	-0.06292	-0.06206	-0.68804	-0.31223	0.02481	-0.01059	-0.56567	-0.02274	0.05709	0.05028	0.02144	-0.69492	-0.57914	-0.02597	-0.85994	0.04007	0.09328	-0.70344	-0.69494	-0.72605	-0.58425	-0.33562
24021143885	CD24	44	12	0.00893	-0.04786	0.04615	0	-1.2184	-1.19748	-1.0945	-1.06823	-1.0498	-0.06852	-1.07768	-1.09366	-1.07115	-0.96165	-0.13767	-1.07416	-1.20101	-1.10609	-0.33121	-0.10462	-1.08099	-0.08423	-1.02376	-1.01395	-0.06292	-0.0335	-0.68804	-0.31223	0.02481	-0.01059	-0.56567	-0.02274	0.05709	0.05028	0.02144	-0.69492	-0.57914	-0.02597	-0.85994	0.04007	0.09328	-0.70344	-0.69494	-0.72605	-0.58425	-0.33562
[truncated: 105 more columns]
